# Supplementary material for: Massive experimental quantification allows interpretable deep learning of protein aggregation
Source: Sci Adv. 2025 Apr 30;11(18):eadt5111. doi: 10.1126/sciadv.adt5111 (PMC12042874; doi:10.1126/sciadv.adt5111)
Supplement: Supplementary file 2 — Data files S1 to S7 [file sciadv.adt5111_data_files_s1_to_s7.zip]

Archive with 1 entries (1 files):
- adt5111_data_files_s1_to_s7.xlsx
