# Supplementary material for: Massive experimental quantification allows interpretable deep learning of protein aggregation
Source: Sci Adv. 2025 Apr 30;11(18):eadt5111. doi: 10.1126/sciadv.adt5111 (PMC12042874; doi:10.1126/sciadv.adt5111)
Supplement: Supplementary file 2 — Data files S1 to S7 [file sciadv.adt5111_data_files_s1_to_s7.zip › adt5111_data_files_s1_to_s7.xlsx]

## Sheet: SD_1
aa_seq	dataset	seed_bh	fitness	sigma
NKHELWQRIGAVVRYTLNLL	NNK1	0	0.0578088	0.34423
KKKRRLSSWYSHPVPSSGLL	NNK1	0	0.487563	1.04177
KKKYTEHISFTALHKLFTRR	NNK1	0	0.188875	0.921912
KKNIWPLYSLRVRLYELAIS	NNK1	0	-0.965352	1.67721
KKTGVVGVYK*ALNLSRGEP	NNK1	0	-1.25619	1.07501
KKRICFMSLSQRWRSRTTCW	NNK1	0	0.163933	0.298676
KKRPPAPSMEVRLGARMVAG	NNK1	0	0.324058	1.04129
KKMIFTVVVECSKLWPLRVV	NNK1	0	0.398883	0.686567
KKMRGTFIRFIYRLFFLRYA	NNK1	0	0.656149	0.497291
KKPQSGSCTRLSSESYKSVY	NNK1	0	0.464433	0.818084
KKPCVTGYRKNRWEELEP*K	NNK1	0	-0.393194	0.422722
KKRPRYRRWTS*WIYIINLE	NNK1	0	0.577877	0.521738
KKRSFLGYFVSLAFYNCYQY	NNK1	1	2.72522	0.0748638
KKLNSCF*V*LTALRSRLWR	NNK1	0	0.53309	0.629481
KKDTDRSIVFVSLYSPDSKA	NNK1	0	-0.0639508	0.498483
KKDSTYSRSRLDPFRLSVSV	NNK1	0	-0.139563	0.49787
KKAIPACHVVSFTMRLSFLD	NNK1	0	0.225112	0.630877
KKALTALM*LRNSCEQRGQV	NNK1	0	0.822392	0.975581
KKAG*CPAGVYWTQWLSTPV	NNK1	0	0.167004	0.656781
KKGLSKMVKPVYSCLN*GW*	NNK1	0	-1.00183	1.55645
KKGVIGKG*IICRFGSFFLK	NNK1	0	-2.30538	1.56108
KKGLLIVVVAHSERYVVDIA	NNK1	0	-0.547468	0.442996
KKVGRHFDLCALDRTQSGCW	NNK1	0	-0.162007	0.389593
KKVSLRLSSAVILSANSAML	NNK1	0	-0.258066	0.544127
KKVFFHKRVLSDARCKPVKS	NNK1	0	-0.567033	0.415224
KKVINPYFFGCTGCNNTQRK	NNK1	0	-0.149332	0.308515
KK*IYAGIFFLNFCLSLNT*	NNK1	0	-1.43168	2.07529
KK*HYSY*RRSAIAVVGLCW	NNK1	0	-0.799946	0.490969
KKYVRGWGAFLAMQHGGMM*	NNK1	0	-0.603954	0.600225
KKYVMSNVTCVE*NYAFS*S	NNK1	0	0.934286	0.47269
KKYLVNNYFLGFR*ARQGAV	NNK1	0	0.126621	0.250203
KKSSSV*KMADPTNQPEYLA	NNK1	0	-0.261311	0.401805
KKSMVGVTEVYQFRIRHLEC	NNK1	0	-0.181093	1.24971
KKSYCYPFPFFSYV*PSTTK	NNK1	0	0.423206	0.650107
KKSGRYESVSQGWYDRLLQF	NNK1	0	-0.66706	0.313918
KKCIYKANRFFFIHWSLLFF	NNK1	0	0.73733	0.299932
KKLVA*VLRSLSSLNGFRTY	NNK1	0	0.285997	0.434255
KKFT*N*MNKDVLGWWVCRG	NNK1	1	1.38512	0.497934
KKFRVGVDLSRCTLGLENYK	NNK1	1	4.30035	0.0587774
KKFEVSL*IAECFVFKGKLL	NNK1	0	0.159261	0.675374
KKF*IFHYSGSHILSRVGNF	NNK1	0	-0.170801	1.67861
KKFFKYELFEVCIFLGYRCS	NNK1	0	0.492909	1.18922
KKFFRVLLSLSSMLVLCCFQ	NNK1	0	-0.316856	1.37068
KNKPL*GRAYSESLAVLED*	NNK1	1	2.72306	0.151575
KNKGCGGKAEYTLAPIEISM	NNK1	0	0.364163	0.546891
KNKVTFKVG*RYGTYEFFQL	NNK1	0	0.219545	0.30057
KNNIDIAFAV*LNIALALSL	NNK1	0	-0.0651867	0.976793
KNNVDSKHS*EDDSSSQLLL	NNK1	0	0.0209455	0.517242
KNTCKQMV*YQQVYSVNFGY	NNK1	0	0.241898	0.574949
KNRQLTRLFYTWELRTGTVG	NNK1	0	-0.226757	0.606455
KNRRSCIMNIGRYWRVQMVI	NNK1	0	-0.84552	0.682352
KNSIYSCVTRTFSPMVLRYC	NNK1	0	0.557227	0.535304
KNMAYHDSLDSVYPAVG*TG	NNK1	0	0.320055	0.569846
KNMSRPQMRNTQCRVISVLL	NNK1	0	0.358281	0.578278
KNQKMVYTRIGLPGFG*GFR	NNK1	0	-0.419948	0.563044
KNQ*SGHNHINYDDPLNVRA	NNK1	1	2.23098	0.515453
KNHYYFA*SQSVSQNDLVRT	NNK1	0	-0.20334	0.378693
KNPRGENIFLPCLRMGKHLL	NNK1	0	-0.775552	1.89865
KNPLVIKKRF*TAGFNWFHF	NNK1	0	0.204213	0.587285
KNLGTRGHSMY**RCGLTWN	NNK1	0	-0.164404	0.3118
KNLVWMDRVQFRLSWAHVRL	NNK1	0	-1.37799	2.3707
KNDNAYCGWSWLLLTDSVHF	NNK1	0	-0.835727	0.423264
KNDDTRFR*SRMCQNVYLVV	NNK1	0	0.358001	0.312411
KNDGYIH*MGVYRWIMCKTL	NNK1	0	-0.560518	1.3703
KNDVASLLLGSMLKANSTCC	NNK1	0	0.412684	1.37252
KNDYSYWL*FWSAGSW*WVT	NNK1	0	-0.274933	0.654465
KNAPLPRIVTIGKVLRYNRG	NNK1	0	0.422085	0.788431
KNARNISICMMCIPGPQYFY	NNK1	0	0.834789	0.324349
KNAVSSGRSGKITRR*DFGE	NNK1	0	0.231221	1.35549
KNAYHFRG*YEACGGLCESS	NNK1	0	0.112918	0.970683
KNALWVRTVKNMCVLWDTGF	NNK1	0	-1.07749	1.42074
KNGRWAWFTSRAHCFGYNFT	NNK1	0	-1.13507	0.822817
KNVARVHMQCLPAYVLGRNH	NNK1	0	0.018218	0.660331
KNVYDYFWLDNCYAIDIASM	NNK1	0	0.427137	0.409856
KNVNAVR*LVNYITATLNTS	NNK1	0	0.173186	0.793309
KNVMVFVQDWIVVSCMRVEK	NNK1	1	2.39421	0.143349
KNVR*MSRYVMVLKLMCMFM	NNK1	0	0.367693	0.338496
KNV*DPTMNCCFFRIMVMDS	NNK1	0	0.627917	0.741362
KNVSLRYILAYCRHYKLTHG	NNK1	0	0.189841	1.18836
KNVCINMHRFHTGGYHNAMM	NNK1	1	1.5407	0.474153
KN*ILRTQSINWRQRYIGLF	NNK1	0	-0.276315	0.334625
KN*CYQYLAMVCRAGFFYSL	NNK1	0	-0.3694	0.357229
KNYDGCHMSYVGSRGWITSL	NNK1	0	0.215314	1.3719
KNYLLSLGVCNFQSYPHKCW	NNK1	1	4.22088	0.158321
KNSLTTKVLLCTLAATL*RM	NNK1	0	0.602879	0.732209
KNWARIMRNRNYSVSAILW*	NNK1	0	0.162773	0.608032
KNCPALRSFSSKDSSSFVWS	NNK1	0	-0.229602	0.425713
KNCAAFLHRHGFEVAQRGTC	NNK1	0	-0.337008	0.774977
KNLKW*LIHCSLFCVYRLSE	NNK1	0	0.476381	0.971486
KNLL*SPMPSTRRECMLEHR	NNK1	0	0.0148942	0.476537
KNFHELTVDYVCVLYREQLF	NNK1	0	0.114943	0.259261
KNFRRYWGPSLIEIG*IV*P	NNK1	0	1.12942	0.853693
KNFDHVKDHIVFQVL*QAWF	NNK1	0	-1.26552	1.03005
KNFAVRWNPVTSDWFVTLSV	NNK1	0	-0.428617	0.39998
KNFYDIKPLYALYSENLRLH	NNK1	0	-0.000106377	0.456528
KNFWKGVLYSIRCHNQWNVG	NNK1	1	5.40948	0.0916559
KNFFPFAFVFL*CDVQFCIS	NNK1	1	7.08271	0.0534269
KNFFRKVMRKGNLRFS*KPT	NNK1	0	1.55952	0.618989
KTT*AYYRTRYFHLSNGMRC	NNK1	0	1.25123	0.529024
KTRSNMNFHCS*SLVLCQMG	NNK1	0	0.194506	0.603872
KTRLSWYWKITCLLHSMKFS	NNK1	0	-0.119764	0.397695
KTS*PIMLWVNTCDLFKCMD	NNK1	0	0.0936621	0.274117
KTSFSCSIRSSYVDWGLGDS	NNK1	1	2.65575	0.124743
KTQ*FV*MSALFGLVFMNLE	NNK1	0	-0.0766075	1.37116
KTHMVWRVERESIREVHVRG	NNK1	0	0.983073	0.402145
KTRNCTNFWLQRGTW*TWPG	NNK1	0	-0.280129	0.754528
KTLSLLIL*AFFFLKFAKWS	NNK1	0	0.387295	0.368501
KTAPGLKCIQIEVWQY*LL*	NNK1	0	0.0348458	0.350079
KTANGNCHENSQSDVFKSVS	NNK1	0	0.34568	0.308278
KTGPAA*HGFWLTWAFVLKK	NNK1	0	-0.169914	0.731943
KTGTYWKSDGCVLWFGVKPA	NNK1	0	0.319815	0.374825
KTGFYGFMVGM*GLKYFAMW	NNK1	1	4.54539	0.0627026
KTVVSELSVVNEVVA*GFSH	NNK1	0	-0.359493	0.314138
KT*DRPTNFIQRQTMNFAHM	NNK1	0	-0.00835624	0.564063
KT*DLSLLAYEGYRPGLYSV	NNK1	0	-0.774413	0.88218
KT*YVTNWVKNARYRISAS*	NNK1	1	1.58731	0.552451
KTWNVCALARGWECEAINVW	NNK1	0	-0.263606	0.303002
KTCSQSEKM*IVKSWLDMLL	NNK1	0	-0.561595	0.297712
KTCYLQ*IPSGEAFVYVCSL	NNK1	0	-0.283775	1.06236
KTCWTILSVLLTLK*VYNGR	NNK1	0	0.489298	0.582627
KTCFHNNLPKIGLPHHLHNG	NNK1	0	-1.32451	1.89801
KTFTNGLCDPDVYGTIWAM*	NNK1	0	0.488123	0.356525
KTFLHSTSYNNKKRWMSLRQ	NNK1	0	0.484935	0.660669
KTFYFTQLYSDYRLFFETGK	NNK1	0	0.558383	0.460709
KTTLCM*LRLVAWTVYGNTF	NNK1	0	-0.087732	0.394471
KTTCIDTIR*HGWFTRQSGK	NNK1	0	0.565047	0.433766
KTRHMREDGQCVYKHEMERM	NNK1	1	0.57708	0.193604
KTSVL*F*LLGSEKNVNGKG	NNK1	0	-0.61631	0.389483
KTMMIGFNNMWGGVQ*SLQQ	NNK1	1	3.34043	0.210476
KTMG*SCGAHAGKRDWLFYV	NNK1	0	-0.451331	0.426062
KTM*AKLPSSIV*FRS*RYF	NNK1	0	0.17434	0.291714
KTHQLTSRTEWLYGVGVSAQ	NNK1	0	-1.78287	2.37031
KTH*TMLGWLSLELVVNLSW	NNK1	0	1.12266	0.5276
KTPLYLPYLYFSIRLMCYWY	NNK1	0	-0.469686	0.21035
KTRFMLVLKLKRDNDLKMRF	NNK1	0	-0.287655	0.303596
KTLFMITYFGL*LLLSVDMV	NNK1	1	0.849726	0.259825
KTASLRRVG*TVGACLSQEA	NNK1	0	-0.0709575	0.319466
KTGARYSLSACYLTRTDYHW	NNK1	0	0.0555239	0.427345
KTVR*YDFLVYYLFSGYFPP	NNK1	0	0.284735	0.63116
KTVLTTSVQLLKYFFQHHNI	NNK1	0	-0.133327	0.604195
KTVDCCRNNFHGCMRKIADG	NNK1	0	1.11145	0.462418
KT*NDETVICETLSAA*IHA	NNK1	0	0.207715	0.22618
KT*VEKTFICAKLLRAQQLS	NNK1	0	-0.401269	0.447467
KTYT*DIWFTFFFYVAADNF	NNK1	0	-0.0623927	0.689265
KTYRAIQLSYRIPMKMFRFD	NNK1	0	-0.300321	0.246635
KTYYCSSNWDMFCVLRGHVD	NNK1	1	0.809391	0.120186
KTSNKWMIKRNYRAYGHCSV	NNK1	0	-0.357355	0.368546
KTSCQSFVGR*VHMWICLVK	NNK1	0	-0.403258	0.542852
KTWRHSFLYFLTGIESRKGA	NNK1	0	0.0937871	0.258237
KTWLIG*AGFASGMWNWYCG	NNK1	0	0.109158	0.542767
KTWVYSRRRRCVRPGCCGDV	NNK1	1	3.29753	0.160487
KTCYTVFSRPYENWS*YVRE	NNK1	0	0.625399	0.483665
KTCSCGSEEQGSSKYPIHLH	NNK1	1	1.22713	0.295978
KTLRNNLLFIQSTPK*SSSQ	NNK1	0	0.0995271	0.28305
KTLDLHISFPQDKLFR*LII	NNK1	0	-0.381967	0.453074
KTFVPWISCATSIEVFYVAS	NNK1	0	0.99971	0.535107
KTFYLWW*IA*CCFFGCQRV	NNK1	1	3.03835	0.140305
KRNRVAIILWICNNYYEWNN	NNK1	0	-0.747196	0.388328
KRNRYTKGTHHTSFMNFYFC	NNK1	1	8.36987	0.0661902
KRNLRVHSTGIFRYRIWKA*	NNK1	0	-0.0469947	0.47713
KRTLYSSIRF*VRRELHGKA	NNK1	1	1.74293	0.146406
KRTAHRMVRSCSLWKVRYRQ	NNK1	0	0.461588	1.20229
KRTHSTLHK*ILIVS*NSK*	NNK1	0	0.359841	0.382032
KRTLGTRGRIQVKSCPVGEL	NNK1	0	-0.467296	0.34884
KRRGSFKVLYSHSVGLYQSF	NNK1	1	2.7847	0.136985
KRRYYCFGAMVY*NDWVVSV	NNK1	0	0.202811	0.378284
KRSSFYHWQWHGKSL*HGRI	NNK1	0	-0.718499	0.509135
KRHVSGKVQMGWGVRRRPV*	NNK1	0	0.177532	0.722153
KRPSSFVEFFMLWRSKAR*T	NNK1	0	0.947157	0.427626
KRRNI*MVCDYDLELLRFVR	NNK1	0	0.501269	1.18925
KRRWPSSNGDFFAECYQLGT	NNK1	0	0.461066	0.247594
KRLLFKYRSVNRHTYLFIPV	NNK1	0	-0.616181	0.284955
KRDLPTQTTDNLACSWAPTQ	NNK1	0	-0.88446	2.37142
KRARGDFYILEWQSDLDNLG	NNK1	0	-0.755059	0.672685
KRGI*V*CERPVSMSYC*W*	NNK1	0	0.182672	0.63695
KRGLAVLGAPKQMQTACWGQ	NNK1	0	0.229107	0.829383
KRVANDWEYGFGYNPTVVGR	NNK1	0	0.294819	0.462356
KRVLNLFGEESFAGMIWIDY	NNK1	0	-0.124728	0.970286
KRVSRNPNPGVV*L*LF*SR	NNK1	0	-0.076316	0.560635
KRYWSCVFTAYMCSHSIVRF	NNK1	0	0.502948	1.06399
KRCSYRS*WDCGNQACKAIG	NNK1	0	0.0695024	0.601213
KRCFVLWLHRLWVGVNVFAD	NNK1	0	0.237205	0.25054
KRLSFSNANKVLVFRRGLNI	NNK1	1	0.632314	0.224909
KRLHRGCWEVGSRGSLKLVN	NNK1	0	-1.14151	1.56174
KRLGWSSVFRLARVERVLRS	NNK1	0	-0.929453	1.89844
KRFTRTNILRMTCT*LIWCG	NNK1	0	0.901371	0.476505
KRFSKDLLMAESDLCIGCMM	NNK1	0	-0.817081	2.37155
KSKIQDLCCPSRPVVGMVCL	NNK1	0	0.238799	0.429489
KSKRWELLPFEVRAARAVGQ	NNK1	0	-0.0236192	0.299978
KSNHSVQMFVDRWAKADQCT	NNK1	0	0.477487	0.951372
KSTSQSYVIFFAQCFKYTTV	NNK1	0	-0.592133	0.309247
KSTLVKHLNQYYRLVLMGPL	NNK1	0	1.09917	0.537831
KSR*AFFDLTKPCY*CLIGL	NNK1	1	2.88202	0.0976198
KSRWHMLLNS*HGTISRDKD	NNK1	0	0.0506123	0.719681
KSSTKGLISRGRFGYRVPSN	NNK1	0	-0.214992	1.6785
KSSA*DLCLRLQEPNIYYGV	NNK1	0	0.0502807	0.497677
KSITPAGGRLYRLRRSNKRV	NNK1	0	-1.26794	0.8189
KSITWSKGDFARSTLLVNIC	NNK1	0	0.396575	0.425505
KSIRVNTMHRC*CCA*LASI	NNK1	1	2.18776	0.298289
KSIC*KCRSGDTHSECGALI	NNK1	0	-0.241517	0.310009
KSQKG*RHLVLASGKLSRSL	NNK1	0	0.00835276	0.361173
KSQTRDIFRGDVMC*GGNLW	NNK1	0	-0.990758	0.712338
KSQGEVFRVAREGNFIIEES	NNK1	0	-1.06853	1.18654
KSPRVSVGTASVSWRKKFTW	NNK1	0	0.20012	0.741041
KSRAGMNKACTQLYPLV*PG	NNK1	0	-0.214807	0.339854
KSLVVACDVYSNALLRVMFR	NNK1	0	-0.290779	0.262514
KSL*SLRGVPMACDPAHR*G	NNK1	0	0.0684605	0.350247
KSERERRVLMQRSDECVKSF	NNK1	0	-0.296514	0.497847
KSEYWHSCYVANSPYDYRTV	NNK1	0	-0.421685	1.2002
KSDNVVTRLRLLSAEVQW*L	NNK1	0	-0.294516	0.976434
KSDRIKLYNKCWELAVLMKK	NNK1	0	-0.555453	1.0537
KSDSVLAGY*KLYLMIVLYD	NNK1	1	5.03882	0.0504839
KSDLLNMRWVGYWFIVSSMR	NNK1	0	0.0991313	0.66461
KSAEIKEQCTTWFMYTMLGA	NNK1	0	-0.785185	0.437421
KSAANTINIRPENETVPRFQ	NNK1	0	0.556187	0.594692
KSAASILCTMNVSYRSNFLE	NNK1	1	1.08072	0.37123
KSGVRYNRGRKYASTQ*TRG	NNK1	0	-0.301776	0.394054
KSVDFTYDEGRSTAVIVYHF	NNK1	0	0.223319	0.290494
KSVVSFMTFPSLQEHKVVLI	NNK1	0	0.329862	0.531458
KSVLQFETMGFVDLYFSFNL	NNK1	1	5.48494	0.0907151
KSVFNISSIHVIV*NLMHVR	NNK1	1	1.26119	0.288585
KSVFIYLGMISLVG*LTVWS	NNK1	0	0.351815	0.88043
KS*MRGSMGDANFCLGSCGV	NNK1	0	-1.5762	1.48152
KS*IRKCLAEYDSKG*RY*L	NNK1	0	1.15256	0.660816
KS*VCQDSLLGV*LRDRIGI	NNK1	0	0.201109	0.403122
KSYNWDYGHLRVNYGGHMMI	NNK1	0	-0.544419	1.35399
KSYLLGDGTFNSCTW**SLT	NNK1	0	0.107072	0.687504
KSYVCGTLTFRLGSVHCVNM	NNK1	1	7.02545	0.0572024
KSYYGSLNLAMSTSLYIQTM	NNK1	0	0.769008	0.344893
KSYSMMMSMMGNRMWVKRLV	NNK1	0	-0.0204222	0.497611
KSSGALDMFSDTNMV***QN	NNK1	0	-0.894328	0.392554
KSS*MYGARLTCCGGARYTS	NNK1	0	0.976033	1.06572
KSSSV*Q*HVKIRYAVNFCG	NNK1	0	-0.351633	0.59598
KSWQFMSRGVSGWFWRLVPQ	NNK1	0	0.742547	0.481381
KSCCIAYILGLECKLVKCVL	NNK1	0	-0.797794	0.328497
KSLVNNCDSVIAL**FRRYA	NNK1	0	0.505942	0.251562
KSLSRFRVTNSKEYMSAMGT	NNK1	0	-0.299469	0.261125
KSFNLYLFYFADCLPDWTPK	NNK1	1	5.90297	0.0707535
KSFNVLCHIAVVPNRWVGRT	NNK1	1	2.48715	0.131343
KSFMVWGMFCVYMRVREFRG	NNK1	0	0.93517	0.383348
KSFYGNFRGFFNALNIYHSS	NNK1	1	1.83257	0.284788
KMKLRHTSCRFSREVTDVY*	NNK1	0	0.614081	0.320396
KMKSEDT*MIGEVVSDKGGI	NNK1	1	1.07008	0.24854
KMNKSCRFRRVCRDMDNRGG	NNK1	0	1.27413	0.515777
KMNSLYGIFYEEGTDRFNWG	NNK1	0	-0.772475	1.0618
KMTCSPSH*WFKLVPLGWGY	NNK1	0	0.867235	0.879597
KMTCCSGSINDGYLYCVYNV	NNK1	1	6.56133	0.0706147
KMRKIDAR*RILSIICYLRM	NNK1	1	2.63113	0.106626
KMRCDGLEQRLRSQSDLLAP	NNK1	0	0.374165	0.446112
KMSNCWLF*SDLQSQIMFKR	NNK1	0	-0.881478	0.552738
KMSVRNVTDFGVRLVRYFNG	NNK1	1	1.42224	0.216731
KMMPWVLLGRKLRLWRLCTK	NNK1	0	-0.463109	0.557267
KMIPMTYASKVLKCRLFEVK	NNK1	0	1.13858	0.755173
KMIDICPFIHWSQSSTPSRA	NNK1	0	0.0184308	0.67191
KMQPQMTCFS*SWL*IRFGS	NNK1	0	-0.435077	0.533757
KMRVHGLAVHRATQ*LSTVK	NNK1	0	-0.737318	0.708155
KMRILWVV*RGMFYLILSNR	NNK1	0	0.945299	0.513801
KMLSSQLITRPFGGPKRHKP	NNK1	0	0.753361	0.653777
KMLMSWMNRCFLLTGTCNFI	NNK1	0	0.629705	0.254033
KMLSMLTDRSFWLNHWSFFQ	NNK1	0	-0.573033	1.37028
KMLNISGDTMWYVILVLRYV	NNK1	0	-0.291753	0.561848
KMLSL*SCGGKDRGAFRLHR	NNK1	0	1.03275	0.434507
KMLVGHS*ARWS*LASLSTR	NNK1	0	0.0871335	0.827181
KMLFRCTFMTKAQNGVRASG	NNK1	0	0.333294	0.592493
KMLFGH*DQFFSPLRIDTSY	NNK1	0	-0.0853202	0.79294
KMECVVRVSGCRDKVDWTAG	NNK1	1	2.53144	0.2024
KMATRINGWCDGASATTV*C	NNK1	0	-0.153678	0.743337
KMAYRVVNNLGCSIMCNICT	NNK1	1	7.61585	0.046121
KMGYFE*FSFK*TYITT*PG	NNK1	0	0.915312	0.446321
KMGWLRH*VDGLEWKLG*VP	NNK1	0	-0.565615	0.497286
KMVLF*HGSD*FIDRGCGMM	NNK1	0	0.927384	0.491441
KM*KSFLIRDGSTNKR*LTS	NNK1	0	0.888925	0.524504
KM*VIHMKSVV*ATEMGLR*	NNK1	0	0.337997	1.18875
KMYLLRIQ*C*PFKKCRGRR	NNK1	0	0.661466	0.82484
KMYGTHRNGGTPDPNDTI*A	NNK1	0	-0.522972	0.561616
KMSAWQFGGHVLCNARMGYE	NNK1	0	-0.112162	0.360511
KMSGTLQ*NLRRYKKVLLEL	NNK1	0	-0.115274	1.37107
KMWIRCVIGVRMLYPFARCG	NNK1	0	-0.138428	0.485805
KMLVSDTNGESSPLL*WRRK	NNK1	0	0.124331	0.386612
KMFTGNSEFFCFLTTVKLDR	NNK1	0	-0.0677954	0.614259
KMFD*MCSGVMPHS**CF*L	NNK1	0	-0.589498	1.37025
KMFVIVWCDFDAGALGATVN	NNK1	0	-0.4881	0.583978
KMFLGVMVKDGVGPCDPFFR	NNK1	1	1.60057	0.312163
KIKTRGSNVYI*EQKKYPVR	NNK1	0	-0.466182	0.769863
KIKLWYANRVSSCSAGEGG*	NNK1	0	0.276741	0.347059
KIKLMF*LNGL*WDEQIR*T	NNK1	0	-0.416079	1.55722
KIKVPRIVLVCKCILFNNLW	NNK1	1	1.51502	0.338162
KINFTYNG*LSYLGNPTRSD	NNK1	1	2.83889	0.0894254
KITHLFFKSSYVIVKLLYVI	NNK1	0	0.0824512	0.505821
KITWDLF*FC*IEHVYVSGG	NNK1	0	0.758944	0.516299
KITSEPTKFYMGVCPSRSEL	NNK1	0	-0.112325	0.436746
KITIGINS*TYW*VKITVFW	NNK1	0	0.399517	0.33309
KIRLQVNSFMFVTPWAHFMV	NNK1	1	4.55032	0.0521897
KIRVILYVPRVS*FYQGNWP	NNK1	1	1.76068	0.509616
KISVSTVLSLLFGI*SGPTA	NNK1	0	1.30143	0.755823
KISYADF*LLFIPQRLVDAI	NNK1	0	0.646141	1.11692
KIMCELCNSVRNALWRTLRG	NNK1	0	-0.0104355	0.712818
KIMLSRMYNQYMGCQVKFW*	NNK1	0	-0.40864	0.506961
KIIPRRRKSFMLNTFKYPHD	NNK1	1	1.6248	0.521
KIILPVSGVKINMQAWSRSH	NNK1	1	4.06877	0.0905852
KIICFRLKSPLVWKMYDKTG	NNK1	0	-0.699036	0.324064
KIPKSVYVLTSIEGSAFNIK	NNK1	0	-0.233796	1.55757
KIPYVFFGKRTGVSLFRMFD	NNK1	0	0.201906	0.555869
KIPLNRIAVNASLRQRYCNP	NNK1	0	0.122257	0.26913
KIRRYPVHLLNRGRWLMSLR	NNK1	0	-0.538497	0.78845
KIRRGCMLLGQHVWTT*RCP	NNK1	0	0.207475	0.353496
KIRANTWASCLWYFYVSWGC	NNK1	0	-0.0501883	0.413997
KIRVYSRCCFLSG*TCFLLN	NNK1	1	5.63397	0.0705301
KIRVDRFNIRSCDIGSDLCY	NNK1	0	-1.07113	0.433092
KIRSPYNMMPMLTLGTSKGV	NNK1	0	0.845286	0.612123
KIRSYYEICLDLMSEGTSTG	NNK1	1	2.81352	0.17968
KILTVHPSHNDPC*VLM*TM	NNK1	0	-1.321	1.89802
KILVVGHRESIMCTDSYIMW	NNK1	0	-0.294056	0.592864
KILCWNIFLPYKGVRGRFGM	NNK1	1	6.89488	0.0528313
KIES*LNTSNASTDE*VYSW	NNK1	0	-0.357491	0.571877
KIEFIGDVRFA*PGGSGKWY	NNK1	0	0.919733	0.669528
KIDGRPVHIPRFRYDNDNKV	NNK1	0	-0.358829	0.470827
KIDFV*WISGTYSCVFVFES	NNK1	0	1.18237	0.501932
KIATKGNIF*RKLSQESCLL	NNK1	0	-0.951101	0.530382
KIALTLIRRLQFLNDSVKPQ	NNK1	1	1.71268	0.171227
KIGLPGLCVW*MRRHARGVC	NNK1	0	0.0625315	0.536747
KIGRGRSNAVLLLAEDVYVG	NNK1	0	-0.569918	1.18703
KIGWL*VIHRYI*AQ*SLVN	NNK1	0	-0.554704	0.578586
KIVRSRWFIICACVKLRTRL	NNK1	0	0.427313	0.356288
KIVSRTLTSDTMSMHAYRGL	NNK1	1	3.47418	0.114664
KIVCLKFYVIDMRSMLTVVS	NNK1	1	2.54529	0.0878353
KIVSEFCL*HLDLISLGPSC	NNK1	0	0.360439	0.359573
KI*CFTCKFIILMDRLSGTG	NNK1	0	0.799627	0.377516
KI*FSGSILQCRMF*QGMSR	NNK1	0	0.833054	0.734616
KISCIISWLYDFIIKLAFFT	NNK1	0	-0.93051	0.682137
KISITSTIVFS*SVPELWLS	NNK1	1	1.32521	0.329571
KIS*VKVCSIDNNRLCGQSI	NNK1	0	0.0861928	0.269959
KICTYSRFC*GWVPMICAVV	NNK1	0	0.848273	0.385306
KILRYSTTGSSELEWWNMRS	NNK1	0	0.0694921	0.492513
KILCMSCFTNSYHARWTFIL	NNK1	1	5.69397	0.050807
KIFERRLSMYRSVSFLSRQC	NNK1	0	0.150283	0.321619
KIFDMRVESVYWVGRSPSKV	NNK1	1	0.705648	0.172849
KQNNGFGWEYEAGGLHRKGA	NNK1	0	-0.989037	2.67345
KQNSKLFLIFIGNALGQVTV	NNK1	1	5.08658	0.0637882
KQTLLYHSSGSCCWELVSWW	NNK1	1	4.39394	0.0974937
KQTY*ANLLFV*FRV*GYVI	NNK1	0	-0.288202	0.353027
KQRSN*GNHHAQVRNDTCMD	NNK1	0	0.746425	0.696716
KQHRTYLLLG*PWLSSRPSP	NNK1	0	0.872361	0.569291
KQPG*K*RGYELMHLGVAD*	NNK1	1	2.11813	0.272134
KQRIFEMLPWGPRPLYPVWG	NNK1	0	0.404535	0.433813
KQECQYCWSG*WQLSCRVIC	NNK1	0	-1.1509	0.363443
KQVSA*LPSRCFPAMLLLWH	NNK1	0	-0.944942	1.3013
KQ*FYVGDDLSGRQ*MVRVW	NNK1	0	-0.683287	0.588468
KQYPI*MRQSTLLVRT*PTR	NNK1	0	-1.3296	2.37076
KQSCWALSYVYMTSHVLSGG	NNK1	0	0.495425	1.35632
KQWL*CLLNLVLMPVRHLGW	NNK1	0	0.242368	0.279109
KQCGVKWFMAG*VAAWYKRW	NNK1	0	0.436955	1.35612
KQCFAIELFSNFHRLEKSED	NNK1	0	0.184435	0.221855
KQFDTSGLNVRRSCNRSRHM	NNK1	0	0.300811	0.55753
KHRFCSIEWVK*VIV*SQVD	NNK1	0	1.30741	0.709898
KHICTAFRSVEFAEGIR*RN	NNK1	0	0.657827	0.455244
KHQSHFLVV**GIARYSTRY	NNK1	0	0.872325	0.445567
KHPEM*FCQGERAERGVKAW	NNK1	1	1.43274	0.384257
KHRLGQSMVSVRHYRFWGRI	NNK1	0	-0.436684	0.570688
KHLYVR*IAS**IGA*RSFP	NNK1	0	-0.751718	0.56407
KHDRHAKTTSLYRKPGKLRR	NNK1	0	0.400383	1.06371
KHDSITFLVSFVFDYR*LYE	NNK1	0	-0.563141	0.505762
KHAYFSLIRVSNWKWNSVRV	NNK1	0	-0.0268068	0.559192
KHVGWSYG*NRYKSALLTSG	NNK1	0	0.778563	0.477733
KH*TTLVS*NTGYRNWANWV	NNK1	0	0.131583	0.409297
KH*RDRLVCDMQVLSESFFL	NNK1	0	-0.826967	1.67739
KH*AFDFGLNGTIC*YHVLV	NNK1	1	1.70276	0.634698
KHYIKRASDGHAFSYVHLSL	NNK1	0	0.0681127	0.376129
KHYFCKMSV*SWTGGTCWQG	NNK1	0	-0.0287419	0.365836
KHSNLYIFPGVYFFQITSLY	NNK1	1	3.95782	0.0879123
KHSGFQTCVNYLD*PYTIKD	NNK1	0	-0.194378	0.417465
KHWSCRYWEEFGGMDHNLDW	NNK1	1	1.10495	0.376414
KHCRVSPNVSECAFKGAMCL	NNK1	0	1.16646	0.632056
KHCDYHRWVEITSKRLFIGG	NNK1	0	0.134352	0.303143
KPKVVNMVEGLRGFCGLLDL	NNK1	0	-0.602047	0.943979
KPNLYNLVNTRFLPSMMKVG	NNK1	0	0.851098	0.34352
KPTD*EFKCWL*VQVVSEYG	NNK1	0	0.519442	0.701231
KPRVRAAGLCSLQFWALIAV	NNK1	0	-0.275299	0.717652
KPRTC*SNVLYVLFLSQDMI	NNK1	0	0.814843	0.417239
KPLILLCHLMGTMSTKCKDM	NNK1	0	-0.0982739	0.261194
KPERICLWLVVKRYSMVHLW	NNK1	0	0.253237	0.504591
KPGQEGRSQRGGELRQLQSC	NNK1	0	0.730876	0.510706
KPGTNSYGCVYNHGFMGCTK	NNK1	0	-0.244625	0.446329
KPGFYT*FVRNYFIF*SRFT	NNK1	0	-0.704759	0.920875
KP*YGTHPSLMDVRFLTDMA	NNK1	0	0.477692	0.431496
KPSK*EISSDITDSTQRHYL	NNK1	0	0.209395	0.677064
KPFCCQYRNTNQASSPGC*E	NNK1	0	0.293022	0.44135
KPKCNHRDRTSLEILRNNAL	NNK1	1	1.3489	0.433852
KPTLGVILTTTTFTRSCLYY	NNK1	0	-0.252013	0.727934
KPMFSLGSNYKMCIYHGCFM	NNK1	1	8.18327	0.0613081
KPRVCII*GDINSGYLTTHF	NNK1	0	-0.570651	0.671358
KPEFVNWIC*LICFEEHIKE	NNK1	0	0.0833428	0.315103
KPDRQVANFRDWFG*EGLIW	NNK1	0	-0.244298	1.20049
KPDD*RILSCMSESIFCKAG	NNK1	0	0.0117538	0.632881
KPDSMFDFER*CGDGMVEAF	NNK1	0	-0.674812	1.25722
KPV*VVPGLTCGWGVGS*TY	NNK1	0	-0.173588	0.413347
KP*TEFCDMWLAHYRHLLAT	NNK1	0	-0.137353	0.672903
KPYIFYFINVYCEA*GLLVG	NNK1	1	5.91707	0.0555142
KPWLVHMHGSSYNGRADAEV	NNK1	0	0.81098	0.60844
KPWYFVISW*DAFRRQ*SAV	NNK1	0	-0.00734683	1.20096
KPLILVQNTKLPSRFCYPLT	NNK1	0	-0.488427	0.744688
KPLLTQQK*VYYTIFICVPK	NNK1	0	-0.356173	0.536199
KPLEDFVDYKMMLMIHEEVC	NNK1	0	0.76259	0.972337
KPLCLNYKCLYIILVCVGDP	NNK1	0	0.150558	0.265403
KRNY*WTSPVMVVGFSNIQE	NNK1	0	-0.658556	0.507366
KRTESKLDYFKVRLCRTRFS	NNK1	0	0.121697	0.425783
KRRVSLCMPWVGSDRRVFMG	NNK1	0	0.376882	0.309288
KRSKN*IFN*CIGSDLSYCL	NNK1	0	1.37077	0.796814
KRMDKPWTPGYTAMHWVDNM	NNK1	0	0.61173	0.517995
KRMVSLSWYSDMV*VSSVSL	NNK1	0	0.431781	0.245368
KREKEYFNERLPTDLSLQRC	NNK1	0	-1.21054	0.657121
KREFQCWTSACFFDISSAEL	NNK1	0	0.339634	0.785248
KRVCLFLGSWNRHHLLGLFG	NNK1	0	1.40461	0.845094
KRVIAMLTLIFG*VYMVKMV	NNK1	0	0.534131	0.637488
KRYSGDIDMTSREMGLFK*S	NNK1	0	0.355541	0.164431
KRSRYSKR*VSVGCRKSDTG	NNK1	0	0.10326	0.475723
KRWYTCYVYVFRICMRVLCR	NNK1	0	0.731157	0.382439
KRLRTKFYVVLYFSYMSSTL	NNK1	0	-1.51919	1.48156
KRFSSCLRRWAACNGESAAL	NNK1	0	0.412492	0.453815
KRFLSYWRFSWGWYIAQACG	NNK1	0	-0.679598	1.37014
KRSNSFL*CIYVTRTRYISV	NNK1	0	0.318588	0.271658
KRSANVYRLRCLGGKMLHVN	NNK1	1	3.33878	0.0806817
KRMVCDVCIDVMPSEFKQAG	NNK1	0	1.01849	0.754752
KRIVCMFSWPSLT*FMG*EV	NNK1	0	-0.921297	0.881308
KRPANFL*YFRVYLYCSNTR	NNK1	0	-0.725525	0.952234
KRPHGDH*FADGVLR*RVGD	NNK1	0	0.415771	0.732765
KRPSMM*IQNASSLAN*LNM	NNK1	0	-0.180371	0.300883
KRLTMVVRGKLSVLHP*KVS	NNK1	1	3.73964	0.124417
KRLDVKMVLPEVRFRLDVSL	NNK1	1	0.732345	0.271199
KRERGKISIEEAMRQAGQRS	NNK1	0	0.57826	0.698473
KRDFVSRLDESPN*MSLGH*	NNK1	0	-0.873394	1.11094
KRALQDRMLLEP*APPCVAY	NNK1	0	-0.285605	1.03634
KRGNPMTHAFLWPVMSYVFR	NNK1	0	0.295391	0.974185
KRGLPISGNDNALFVFYVWR	NNK1	0	0.434657	0.333976
KRVLCSTCIHRLCPKSGGDC	NNK1	0	1.32584	0.677015
KR*MDDEHGCCLVINFQPLR	NNK1	0	0.122579	0.723006
KR*RLEVII*NWCSY***LR	NNK1	0	1.04519	0.414564
KR*GWL*IMS*INLHLLECR	NNK1	0	-0.976897	1.00851
KR***EEGCTMDCRYYKLGV	NNK1	0	0.420686	0.350736
KR*YCGYCSCVQHWIGVRYA	NNK1	1	1.0384	0.360874
KR*CWCFLEDLHLSHEL*YD	NNK1	0	1.38908	0.568446
KRYDLRLKMMTTPI*SSLVI	NNK1	1	1.28863	0.413052
KRSTVRHYYRARCFITVAMV	NNK1	0	-0.365458	0.452246
KRSV*DLWSQPMRE*LRASL	NNK1	0	0.26683	0.974128
KRSY**W*PHNKQASLGGLR	NNK1	0	0.553792	0.644209
KRWVCSSFVTSCTVFMNGGP	NNK1	1	4.76932	0.103923
KRCSFWQTRTVELSFGHPVL	NNK1	0	-1.22934	2.67308
KRLWLKLSTVE*M*LSFHIS	NNK1	0	0.319929	0.321594
KRFS*WTGTGMYSYIIQWCS	NNK1	1	2.04711	0.621717
KLKQVCPLTPVSRVSEQGKK	NNK1	0	-0.440852	1.06215
KLKGG*SR*HGGAVV*MWGK	NNK1	0	-0.270316	0.297672
KLNLKFYAFYNM*CRQCARR	NNK1	1	5.49151	0.0729733
KLTQKCHKCLH*DEIHRQPV	NNK1	0	0.107148	0.677957
KLSGFKFEVTCDGHEFWGHP	NNK1	0	1.08547	0.544261
KLSVGLRYCRPATRTSAHVM	NNK1	0	0.271144	0.347124
KLMN*RSKSDYGLVVALRRS	NNK1	0	-0.0158885	1.18791
KLMVHRNDRNPMY*LVCCYG	NNK1	0	-0.317502	0.629164
KLMVWITFGSWSRVGHWKGI	NNK1	0	-0.386804	1.18727
KLIPCLLVITINLGHKATLS	NNK1	0	0.482083	0.390831
KLILK*LEATLVRVSFCPWA	NNK1	0	-0.377583	0.504878
KLIFKRSFNRMDLSSLCYFR	NNK1	0	-0.470738	0.385016
KLLSGGVNTWRPTGTSRLEI	NNK1	0	-0.053026	0.462398
KLLPYMYCHYN*WGFSILLM	NNK1	1	1.26862	0.384888
KLETYYGAFNFNWFLSLNGD	NNK1	1	5.08319	0.0609362
KLDNCGCGRGCEQLDVVQSQ	NNK1	0	0.043917	0.530011
KLDCMVDDICGTSGTVFLCL	NNK1	1	4.84776	0.0613608
KLAYKRSQMLTVVPRCSQGT	NNK1	0	-0.389798	0.532953
KLGPVTYLYP*ICDPTAVGV	NNK1	0	-0.0304176	0.722777
KLVLYEVFSSKKKHIFLSHQ	NNK1	0	0.586423	0.259398
KLVTAPISKSLF*WRLFSLI	NNK1	0	0.550303	0.922658
KLVLLGNK*CGVIIFY*KII	NNK1	0	0.134233	0.502899
KLSGMIAEMRAGPCTYRILY	NNK1	0	-0.510831	0.451873
KLWPSMSFLNCLWCIRERQL	NNK1	1	4.48347	0.0811816
KLWVNNQS*GSFFVT*VFSC	NNK1	0	0.198372	0.569623
KLC**K*RL*VGSDVCYHWK	NNK1	0	-0.624831	0.435486
KLFESYVLSRGMVPETVKAV	NNK1	0	0.225577	0.778379
KLFSWADHGGEGFEWMQLTT	NNK1	0	-0.0257166	0.303977
KLFLLGAINGQFI*YSVYGG	NNK1	1	4.87026	0.0661496
KLNVFDLVNRAKVGHCGSSG	NNK1	0	0.0257193	0.513523
KLSNEYW*VIVLISMGVRCA	NNK1	0	-0.485201	0.357933
KLSNFKVHYCYLTSHLMLET	NNK1	0	0.0530449	0.432126
KLSTHALQAWCHRTRCFTTW	NNK1	0	-0.015073	0.560362
KLINCLGIVL**LDNNVYGG	NNK1	0	-0.920391	1.07055
KLIVVSLIRDMQSNV*MRLW	NNK1	0	-0.0591369	0.269865
KLIVWDKCSTCHSDVVLLFK	NNK1	0	0.734471	0.972243
KLIYLMGPIPWVLRSCWQVF	NNK1	0	0.208059	0.3709
KLQLVSLWQ*RIDFLRAAVV	NNK1	1	2.76617	0.113016
KLQVGSPN*CLSMVVLDREL	NNK1	0	-0.0529922	1.35481
KLHDGFL*VDMLGC*DDESA	NNK1	0	-0.959671	2.6735
KLPIAGCYRVINCTVRGE*C	NNK1	0	-0.00802809	0.260933
KLRIRSWKVFTPNSLLVVAI	NNK1	0	-0.893065	1.0682
KLREFAVLTLESGSFSVYCW	NNK1	0	-1.14269	1.18649
KLRSGCLDYIVIDLWTF*SR	NNK1	0	-0.438729	0.387817
KLLDSSVVDSLRQHCEAGLR	NNK1	0	0.0750244	0.30076
KLLIP*ERRLINYWKYHEYS	NNK1	0	-1.17232	0.580468
KLESCN*RQLLCVKRVSVMC	NNK1	0	0.389732	1.1889
KLEMARAIKFFGYDTLETAF	NNK1	0	1.10147	0.709091
KLDGVVPDVYLSGRLPQAWL	NNK1	0	0.204546	0.856521
KLALRKGSRDVH*SNVPSGT	NNK1	0	0.660709	0.972008
KLGTPLRQSDVS*VFRSSRK	NNK1	0	-0.460762	0.588086
KLGGFVFGANVCCEDLSYEF	NNK1	0	0.983549	0.54945
KLGCYTL*EV*TPLMGGTPR	NNK1	0	0.367007	0.811414
KLVVKWRGFLEDGDRTLWLV	NNK1	1	3.49447	0.130523
KLVLSYRYNDG*PDILNLFV	NNK1	1	2.17042	0.177871
KLYNGLQHVQAGTLVMQ*ST	NNK1	0	0.460102	1.18911
KLYPFL*MLLQSVSRVSVWI	NNK1	0	0.564879	0.315418
KLYLVVRMTGQPPSGMACVL	NNK1	0	0.142357	1.20132
KLYGTRFPQFSRSVNEYC*W	NNK1	0	0.111286	0.364094
KLYGVSCAPLSEDHCLGKAA	NNK1	0	-0.339013	0.481893
KLY*IMCFCISFSFWY*LME	NNK1	1	1.93743	0.463273
KLSFK*FVWAKAMPLYAHSI	NNK1	0	-0.227135	1.89973
KLSDSSLTKCRYSHFYRSSM	NNK1	0	-1.98632	2.37016
KLCQVRHVSWIMSCQRYKQD	NNK1	0	0.0575504	0.487261
KLCRFCNRVCYCQ*VLMGSV	NNK1	0	-0.690984	1.03591
KLCWASTRMMWRFYFLDCLD	NNK1	0	0.146208	0.390229
KLFDYAVYLC*LRFGIELIA	NNK1	0	0.935956	0.495552
KEKWRMQICAPGKS*LLTFI	NNK1	0	-1.23753	0.808924
KENRFISQSDTALYSIKKQH	NNK1	0	0.548599	1.04197
KETSGYRFYRMANLP*GLSW	NNK1	0	-0.20996	1.20055
KETSVSLHEDGIYCGFITSN	NNK1	0	0.186712	0.275753
KETLGIQ*K*KYLAHRGTGR	NNK1	0	1.18847	0.523632
KESLLLTQCGYYMGSAKMVW	NNK1	0	-1.03251	1.06159
KEMDKCCGSYMVRNFSTSYK	NNK1	0	-0.308567	0.898324
KEIINGCRR*TMDSEKSHAS	NNK1	1	4.99668	0.101297
KEIIEMWSTFTYNQIWCDWI	NNK1	0	-0.321628	0.422813
KEILVGLPMGGVRGCGSSSG	NNK1	0	0.505263	1.20245
KERIFPLTTEAMKLERKA*E	NNK1	0	-0.341004	0.570134
KELPSSSTCLKFS*VIFKVW	NNK1	0	-0.154803	0.435586
KELCGLRGYTFYEQF*RRVC	NNK1	0	0.588293	0.741197
KELFLMPDGEPFMG*SVFTA	NNK1	0	0.0789141	0.608241
KELKYCVFALVVAD**MSRS	NNK1	0	0.0122315	0.627967
KEDIVLACIGSVKHVRAQWR	NNK1	1	5.97044	0.0814666
KEDAIIWVYNKSVSMRIFVQ	NNK1	0	-0.103978	0.459871
KEA*LDVNM*HGCLILVLDL	NNK1	0	-0.0414076	0.551474
KEGRPQSTLCNVVRGFREQY	NNK1	0	-0.564708	0.696764
KEGQIRPHVTCRGWVTLIMR	NNK1	0	0.175824	0.279606
KEGLRDGLLCRYQTCAG*PK	NNK1	0	0.0914655	0.479739
KEYNNPRLKLTMRRFAAKS*	NNK1	0	0.538766	0.692096
KEYNLLHDL*SICRGLFDFT	NNK1	0	-0.690816	1.67758
KEYGVSL*LAEVTWVRMLGG	NNK1	0	-0.929966	0.552586
KESECITS*AHSMNGRCKCA	NNK1	0	-0.84934	0.748248
KEWCRLGRASMDPLGTGMAV	NNK1	0	0.0847943	0.386456
KEWFYYLVDELCGGLCNPVR	NNK1	0	0.389732	1.1889
KELIKCYLNM*VIAFFLRFE	NNK1	0	0.4635	0.49587
KELCCRASSDLMLRWQVKVF	NNK1	0	0.0265695	1.3714
KEFMRWHQTPRFVKKTHVRG	NNK1	0	-0.833508	1.36995
KEFDNSFVSELRLRKCTGVC	NNK1	0	0.519607	0.342613
KDTQCHIARATRRGVRGNVF	NNK1	0	-0.479838	1.05378
KDRWTCSFVAVCMRYLFAKS	NNK1	0	0.13408	0.459342
KDMDSFSTTCLLLRLRGRTG	NNK1	0	0.0534679	0.353746
KDIEYCASMCESCPYMT**I	NNK1	1	2.86275	0.393347
KDIYKRFFWYYSKKVCGYGA	NNK1	0	-0.171945	0.248893
KDISITCLLYPKNHSGYSGT	NNK1	0	0.0584093	0.24801
KDICY*ECGWQEDLAWNWCI	NNK1	0	0.864361	0.505837
KDICSYGLNYSLDNVVYNLV	NNK1	0	0.80939	0.3896
KDQKISVIMFILMRVPLY*G	NNK1	0	0.546338	0.449403
KDQTTYMDCFV*AVSYYTLR	NNK1	0	0.100521	0.495286
KDHNVGMYLAGENCHLG*DW	NNK1	0	0.915314	0.90097
KDHTWWALCFYIKIFELKVR	NNK1	0	1.38626	0.733182
KDRMITPKPTVVTHLVVSYG	NNK1	0	-0.22996	0.224448
KDRIPRLWVTACSWVLSIVV	NNK1	0	-0.991026	2.37123
KDLLYKSIRW*GREGVLVPG	NNK1	1	1.03093	0.268119
KDLLMKV*AFSLGGM**YNS	NNK1	0	0.50711	0.636829
KDEARRGLTLCPTGKDILDY	NNK1	0	-0.0258429	0.466024
KDEGLTEVFESWISWGW*CA	NNK1	0	-0.0653015	0.898643
KDALDHHLIMLRGYVVLQS*	NNK1	0	-0.891079	0.5931
KDARLHFSWRL*LNSDKSCG	NNK1	0	0.933237	0.604333
KDGLLCFFSFCPVNRKPTQR	NNK1	0	0.19819	0.48614
KDGFTSRAWPHMFKSLRSQL	NNK1	0	1.07104	0.627929
KDVLVRFMYLG**TRCEQKQ	NNK1	0	-0.210076	0.677562
KDVVISVGGMSVVLFSSRPH	NNK1	1	4.51826	0.0909139
KDVFY*GGFVVLFGCAFEMV	NNK1	0	-0.294315	0.501303
KDVMYTYFIAISDLGIRNPL	NNK1	0	1.29615	0.561472
KDVFPILGFCSAYLPYAWSA	NNK1	0	-0.473734	0.292844
KDS*LHLDGWMNFLFMLNEL	NNK1	1	0.641722	0.2064
KDSFLMGGLFFMTAAWVSPR	NNK1	1	1.54133	0.268038
KDSGYMCWMGDLCVWSP*IS	NNK1	1	5.97416	0.0972699
KDCDMIGDSVYGSKFVTREM	NNK1	0	0.502672	0.341987
KDCCMLDIYVEAWSGSFGRK	NNK1	1	1.44125	0.202314
KDLEPVSARMFLLLLICLA*	NNK1	0	0.0569275	0.52087
KDF**FWGNYDTTDLAKRIF	NNK1	0	-1.24157	1.36958
KAKTFI*LADRLPMRTLINV	NNK1	0	0.268131	1.18856
KANR*SHIVRQFTWRLALGV	NNK1	0	-0.155838	0.437684
KANGNSFNSA*LMP*VLVFL	NNK1	0	0.707063	0.972154
KANCCCVSHWCCGYMQ*DNK	NNK1	1	4.62722	0.0519148
KASMMPSDSSCLI*LNARWE	NNK1	1	0.911	0.3367
KASGIMLSSGVLEILVWVQW	NNK1	0	0.010452	0.840942
KAMLNNKWHLCSHVRTDHAV	NNK1	0	0.171685	0.317407
KAPNRE*FRFVLYLLWPVVV	NNK1	0	-0.0628666	0.661147
KAPAMHWLDRFVGYVPRV*V	NNK1	0	-0.010578	0.267312
KARIMSKSMFILESHS*YFF	NNK1	1	3.12112	0.215399
KALDFVVIVNMNSCYRNRM*	NNK1	1	6.23513	0.0464458
KALVADC*G*CICYNDKWIY	NNK1	0	0.00100334	0.34225
KAEMFNYLTNHTP*RKISMV	NNK1	0	-0.0330597	1.11527
KAEYSDLASFGCHGHEEGGG	NNK1	0	0.792945	1.0429
KAGVSVLYLHMFLF*VSNVR	NNK1	0	-0.302751	0.792691
KAVMCSLTLQVYYVFNRPYC	NNK1	1	3.5493	0.106936
KAVFDNLLTCPILVIGSTPA	NNK1	0	-0.956339	0.926669
KASDGLSINRGE*QI*SASM	NNK1	0	0.47951	0.731218
KACWTFNFCKSMVVKEHDPI	NNK1	1	2.56436	0.193752
KAFNVFER**RLILVESS*W	NNK1	0	0.224714	0.524553
KAFWSLCYVERGRWYGAVNA	NNK1	0	0.127806	1.02966
KANPDHIPRRLDYRGSGPSR	NNK1	0	-0.482446	0.938488
KANACGRFTN*IRGVHTFRL	NNK1	1	3.72041	0.105217
KANFFTLRSMFWGPMN*VSC	NNK1	0	1.15238	0.638816
KAMCYKMSFCNYDSRVYTED	NNK1	1	4.53081	0.0600191
KAQGPSFYEYRWITLNYLGY	NNK1	1	1.06599	0.150089
KAHRWDGRIFN*RRGVHCFR	NNK1	0	-1.27431	0.547973
KAPS*GGLGHMEDVQSWCDP	NNK1	0	-0.65405	0.708114
KAPKYRDRRVGVNVKYWYMP	NNK1	0	0.0578284	0.656621
KAPCDFSGFCRCRVTGPSHC	NNK1	0	0.411699	0.331918
KALF*FMSDQ*FTFENQVLL	NNK1	0	-2.00529	1.11033
KAEVRVRARELAEGMGARGR	NNK1	0	0.693086	0.719911
KADIFYSLCFLRVEG*TAQR	NNK1	0	-0.338497	0.788635
KADQCLSWDS*KLVIRRFGG	NNK1	0	-0.716549	0.969605
KAAGMGSCSYTMVNYTPDAG	NNK1	1	1.3885	0.22712
KAGRGICESYRSFHPRPVFA	NNK1	0	0.0340225	0.396618
KAGE*RTL*TCVLWLARDDL	NNK1	0	-0.114282	0.505606
KAGY*LYIFCMVGKGLIWC*	NNK1	0	-0.315566	0.437994
KAVRMSNFD*WVHGYGRPSN	NNK1	0	0.223047	0.711345
KAVYVVNGLFVHCVTR*RRS	NNK1	0	0.267283	0.213451
KAVYLRVRGTHCVNNVALWK	NNK1	1	3.43375	0.184549
KA*MQGSGIFV**RISELDV	NNK1	0	0.42517	0.46914
KAYRV*VRGYTYSRVQGLWM	NNK1	0	-0.633058	0.393624
KASCVVLAMLWLVLALGEPG	NNK1	0	0.116283	0.810222
KACDRFNLTYKTVSVRMGDC	NNK1	0	0.390492	0.279504
KACFPLI**VLRYAELSEVQ	NNK1	0	0.630546	0.446591
KAFIQTVLRNQVSWLANTPH	NNK1	0	-0.744817	0.984466
KAFRMLGGFNSYRNFNIILK	NNK1	1	3.96397	0.0792819
KAFLTRRFLNLYVRIKPYMV	NNK1	0	-0.502973	0.297239
KAFATMLNRLEVGTLGRG*G	NNK1	0	-1.36229	1.89798
KGTGRLIRLASAWAGMGMHL	NNK1	0	-0.331748	1.13456
KGTCCPPLPVILDIMEDSSR	NNK1	0	-0.226952	0.380685
KGHRCNIVTTNTAPRFPW*G	NNK1	0	-0.482027	0.912168
KGRVKGSVASSLS*LKYGLY	NNK1	0	-0.309291	0.567406
KGLGRF*CLMEVMLIWTPT*	NNK1	0	-1.03234	0.790951
KGLGRF*CLMEVMLIWTPTL	NNK1	0	-0.543037	0.694454
KGLIKDNCNTSGGEFNCGY*	NNK1	0	-0.277942	0.21491
KGLCDNVMDLVRLKGGSEAG	NNK1	0	0.443444	0.424555
KGDNIPLGAPSREMLTVYRA	NNK1	0	-0.145774	0.498171
KGDMWMGPNESWVKVNLYRV	NNK1	0	0.0390402	0.553172
KGDVPGYARCEVKTVRTFWM	NNK1	0	0.231055	0.407827
KGGSPQYNGVTSMWWDRKFD	NNK1	0	-0.25547	0.384066
KGGSFVGLSTVQYLLASYAL	NNK1	0	-0.152871	1.28847
KGYYDFRGVSLMVPVMFTMS	NNK1	0	0.0476137	0.376395
KGWWKGLRARSQGPGVSDVW	NNK1	0	-0.314428	0.566035
KGCAIGRRAINSCYQSGWIW	NNK1	1	1.59778	0.573012
KGCCLCLISMSVTNRLVEPR	NNK1	1	6.29416	0.0591439
KGLLTGSCVDSS*SYISNNL	NNK1	0	-0.0149091	0.508466
KGLGGFLSICNSVVVRQVWR	NNK1	0	0.097748	0.717865
KGFFNAITGDKIPRPSRDRR	NNK1	0	0.173609	0.484072
KGKTNGVV*LGWGMGQKRSL	NNK1	0	-0.439543	0.478061
KGKTVVSEDGEQCHLGCSRT	NNK1	0	-0.0785627	0.328141
KGKPYFAEMLHIMSFVWSSD	NNK1	0	1.2988	0.5985
KGKAAT*LCYSCSPYLW*P*	NNK1	0	-0.534386	0.873782
KGNYFRVTVYSAGFIQLLMS	NNK1	1	6.39276	0.0494926
KGTAPGNSGGERVVMNSHDL	NNK1	1	2.6071	0.221448
KGT*RKVRTISFLFFD*VQF	NNK1	0	0.425713	0.686613
KGRSNSLEHAEQSGN*WFGK	NNK1	0	-0.57804	0.385931
KGRSCLGRLRLVGQMRPKYN	NNK1	0	0.365979	0.761425
KGRSNLIADFGDLFGGLYTY	NNK1	0	-0.570043	0.366522
KGSA*GCVSLRRKTIWVLHW	NNK1	0	0.757494	0.459119
KGMLLCYFPNKCPAWEAKCG	NNK1	1	5.16614	0.0592285
KGMYISWIVAVCS*YSLCG*	NNK1	0	0.410739	0.304091
KGISVTCEGK*MTL*CDGIL	NNK1	0	1.23478	0.791226
KGICRGRSLSVPESWAPFR*	NNK1	0	0.133056	0.312622
KGQSRHVSECVGWVSNVASL	NNK1	0	0.461117	0.73191
KGQFF*SGLFSCTTGFHVMT	NNK1	0	0.834737	0.754192
KGHSANVYTAPLLCNNCHFF	NNK1	1	6.7034	0.058925
KGREVITCYLFVRCCFNGLR	NNK1	0	0.448293	0.508781
KGRAIVRRTSDTM*M*CY*T	NNK1	0	1.08063	0.790509
KGLL*LNVASWFFSVGLEVE	NNK1	0	-0.188602	1.28839
KGAIPFSSDCGGLSGLILYC	NNK1	0	0.300668	0.541523
KGARWYVSYAVWPKN*IRAM	NNK1	0	-0.182763	1.37093
KGAGMQTTQCVCKVYKLSWA	NNK1	0	0.281312	0.236959
KGAVFVPETAPLI*RHSAMF	NNK1	0	0.929614	1.03922
KGANADAYGRGYNAVFMLEW	NNK1	0	-1.38459	1.16129
KGGPRPQMC*LCR*HYLFY*	NNK1	0	-0.243838	0.273238
KGV*LMGYSLMWNFFLHVCD	NNK1	0	-0.088337	0.618214
KGVCMTRHD*RLTV*I*YIS	NNK1	0	-0.136431	1.55778
KGV*SFLTRLAFYFIVCMEV	NNK1	0	0.0874987	0.552232
KGYLLRWLGEVYFVNYGSNS	NNK1	0	-0.585362	0.843891
KGYGRFMSFF*NASRMTGNI	NNK1	0	-0.697153	0.403323
KGWKTVVHCRDYGQVNNFGS	NNK1	1	2.21574	0.144987
KGWLKTGVYGHVSFVGNIME	NNK1	0	0.466585	0.753319
KGLEPLCLRSFFLWRERFRD	NNK1	0	-0.686156	0.490447
KGFVDNYVTVIVVWT*KP*E	NNK1	1	1.63742	0.182501
KGFLRFG*KNIRLIVVLLGS	NNK1	0	0.333223	0.380444
KVKNRAFWPHMSLTYAMVPP	NNK1	0	0.333356	0.393784
KVNTLCEHSSIHRPVVGNGG	NNK1	0	0.0815381	0.769528
KVNFSSSLGCVN*CGMTSIA	NNK1	0	0.712902	0.852029
KVTFKKYTDHLYWYYLVFYY	NNK1	0	-0.724273	1.19982
KVSPIMDEN**DSWFSRFWG	NNK1	0	0.547322	0.366797
KVSVRYSNYSCVYFVYCRW*	NNK1	0	0.279428	0.269755
KVITVPLRMVTRMFHVASFT	NNK1	0	0.301	0.733348
KVIRLIFRGY*FI*MLVHYC	NNK1	0	0.870972	0.641176
KVIFYEFPTSQRFMGSMYDM	NNK1	1	1.88319	0.192517
KVPYLVDYISLVFFVFKVLF	NNK1	0	-0.387506	0.34211
KVRTKC*FSNGSNRVSSSEV	NNK1	0	-0.543333	0.849427
KVRIQGPTNVCVVRTMCGWF	NNK1	1	5.98048	0.0555905
KVRF*CAQLQNCVNVYS*SH	NNK1	0	0.329683	0.426098
KVLTRPG*IFVVWWLLKSTV	NNK1	0	-0.213338	0.638083
KVLWSSVGFESVICVGNVGA	NNK1	0	0.356716	0.899396
KVLLIRWDLLC*IPAQRGVG	NNK1	0	0.291148	0.462089
KVLWMSSHLYSATSCCVKRS	NNK1	1	1.81876	0.337265
KVEVWRVLGNSVQRRFSKDQ	NNK1	0	0.352528	1.06358
KVEWVSDTRVNLLGTFVLKA	NNK1	1	1.17931	0.433912
KVALESSRAV*GKARCASID	NNK1	0	0.035599	0.882321
KVA**ARRPIVSRQGPGAGC	NNK1	0	0.373395	0.453998
KVGHANVADFPIWRRNLFG*	NNK1	0	-0.544142	0.835663
KVVSGA*WERDGKEAV*CLV	NNK1	0	0.879335	0.529081
KVVRAACCQKMFERVGVHGG	NNK1	0	-0.841705	0.943777
KVY***SQKQALTHGYWCRA	NNK1	0	-0.912758	0.611552
KVYYRVKMHYSLAGEARTDT	NNK1	0	0.620934	0.842143
KVSENLPRMPANLLTI*DCN	NNK1	0	0.0897895	0.442898
KVCVLLSSCIYDNLHVR*RV	NNK1	0	0.402423	1.37249
KVC*FSIWHRGRHRSFYFIL	NNK1	0	0.844238	0.933422
KVLMTAGFYVVLRALKHRTK	NNK1	1	1.50974	0.343213
KVLITCCGPKWSCSLAPDEL	NNK1	0	0.668188	0.578704
KVLSYWDVSWGMASRFVSCY	NNK1	0	0.724405	0.49503
KVLLR*STCQHKFGWCRCYM	NNK1	0	0.725035	0.36426
KVFRLILGGVSNKYT*MEFE	NNK1	0	0.227977	0.636703
KVFQQGC**EFGPS*ACSSI	NNK1	0	-0.16519	1.55771
KVFGTRPSQCLGFN*SNLGL	NNK1	0	-0.806435	0.646845
KVFGTRPVRYETCRFLRLRS	NNK1	0	-0.0131094	0.344261
KVFVSALCC*PTDRYLPGIF	NNK1	1	4.18686	0.0665339
KVFYVLLHGSILSNRGMWQT	NNK1	0	-0.724573	1.21581
KVFSVHRHCQESVVGAVLCS	NNK1	0	-0.370861	0.732448
KVKMTFWSKHTIVTRYSLTA	NNK1	0	0.990053	0.402417
KVKRFDGCSSRSKHVVTEI*	NNK1	1	4.1275	0.0757317
KVKANILVFLTKLSMRPTKP	NNK1	1	1.85804	0.293818
KVNLTSCSY*GS*REVRERF	NNK1	0	-0.0594126	0.418745
KVTMRWV*WTMPLYLVPT*L	NNK1	1	2.20775	0.270294
KVTLNFRSHSLENCDAYNKY	NNK1	1	3.15454	0.11871
KVSR*LGCTWVGRMQSVLEQ	NNK1	0	-0.397187	0.514044
KVMMETSCPCDNIVR*RRWG	NNK1	0	-0.0795033	0.903368
KVIRAGHDVVPRTYRRRSRR	NNK1	0	1.28663	0.575505
KVIRVYRADCCFTGWHFAVA	NNK1	0	-0.223834	0.768885
KVISFYS*STYVYYDNNN*T	NNK1	1	3.209	0.0828641
KVIFQVYYI*RCDRLFIMEV	NNK1	1	7.46048	0.0471556
KVQIY*VTP*MFTFVIFYFW	NNK1	0	-0.967519	0.357391
KVQYLFCNYLIKSYMMVQCN	NNK1	0	0.476669	0.392041
KVHKLIDNYMLRSRWY*RVN	NNK1	0	-0.139421	0.898538
KVHTGTSTRLKLYMHSTLRT	NNK1	0	0.454496	0.249016
KVHPYEMDENYNPSRCYSSS	NNK1	0	-0.0494477	0.484876
KVPKRKITNFRGMSGFSRYR	NNK1	0	0.985373	0.976176
KVPDALFVDRLLYQVISCIH	NNK1	1	3.47182	0.0835699
KVRMLNMVYKNLSDRD*LDW	NNK1	0	0.883922	0.556807
KVRHNVVLG*VLVFKLNKIS	NNK1	0	-1.1885	0.654837
KVLNILYWGRTDVG*LTNFY	NNK1	1	1.40663	0.330398
KVLNFNLSRACLLWDSFNSV	NNK1	1	2.65177	0.185837
KVLSIRWECPLECFALQSYV	NNK1	0	0.0417907	0.322791
KVLGWNMGVHFNHGGRSFVM	NNK1	0	0.460888	0.544446
KVDLLA*VLLP*WSRDFVLH	NNK1	0	-0.130465	0.563294
KVAHCCSDMYSWRVGKMMSM	NNK1	0	0.0236875	0.787697
KVAVN*Y*RYFRVSLARSLL	NNK1	0	0.45314	0.418102
KVGLLWGT*KL*VCLLGSYS	NNK1	0	0.197253	0.931502
KVGKHLLNARRNGFINLIRK	NNK1	0	0.323658	1.37223
KVGLDIWGASGTN*SVS*LG	NNK1	0	0.525186	0.484524
KVGLSMKYRPYS*ENETIS*	NNK1	1	2.28963	0.218255
KVGYLYEAIGGKDDL*PSKA	NNK1	0	-0.604911	1.06197
KVVKLGGTWHALWARATTTD	NNK1	0	-1.07246	2.37111
KVVTGLIYFWCIWCFGTLRV	NNK1	0	0.431182	0.8996
KVVDNAYSSDSLYFVGLFFW	NNK1	0	1.25163	0.84434
KVVKCS*GCIWRLVIRVYVN	NNK1	0	-0.969941	0.295939
KV*WSCFGLSSMSGRLMGRI	NNK1	0	-0.201295	0.671285
KVYTWVPPTMNYRMNLFIVR	NNK1	0	0.0355687	0.189322
KVYIIFVRGEDAFKLRGAAN	NNK1	0	-0.528811	1.46909
KVYYYKPLIRNPTSFLITIL	NNK1	0	0.816631	0.474324
KVSYRMRASPRSKILVIRKS	NNK1	0	0.429688	0.71839
KVSYCSSGYLTSLTWRFLLI	NNK1	1	0.888491	0.280675
KVWSLKLSFGSLNMPMGYV*	NNK1	0	0.399136	0.255728
KVWSGCSAPQ*GGVMCSHVV	NNK1	1	2.08728	0.434526
KVWL*GVRGRGNKLAHVRRQ	NNK1	0	0.453077	1.20226
KVCTHYSTHRWLSSQPSKVV	NNK1	0	-0.695562	1.89878
KVCLRRAAYYRVLVHSCHFR	NNK1	0	-0.584642	0.434189
KVCAVTM*SSFAMTESVIFF	NNK1	0	0.0948369	0.302088
KVC*NLCFWVLRFCKKALLS	NNK1	0	-0.343815	0.823431
KVCFPY*SSDIMVYECVKCK	NNK1	0	-1.03132	0.400072
KVLILCAT**LCVIAIWI*Y	NNK1	0	1.10484	0.617339
KVLELYRILYRREHNFWVEV	NNK1	0	-0.316724	1.5574
KVLGQGYERMDLFIVVFR*G	NNK1	0	-0.356757	0.590044
KVLFLTCYTTPSLNNLVFRC	NNK1	0	-0.0690852	0.274692
KVFINVYIKRQRNKCRRSNR	NNK1	1	5.89866	0.0538621
KVFISCYLWYA*RTVHRFHV	NNK1	1	3.80322	0.072361
KVFR*LRLWDILRVQCVWVF	NNK1	0	1.04896	0.689657
KVFLRMQRSSGTVKCKSQTE	NNK1	0	-0.0648345	0.412676
KVFWLYPMNLS*HLSMTTNL	NNK1	0	0.277591	0.649835
KVFLMLMFSLFSR*GFANNY	NNK1	0	0.429492	0.177486
K*KGPSCTELCMRF*MWTA*	NNK1	0	0.872283	0.514709
K*NKHERLGCEEMAISAVLH	NNK1	0	-0.785409	0.926802
K*TVNIPFSC*I*HIRRLKG	NNK1	0	0.226659	0.739699
K*TVPVCTPS*RMCTMYGYS	NNK1	0	0.208279	0.359017
K*TVVDW*DPGGTVGHENFG	NNK1	0	0.664709	0.730083
K*TLRYSTC*DW*LTNSVCL	NNK1	0	-0.16926	0.353688
K*MCGSNRRSGGQPWESGRV	NNK1	0	0.714717	0.511963
K*MFY*LRCPFCEADCWFNS	NNK1	0	0.283133	0.52509
K*IVVRLTSYGGCVDVDFRW	NNK1	1	0.908002	0.278839
K*IFMSFPTAYNFLCDHHVR	NNK1	0	0.489294	0.33816
K*QCLFVLCSKGDIELEQHA	NNK1	1	1.47668	0.31603
K*PL*FDIRFHVPHLWAYVS	NNK1	0	-0.547857	1.67782
K*RMNHDFSGSFIYAVTH*E	NNK1	0	-0.115484	0.438809
K*RLTGHARV*IGREGRDIT	NNK1	0	-0.553103	0.509499
K*RQVVPYLPPIRHATNSGH	NNK1	0	-0.322099	1.37067
K*LGSILQGYTNNCCVGYWT	NNK1	0	-1.04637	0.718736
K*EMSGENKWGGTTSKKLNQ	NNK1	0	0.716041	0.335458
K*EDVPALIE*THVLLLDTV	NNK1	0	0.0961902	0.480343
K*EFGCYTFVLRMSPGFMNG	NNK1	0	0.227515	0.788036
K*DKMDTCVYMGCPS*RGGM	NNK1	0	0.48545	0.97461
K*DGQWFKEGRRTRSSLVGR	NNK1	0	-0.0520518	0.424541
K*GKSVRGVMSSYGWQMMVW	NNK1	0	1.17709	0.571531
K*GQ*SGFSFFNKFPSSDRI	NNK1	0	-0.708265	0.34327
K*VK*LLSGQWYYLWEHTGL	NNK1	0	-1.24833	1.89808
K*V*DICGWREVVGMHQGIM	NNK1	0	0.660988	0.841365
K*VYAQFSFKVQLICLNTRV	NNK1	1	2.34632	0.457873
K*VLFGQGCPMFCHKYIATV	NNK1	0	0.565911	0.558728
K**SP*AFLGNTESLTIAYR	NNK1	0	-0.453912	0.501652
K**LLGSYDTRLRADVKCKP	NNK1	0	-0.784716	0.780841
K**LSM*WQFSLDISRIIYK	NNK1	0	-0.592998	0.37149
K*YPGQASFKKMVNTFSLHM	NNK1	0	0.459173	0.392155
K*YWN*RVAALEGFCRV*ML	NNK1	0	-0.365726	0.652236
K*SN*PMNKRSKQCQTNFEH	NNK1	0	0.554743	0.76596
K*SIR*CLYFVSY*MMVVSP	NNK1	0	0.323658	1.37223
K*W*WCSEYSLVDGI*NAWC	NNK1	0	0.392125	0.425307
K*WFVSYFPWDAYGHLISKF	NNK1	0	1.03354	0.538155
K*CTRPFMHG*PMVITHHRQ	NNK1	0	0.442382	0.678521
K*CIYKGNLEFTISWFYYVA	NNK1	0	0.735113	0.657918
K*FLGIVEGSAQQKPECFSM	NNK1	0	0.300942	0.624288
K*FSVVSPKYTCRGNLELGW	NNK1	0	-1.48848	0.790736
K*FLN*SRITVF*HISVISV	NNK1	0	-0.0380434	0.255292
KYKRSYTLDHVFYMSSPGVR	NNK1	0	0.824277	0.734589
KYKESMYLRLCFRYVWTNYS	NNK1	0	0.441031	0.606406
KYKDFLGSISDLDWII*LPV	NNK1	0	-0.464034	1.37044
KYKVVI*VSLIGGRLLGCSE	NNK1	0	-0.288529	0.241723
KYKFVRANLILFGMVRG*MF	NNK1	0	-0.114643	0.253372
KYN*D*VSNR*LCKMAKCKN	NNK1	0	0.552234	0.598367
KYTYGRHTQLVLDSIHSWLN	NNK1	0	0.235167	0.753394
KYRI*RGGKDCFRNTLDVVI	NNK1	0	0.132938	0.533097
KYRASYRNHRDMGDSAVYGY	NNK1	0	0.043755	0.254614
KYRVSLNFRWRFRLMISHNG	NNK1	0	-0.0019775	0.395864
KYRSCGNGIPLIISHLLVER	NNK1	0	0.317433	0.262313
KYSEDLIRQEDVVRYMGTMS	NNK1	0	-0.0556438	0.244274
KYSLNM*LSPEFIMSYGEED	NNK1	0	-0.871945	1.36991
KYMTDIIT*VHHLEFFVFET	NNK1	0	0.41251	0.201587
KYMLVFSMACLMIIG*WILL	NNK1	0	-0.0427959	0.415865
KYMFRARCKRMTFGYPG*VL	NNK1	0	-1.58272	1.42035
KYIRISVDGIRFKEWCEFGS	NNK1	1	0.7775	0.142549
KYIYNPSPLGSREDDTKACR	NNK1	0	0.936871	0.493322
KYHRFFAG*ALRSVGARVCW	NNK1	0	-1.01702	1.77396
KYPKLHMGAIMISRSGQIWY	NNK1	0	-0.152177	0.301813
KYPYLYLPIRMLNRQHARVG	NNK1	0	0.448742	0.618324
KYPSKSSELSGYEDSRNFVG	NNK1	0	0.806188	0.616575
KYRDLGSFMQSWAARHGTLL	NNK1	0	-0.22623	0.678234
KYLFFMVFQWS*RVPLAGFA	NNK1	0	0.43868	0.840877
KYLPPQVSSGWI*SANGF*K	NNK1	1	1.00991	0.3658
KYLACILCSKLLTQSNSRNI	NNK1	1	7.68685	0.0581394
KYEKGCRIKA*EEEMTWSPT	NNK1	0	1.34299	0.582592
KYENGCTDTWGMTVASPLIK	NNK1	0	-0.514845	1.03071
KYEMRITVGRGYFSGRMHAC	NNK1	0	0.494173	0.783646
KYDRNFNTRWGTKDVWTLAD	NNK1	0	-0.0647171	0.570481
KYDRCYYSRMNPSCVYIPYS	NNK1	1	2.47048	0.400746
KYD*NSMVGDGYLLTITRFM	NNK1	0	-0.722555	0.445664
KYALRGVLYMLFTAFKWVKN	NNK1	0	-0.360704	0.387963
KYASVGASFVWC*WRNSTQD	NNK1	0	0.101688	0.343614
KYAFLYDLRYLNVVEVNTRK	NNK1	0	-0.388035	0.969937
KYGEVLLVTYTNP*SNDQLG	NNK1	0	0.57715	0.528141
KYGLHITKGLHFSICIVYRQ	NNK1	0	1.07722	0.449606
KYVIKCTSWVGAMTHSSSKA	NNK1	0	0.333413	0.238468
KYV*LGFRNKHCVPVSASRV	NNK1	0	-0.240922	0.44641
KYVIMLNLKSEL*WVCNRQR	NNK1	1	3.39589	0.0909515
KYVIGVNAMEWWPTTTAI**	NNK1	0	0.165891	1.55856
KYVSYQGQVDCSCKSVL*LF	NNK1	0	-0.182468	0.450732
KYVCGLTDTVIRGMLKVIRA	NNK1	0	0.559183	0.268156
KY*SRPMVTVYGAVLREETV	NNK1	0	-0.0121282	0.369878
KYYMHLSSRDRRGAAWHLLF	NNK1	0	-0.0752935	0.286494
KYYMSLDFWGHALH*GLEIK	NNK1	1	2.76343	0.146586
KYYGTALS*FSVLLRSVWVR	NNK1	0	0.0310797	0.620557
KYYVSFNCREHVFSFIVPNF	NNK1	0	1.12778	0.451986
KYYYRTLLVFPYKVFLPPFR	NNK1	0	0.53309	0.233286
KYYYWRRVPVCQKGDLF*GS	NNK1	0	0.0946414	0.30805
KYSQGMSRETRTPSYCRDVR	NNK1	0	-0.074232	0.594601
KYWVGWAVSFCVWYLTRLWE	NNK1	0	0.337031	0.673398
KYWWY*LEDAFDW*LPC*RK	NNK1	0	0.26475	0.201544
KYWLMSLLAVKPSSRDSYGQ	NNK1	0	-0.239441	0.277856
KYCVN*ASFNICYCGFLFEH	NNK1	0	-0.402569	0.376868
KYLVLHILHIWMCHRYVWGM	NNK1	0	-0.973481	0.603529
KYLSYTVVCGLTNDSWHLMH	NNK1	0	-0.196444	0.456544
KYLSLLEIQMLLLLKSG*WA	NNK1	0	0.0366324	0.283314
KYFSSNSKYIYDQLIVPSRT	NNK1	0	-0.419556	1.67806
KYFIMCDIILCVVPVSYTGG	NNK1	1	3.87159	0.0741654
KYFGFSVHSLLCYNRSLFLS	NNK1	0	-0.0552206	0.348701
KYFYMMTAYRRWRRDPYLGG	NNK1	0	-0.540084	0.616544
KSTTYKNLPSHGLRNSICTK	NNK1	0	0.841938	0.692695
KSTTLLVGSRSCGAHLQRLH	NNK1	0	0.462386	0.371987
KSTSYNLIDIMAGSSLTNNR	NNK1	0	0.273689	0.281971
KSMHEVWWLLQSEGERDL*T	NNK1	0	0.71166	0.488421
KSQCWRSGLVLFNA*GLLRS	NNK1	0	-0.242812	0.36388
KSHIIFSIWQRLFGGHRISK	NNK1	0	0.413186	0.579216
KSRRSCQQLIIVKHVVHARR	NNK1	1	4.08183	0.0611926
KSRSRLPCTRSHTIEFVRMR	NNK1	0	0.83104	0.556824
KSLMRTTMSCQSDYEDQKDV	NNK1	0	0.883218	0.780456
KSLENDHIVSVCSFLISRTR	NNK1	1	3.97093	0.0814356
KSEDTSRFYTLMMSMYTQRF	NNK1	1	1.76528	0.139758
KSGTAFLFFKMI*SYRNWAT	NNK1	0	0.398947	0.311371
KSVVLHWYAYSMLYPLWNLV	NNK1	0	0.511386	0.534204
KSVPRKVFGAILDFLDLQLM	NNK1	0	0.978779	0.730168
KS*DLIPVVN*SHPVHDTGY	NNK1	1	1.66385	0.423477
KSWWNDVFVYVYQILEFHCR	NNK1	0	0.0319958	1.188
KSCDSESFYGDTRSFHTDSV	NNK1	0	-1.50513	1.25656
KSLQRWRDRCRDHVLSAS*H	NNK1	0	-0.0830163	1.03662
KSLFVLVWTLLLPT*PHKVA	NNK1	0	-0.223001	0.35135
KSKRV*LLISVLGLIL*SED	NNK1	0	-0.667492	0.387374
KSKLMNKQFSRLTLVSTESR	NNK1	1	3.86345	0.126142
KSTSRPCHWIYWMWMVYPRY	NNK1	0	0.444928	0.813513
KSTRWQIRSDALDVSERCFS	NNK1	0	1.00237	0.754699
KSRGRKSSGDFPIRGD*K*Q	NNK1	1	4.84403	0.0624482
KSRFSDGGSSWFCGTFMFYT	NNK1	0	-0.722719	0.422686
KSSNLVYVHTAHQRGYYCNQ	NNK1	0	0.299878	0.405157
KSSWSSAS*KFGGANTEGHV	NNK1	0	-0.0762305	0.296845
KSMKGRSLRLRLKRDPRKVA	NNK1	0	-0.0507172	0.403108
KSMMDMSYLMEYIGI*YCDK	NNK1	0	-2.64525	2.36984
KSMECSFAWLWDSREFIFCH	NNK1	0	-1.66775	1.4203
KSQLRQSTYPS*VLWRLFLR	NNK1	0	-0.358466	0.820282
KSQDKRYLSIPGCVLSFWGE	NNK1	0	0.0686074	0.46304
KSQVVMRDVEPATNIV*LGS	NNK1	0	-0.152978	0.689752
KSPRFASTYPLSSSYSLRVI	NNK1	0	-0.327423	0.279843
KSL*KAHLRTLP*TYIKCLV	NNK1	0	0.319936	0.443574
KSDVAARVCDER*YGYDIYS	NNK1	0	0.526393	0.30933
KSAYVANRGCRRLYGVHNKM	NNK1	0	-0.647142	0.71041
KSAEDDK*PLRCARMPWLRR	NNK1	0	0.694284	0.439006
KSGSKCRLRGSDNSNRLSVM	NNK1	0	-0.334995	1.46943
KSGDMWW*SWKTQSGWTPYV	NNK1	0	0.0867293	0.370224
KSGLRTLFSGVGHCWDALVY	NNK1	0	0.198018	0.446884
KSVAIAPYDGCVMFSKQTWG	NNK1	0	-0.0252547	0.630754
KS*ILRVMSTCVSFTDIKRS	NNK1	0	0.950574	0.604726
KSSSDVCLHICGCMRAE*AV	NNK1	0	1.38882	0.59025
KSSYLFMTSWPYWVRGMSYA	NNK1	0	0.0099056	0.460797
KSSCRDLIVDVNTGE*TTTT	NNK1	0	0.765418	0.380204
KSCTCRNSSYRYVHINLARY	NNK1	0	-0.252629	0.603515
KSCAHSYEFHHCNCAVVFTL	NNK1	1	6.60042	0.0510039
KSCLYAVSRKSSHHWCRSRV	NNK1	0	0.105106	0.397703
KSLQTETFTKTAATQKSELA	NNK1	0	-0.300455	0.521803
KSLFNYCVFSDGL*YILCCL	NNK1	1	7.28061	0.0513339
KSFACYNKDQ*INSIRALW*	NNK1	0	0.423475	0.989025
KSFSIYTVIVV*MPKALYVF	NNK1	1	1.20052	0.256791
KWKG*RMIRLHVARRVSGSV	NNK1	0	-0.363819	0.578105
KWKVR*CYVNNIWIAFSPQF	NNK1	0	-0.0677695	0.377103
KWNLGYIYMYRATIK*DYLG	NNK1	0	1.44397	0.845305
KWNCLVSCRLCELYLIPLI*	NNK1	1	3.58333	0.0812376
KWNFVHMDQKGKELNSLFSL	NNK1	0	-0.649488	0.543883
KWTGRGSYNDRLFVRRRMF*	NNK1	0	-0.0730948	0.468841
KWTLTRLYVACRYNDHSRLS	NNK1	1	1.06974	0.386425
KWSPIAGSTMIMEMCH*LSA	NNK1	0	-1.08306	0.835205
KWIRRRTDIFELSRLVWMGW	NNK1	0	-0.694119	0.583094
KWIGIYINFDGYSVGS*VN*	NNK1	1	7.59774	0.0443715
KWILVRSLESIHKPTL*YVS	NNK1	0	0.174408	0.884951
KWQEQGVIFSNFLLHRHWDV	NNK1	0	-1.22934	1.55625
KWRNLSS*GPLSDRSGGLPL	NNK1	0	0.631006	0.886146
KWLLTDDLRSGISAWWECPL	NNK1	0	-0.233345	0.620012
KWEYCCLFMLAHVEDHLKGF	NNK1	0	0.589791	0.335276
KWDKVALYFDQVQITELCIY	NNK1	1	4.20534	0.0906727
KWD*TPWSRDIEVFGCLMKR	NNK1	0	0.434127	0.521591
KWDLRPYFFLMVLEQGCSMW	NNK1	0	-0.506385	1.03072
KWGLGFFDWKMKYHFRCYKC	NNK1	0	0.0332538	0.556787
KWGHSENVVVYFDGAFSWVS	NNK1	0	0.160164	0.598127
KWGVCVLTHLGRYWLLLGCG	NNK1	0	-0.145134	0.658982
KWVKEALIA*LAQATQLGGD	NNK1	0	-0.462903	0.728234
KWVIGRTVLGRADVRWSSGR	NNK1	1	1.58253	0.464247
KWVEIITLCMEIWNLYIVCE	NNK1	0	-0.047714	0.921546
KWVHEIRSSMVCVYLAGNSR	NNK1	0	0.677432	0.78908
KWVDEECFDFMKGGF*WG*V	NNK1	0	-0.756296	0.727549
KWVWDLMMVDSGLRLSSHVL	NNK1	0	0.0257087	0.354174
KWYNTPNSDWSV*KYASPSA	NNK1	0	-0.982535	1.67719
KWYERLCIRATLKATLGYFT	NNK1	0	0.0551735	0.695358
KWYGILNVVDDRRSIGRYDM	NNK1	0	-0.281437	0.585055
KWSVSV*FPQVVDRGHCLGY	NNK1	0	-0.320404	1.30546
KWSSRCQWDWTLLGTCLAL*	NNK1	0	0.289861	0.296582
KWCISKSFFVYPTMMR*LRH	NNK1	0	0.436782	0.439627
KWCDMRGYGQRFRCGRMVHV	NNK1	0	-0.726849	0.731171
KWCVSLTWRCEYLWEAEYV*	NNK1	0	0.673752	1.18986
KWLPMKMKLWFDNSYGGQWF	NNK1	0	-0.265176	1.20045
KWFSLFVDPSLRDGGS*DRC	NNK1	0	-0.743608	0.465577
KCNVTQFVRSLYIRMSMLLH	NNK1	0	0.533926	0.389847
KCTLYLQFNIEHGCAIFEDK	NNK1	1	2.05985	0.643456
KCTENLFRHCIRLEGSTWKF	NNK1	0	-1.33841	2.67294
KCTELTTCRSPVMKGEAVWL	NNK1	0	-0.0522823	0.764935
KCTWTN*CMCRETRFLIRRV	NNK1	0	0.255252	0.865904
KCTCSVKCSCIFCFIICCVC	NNK1	0	-1.19472	1.67697
KCTVDQTSNIAACTSVGLCI	NNK1	1	5.36166	0.0927547
KCREIALHYPAYIPFVLIAY	NNK1	0	-0.0314451	0.823829
KCRGCSMMRAS*WRSATSGS	NNK1	1	1.8418	0.49707
KCSNWRLYPLNSVGGIYIVP	NNK1	0	0.722196	0.281148
KCSVCF*GEVGKFKVDGNQG	NNK1	1	2.2404	0.354247
KCMTIAWIQSSVSAILLLNC	NNK1	0	-0.181025	1.35456
KCMEIILVLRVVRKWGSGGM	NNK1	0	0.654246	0.971988
KCMFVESKSRDNCVMSNES*	NNK1	0	-0.0552449	0.898662
KCIQGTGSLWD*DLRYENLL	NNK1	0	-0.128115	0.305162
KCIDMVFKY*EGNGVG**SN	NNK1	0	0.142807	0.386777
KCIGKHEAVMKIFNWDEENW	NNK1	1	1.73443	0.495318
KCIYTEKEMGLSAFTLRLYI	NNK1	1	6.28618	0.0575777
KCIYVFSYIYTFLNMCWRGH	NNK1	1	3.50206	0.104173
KCISYYR*FLRGFSAWFIIF	NNK1	0	-1.34217	0.900756
KCIWFMHDFCYMVLMR*PWR	NNK1	0	-0.163992	0.71632
KCQIGSMVLSYMVELPGDRD	NNK1	0	-0.170747	0.360938
KCHRPWYSCLIC*FSASDMD	NNK1	1	1.97533	0.609851
KCHLFKHLL*DKGRGLNARG	NNK1	1	1.65592	0.598008
KCRKASMSSPILDLCTRMRC	NNK1	0	-1.17829	1.89815
KCRVHSSN*VVAWCVSGL*D	NNK1	0	-1.081	1.48189
KCLTLSCILDVCKNIVEEMI	NNK1	0	0.0468981	0.463248
KCLIYGKFIVRCVPINV*TE	NNK1	0	-0.0875703	0.587645
KCLTMDFLR*LEGIGCTGCS	NNK1	0	-1.11775	1.14079
KCED*VIGKRASRISVPILA	NNK1	0	-0.128292	0.336782
KCEG*GWGNRFVEDT*SFWY	NNK1	0	-1.0188	0.365975
KCDRHLKSYWSKELHYYYNF	NNK1	0	-0.894204	0.377819
KCDARVVIFYLVRAGGVNGI	NNK1	1	1.40689	0.353616
KCAWNQVNDSNLVAYRASC*	NNK1	1	5.13297	0.0968425
KCGIVVNVQHRKPRGRIPAQ	NNK1	0	-1.0227	0.668764
KCGRVWHVFFVVSYQGVGST	NNK1	1	1.31421	0.459461
KCGGKRCWLSFCLDAD*WLS	NNK1	1	1.47977	0.325315
KCVMSADSKYSRLYFGGNTC	NNK1	0	-0.951803	0.488434
KC*MGKDDTRIFYEVMGV*K	NNK1	0	-0.484744	0.603337
KC*YSYENGIGFNGWLGRHC	NNK1	1	1.37173	0.391466
KCYTMHWPGS*V*MITRSGV	NNK1	0	-1.06853	1.67709
KCYIVSLNNVGCFTNASS*W	NNK1	1	5.13464	0.0720982
KCYLLRKVGCWHQHLDGHFG	NNK1	0	-0.429158	0.65462
KCYGVETTYALA*YPGMQLA	NNK1	0	0.875066	0.972738
KCYSFDPA*IY*EYYLGSCV	NNK1	0	0.499906	0.574981
KCSSLLSHMWLCITLVTVLA	NNK1	0	0.357059	0.575311
KCSFNLTLIVF*FRHS*KDG	NNK1	1	1.76659	0.153583
KCWPLLRITSVCVFAFTGER	NNK1	0	0.936841	0.580194
KCWLHCWWTVNKTLRYAVRS	NNK1	0	-0.531079	0.469127
KCLTFHVSNVFITANPLCLL	NNK1	1	5.93648	0.0536754
KCFKSHCRS*VVGLLMARLL	NNK1	0	-1.00396	1.16154
KCFRYCKKNSNWLDCRLQIW	NNK1	0	-1.25935	2.07546
KCFAFRSLAHIASTCGWCLN	NNK1	1	2.39835	0.309977
KCF*MNSNTYGCVDFFEFIK	NNK1	0	-0.110283	0.311368
KCFSGYWVLARLRVKFLRVG	NNK1	0	-0.275184	0.532413
KLKINCMYN*LPIMGDILHN	NNK1	1	2.02978	0.450509
KLNGNINFCFNCGNSGF*DW	NNK1	1	7.27035	0.0463758
KLN*TENRKIELSFTFIIYR	NNK1	0	0.326788	0.42928
KLTHVNDLLTMVVNVSRAQG	NNK1	0	-0.00449812	1.35491
KLTCRDSRFVRAIFVMSKSA	NNK1	0	-0.457752	0.296938
KLMSEFTKFVFSLLSSNKSH	NNK1	0	-0.456555	0.3104
KLMLLLSNSMNQRSDYPRFQ	NNK1	0	-0.327108	0.440884
KLILWGRLSANNFYYSFGFL	NNK1	0	-0.214311	0.272721
KLQIPLGQVSLGSKVMKTGV	NNK1	0	-1.08027	2.37109
KLPRTCAPLYHMLTHGVGHR	NNK1	0	-0.0746634	0.720664
KLPLAPLGCDAISNLPTPIG	NNK1	1	5.44141	0.0601152
KLRRDSFVFQVKFHLNKGML	NNK1	0	-0.383622	0.462792
KLRRSIDTCNVYVWS*VFCT	NNK1	0	-0.592975	0.234668
KLLNRTMRTMVSVSRVM*NC	NNK1	0	0.738263	0.719045
KLLLIVAHGFKVFVMSRKCC	NNK1	0	-0.474116	0.607494
KLLHLVIVDELCFVRYSGLA	NNK1	0	0.380657	0.80872
KLL*HRWERSGWTYYAVLGS	NNK1	0	-0.635755	0.799839
KLLWSPYSGCVVYNIKVKGR	NNK1	1	3.67318	0.127171
KLEGSARSGTTSRGSFSECV	NNK1	0	0.254405	0.382046
KLDMGVLPFANWSVDT*YDR	NNK1	0	-0.0321207	0.2787
KLDVSLKKYLD*RNRPGYIF	NNK1	0	0.368268	0.306257
KLAIYFILAACSRNVVED*Q	NNK1	0	0.768473	0.360771
KLVIETSPCVRSHVSLVQKR	NNK1	0	-0.277078	0.259849
KLVLRGVFIIDFWSNARRAS	NNK1	0	0.000109076	0.290162
KLVLNTCWIYTDSDY*VRSC	NNK1	1	1.46358	0.299667
KLVDAGFVD*FNS*V*TRIS	NNK1	0	0.758887	0.352751
KL*MY*CSNSVSHNSYVPIG	NNK1	0	0.0718337	0.375052
KL*SYNCGKSVRWGCLNCEI	NNK1	0	-0.651278	0.31633
KL*CCFANGCLPYGKGSYSL	NNK1	0	0.32644	0.332118
KLYGLVFFLVYGNDGSKRDL	NNK1	0	0.778881	0.365039
KLYWTYLTPGTNSGLQSPDS	NNK1	0	-0.287756	0.621916
KLSGCMISKILFSPCWRD*S	NNK1	1	5.89569	0.0577375
KLSVGYRFWVLDSDFIVDDY	NNK1	0	0.159752	0.226073
KLSSKWTRACRHNSC*GTAL	NNK1	0	-0.134353	1.30246
KLSYFSQEKRDNWPISRLPS	NNK1	0	0.0721458	0.298136
KLW*ENFWYSWKWIAR*GKM	NNK1	0	1.60712	0.648007
KLWFVGSLYSGNVQVYVVVP	NNK1	1	4.48559	0.0612981
KLCIGIMLECYL*KSVVLSM	NNK1	1	5.01652	0.0688687
KLLSTDNLYVQSYLFEDCNR	NNK1	0	-0.544456	0.592909
KLLPSKLCNASRFSFFYKES	NNK1	0	-0.820488	0.807242
KLFGTAYS*VGYWMFW*GVL	NNK1	0	-0.847475	0.962879
KLFG*YLLMNARLGLRWIRE	NNK1	0	0.464944	0.434923
KFKKFGSSDGLDCDRYILVG	NNK1	0	-0.798979	1.21574
KFK*NGI*RPSSLVKLMWCG	NNK1	0	0.469208	0.355802
KFNITFVSVKSYKVPLSLDI	NNK1	1	4.80784	0.0663153
KFNIVILLINCAPAFSEMYL	NNK1	1	5.47523	0.0502214
KFNPLLITKFSAWECGLVVG	NNK1	0	-1.55291	1.89783
KFNDDRNGIATLQRHHIAGF	NNK1	0	-0.968806	0.713169
KFTFDS*DLLIKNKSAFVRL	NNK1	1	1.51571	0.345566
KFTQ*FIDNTVRGHGREIVI	NNK1	0	-0.0822198	0.251001
KFTVVVAVSCRRLPSNICRI	NNK1	0	0.140892	0.534099
KFT*KDSK*RCSSWLHGFSC	NNK1	0	-1.13305	2.67322
KFT*CWMSEWNSRPQPQHRC	NNK1	0	-0.948892	1.02116
KFRFIRWIFCYNHLSNHSIY	NNK1	1	4.51801	0.0705833
KFSNWTDV*SIWSKTALDGS	NNK1	0	-0.16356	1.06254
KFSSKFTSG*CSSNFNNCSG	NNK1	0	0.435947	0.372437
KFMVNVIV*SEVQSFAIGMG	NNK1	1	1.23753	0.220836
KFMLWPNIWMN*YSCFTLDF	NNK1	0	0.916079	0.537768
KFIIAGNLNQKSTSWV**VS	NNK1	1	2.23431	0.0863432
KFIIVLILDCITIHHSVVVS	NNK1	0	-0.818602	0.667662
KFIEMRRNKSPKHLPAWASD	NNK1	0	0.911239	0.542033
KFIDFERLFSLRGWSVCNER	NNK1	1	0.888793	0.245104
KFIVVS*IHGGSEVGSMSRR	NNK1	0	0.506636	0.6249
KFIV*AMMSDVSVFGLHAAF	NNK1	0	0.443838	0.359136
KFIVWTFWSYLLTATRM*DI	NNK1	0	0.156964	0.789277
KFIVMIE*YY*FFLLKFIPW	NNK1	0	0.386369	0.22266
KFILRYMAWTRVDAVVSKPY	NNK1	0	-0.496081	0.383444
KFIFVGNGECMRPGCSDDSL	NNK1	1	1.99152	0.380453
KFRMCEFSGAYTYGVFKNLP	NNK1	1	0.834031	0.259021
KFRSEGWIGCESVIKW*QGG	NNK1	1	4.7251	0.0781321
KFRRW*CTANSLGRRSETVS	NNK1	0	-0.831756	0.554799
KFRRLQARFASMMSSTFT*L	NNK1	1	1.82383	0.142991
KFRESFLT*GSLMLSPLGIL	NNK1	0	-1.32457	0.937838
KFRDPYCKHRWAGLGKQSGD	NNK1	0	0.0516885	0.401975
KFRSKLWNYFFACVEPATHP	NNK1	0	-0.0129688	0.719595
KFLLLSCYIEWRLMSVLAKA	NNK1	0	0.967601	0.692999
KFDPVKQYLCMYFFTYQIES	NNK1	1	2.05459	0.146497
KFDLYRTWCSSLRFGRYWRV	NNK1	0	1.23149	0.587714
KFAWLKCL*CG*YYMYQVLS	NNK1	0	0.199959	0.752848
KFACLRWVICKYCLWV*CWT	NNK1	0	-0.411604	0.490914
KFGDPSRAAILNMSGSISDK	NNK1	0	-0.189223	0.460262
KFVTVKTRQLKSAGASIVSG	NNK1	0	-0.118615	0.691389
KFVHNYSLKYIKGVVSCQFL	NNK1	0	0.727215	0.371929
KFVVMGWGYLTIRVVSVTDK	NNK1	1	1.92163	0.63619
KFVYEGSGHQVILYVTLMGY	NNK1	0	-1.59374	0.843333
KFVYVVVMSMARACRNVPGH	NNK1	0	0.272015	0.391862
KFVYSVGMTLSSGSFSVEIF	NNK1	1	5.0237	0.0533624
KFVWVIAVDVDSRCKFCCGS	NNK1	0	0.354131	0.824511
KF*TTMN*VMCYRRMMSRAM	NNK1	0	-0.00788361	0.519642
KF*QMVFLNTCV*LVPCYAV	NNK1	0	0.586033	0.276438
KF*SGASRR*RSFIANGTQR	NNK1	0	-0.133576	0.356798
KFYSMKTSNFWCI*SEGERT	NNK1	1	2.03558	0.183005
KFYYSLDVSSRCNFVLLEVE	NNK1	0	0.668935	0.650664
KFSGWHLHGDLCRIHALEVW	NNK1	0	0.457277	0.265318
KFSCGTFSLRHPT*I*F*VQ	NNK1	0	0.725014	0.517445
KFSLERSGSDRPNCEYSLAL	NNK1	0	0.569179	0.681098
KFSFCKS*FNEFLFMMVNNG	NNK1	0	0.207389	0.308627
KFWKMALGWLPRHGGCRGLT	NNK1	0	0.447811	0.680857
KFWTGPIRYVN**NLIWRVI	NNK1	0	-0.148758	0.30756
KFCLDLSYLFSSRTVMYEIV	NNK1	0	-0.240214	0.257196
KFLLNRVLTDMDLYT*PFST	NNK1	0	0.135272	0.370147
KFLYCIGWPVFFRDLKRM*L	NNK1	0	-0.171233	0.570278
KFFHLAIMWFTPSSPHKGTC	NNK1	0	-0.496332	0.617857
KFFEFLYKFDPCRRYCRLCQ	NNK1	0	0.264049	0.357392
KFFVTVIHMHLW*LPQDKLI	NNK1	1	4.21305	0.0835684
KFFCCN*LHWNMYLISYLID	NNK1	1	7.7758	0.0763516
KFFFKSSNDVIKGVHNRTIR	NNK1	0	-0.403694	0.490731
KFFFVCMSNRSRPGTGNKWV	NNK1	0	-1.29256	1.30102
NKKKSLRWKGTGNGVPLVVQ	NNK1	0	-0.398649	0.860867
NKKNSSLNHSL*DTLRVNQY	NNK1	0	-0.0771805	0.43423
NKKESGWY*VKYVSNSDIGR	NNK1	0	-0.387111	0.973165
NKNTS*FYL*IFRETSLRSG	NNK1	0	-0.44957	0.534967
NKNMSNKFVSIMQKFFSIDG	NNK1	1	2.72049	0.127676
NKNCLELCLTHGMLNQL*TW	NNK1	0	0.250133	0.364892
NKTMGMKSYFLGNIFYMYGW	NNK1	1	5.21548	0.0456233
NKTRV*TTSHVPCKMNRSLA	NNK1	0	1.53171	0.597439
NKRVHWLSGRLWIWYHWWVI	NNK1	0	-1.50352	1.67671
NKSVFVLFVWINSENNVYCE	NNK1	0	0.443363	0.624129
NKS*WLCRNYTELWWMYVFY	NNK1	0	0.00647384	0.535671
NKSCDGVRLCREARKALEPC	NNK1	0	0.340129	0.520139
NKMIKWASQDGCRKVRFSEE	NNK1	0	-0.426879	0.400184
NKMGFSRCSLQGDVKFF*AS	NNK1	0	-0.481727	0.505198
NKMGFFNTISGKRS*WRYSY	NNK1	0	-0.55618	0.594257
NKIQQGYMSPYCNHSVFVSF	NNK1	0	-0.296188	0.652493
NKIGRAFVTSYGLRIHSGAG	NNK1	0	-0.32046	0.759512
NKIGRGVVCSRLWTCCSCFM	NNK1	1	8.55352	0.0790128
NKQETSKWLWECGDCSRYLY	NNK1	1	1.17902	0.407584
NKQEQHFF*RMCPNILLRSK	NNK1	0	0.0519815	0.397997
NKQARVRETRVGLTCVGMLG	NNK1	0	-0.320947	1.16231
NKRTLLVVY*MPHRDLMI*S	NNK1	0	-1.19115	0.814955
NKLRGGVGERSVLQGWIEED	NNK1	0	-0.0515891	0.528498
NKLAHSNVDKAKLRDNPQAG	NNK1	0	-0.406545	1.00221
NKLTSCTVSHCL*ASTARST	NNK1	0	-0.124985	0.437413
NKLEYPHNNACATCC*RHNI	NNK1	0	1.08836	0.843644
NKEVNYTNIINCVGIRGCRL	NNK1	1	4.76759	0.0510239
NKDYMVVLTDFS*SIYFVSV	NNK1	0	-0.326011	0.197663
NKAVKLQSDPMGALC**YDS	NNK1	0	0.701195	0.534917
NKAFGMIV*WSSVTMKDSGE	NNK1	0	-0.102538	0.792919
NKGKIESMCSSAH*ENGRVQ	NNK1	1	4.70443	0.0991851
NKGALRLRFYGIFEVECVVE	NNK1	1	1.08913	0.398311
NKVHSSFSLGGLPEARASDE	NNK1	0	0.966326	0.655892
NKVFVRLSHTGVP*RKGEKV	NNK1	0	0.868605	0.766498
NK*LGNQPKVDLWNWFVVFY	NNK1	0	-0.25871	0.720057
NK*FRVR*KHVLGSAHTMGD	NNK1	0	-0.633521	0.714195
NKYNSYKKNYPKRIDWSGLN	NNK1	0	-0.982535	1.3698
NKYQLHMILKGFQGSAYWSV	NNK1	0	-0.45308	0.813858
NKYLDSKDWRAFCRSYFNLF	NNK1	1	0.891336	0.144347
NKYVVETDH*VFYISKMAVA	NNK1	0	-0.603855	1.13172
NKSNSLYGSLKWGDRAYSSY	NNK1	0	-1.31163	0.715468
NKSHAHLKVAMSLVCPFKSH	NNK1	1	1.49716	0.438299
NKWYVF*LYEEKFLNQV*QP	NNK1	0	0.070761	1.06295
NKWSRSGKRCAKMGNSCSDE	NNK1	0	1.48537	0.694719
NKWLRCARGTVHWYAAIVGH	NNK1	0	-0.941692	1.14092
NKCKKYGYLFRLSGYEGHNL	NNK1	1	5.5433	0.0910432
NKCIAKDGDMES*YYGTTCR	NNK1	0	-0.0149683	0.224625
NKLGLLRVFKVRFPPCCCCD	NNK1	0	-0.265536	0.987571
NKFGQSAGYLSTFACAVGIG	NNK1	0	0.595245	0.388867
NKFYCVI*ISFTIWVFSWYL	NNK1	0	-0.926895	1.35357
NNKKNY*TNVLLHSVFLFDN	NNK1	0	-0.505416	0.27449
NNKQYLI*PTHSVVNFWFHN	NNK1	1	1.59303	0.381173
NNKDISYGREAGGYEVERKD	NNK1	0	-0.907238	1.21927
NNKGSLSPGNLDTSDESEFS	NNK1	0	0.651833	0.289497
NNKSEVF*NSLSKV*DKMYK	NNK1	0	1.45966	0.74164
NNNESEWMRGFSLKEGPTQE	NNK1	0	0.110966	0.841097
NNNAMQVDVILMRFWVKVAV	NNK1	0	0.492043	0.885724
NNTFIMLIF*DPLTGRGRVF	NNK1	1	6.97602	0.083125
NNTFVIVKFEAKDTFVEGVR	NNK1	1	1.5728	0.300924
NNTF*WLVLAFVQTEGRVKI	NNK1	0	0.251408	0.678178
NNTFQIVLRFSGRHIDFNRR	NNK1	1	7.63873	0.0641991
NNTFGLGNFTDSFCNIRSEK	NNK1	0	0.571951	0.393164
NNRGYLNYAFAGLYLHCRGN	NNK1	1	1.93057	0.715881
NNSKLMRNLTDNVWIAPRPS	NNK1	0	0.874951	0.430842
NNSYFMCNTLRRVLMGLLLG	NNK1	0	1.1057	0.648924
NNSSIVFLW*MYYLQNQEVI	NNK1	0	-0.0567439	1.3712
NNMRVLLRFLSVVLGSGEVR	NNK1	0	1.00882	0.666123
NNMLILFTCGFYYKVYSPVQ	NNK1	1	3.18285	0.165777
NNMYTNVRVLKGRCLWVY*S	NNK1	0	0.376191	0.27464
NNMSIWGMTVTEYLFITNMN	NNK1	0	0.643483	0.529107
NNMWSILTAAWDHVCSWRSS	NNK1	1	1.77377	0.49808
NNMCKLLLT*CIFTLFFRRF	NNK1	1	2.08078	0.624707
NNMLAWWVSLTSSQT*TFCT	NNK1	0	0.511995	0.393221
NNIKHNAFLMNNTEKQGQSV	NNK1	0	0.455198	0.737915
NNINWVKGKHR*CRGRRAWD	NNK1	0	-1.05665	2.37113
NNIVLDFLFGVSLHRFGPHH	NNK1	1	4.43302	0.135019
NNIY*DLSLISSFVQLIWVL	NNK1	0	-1.01039	0.572742
NNIFGLSIYKYCQGRYCNCS	NNK1	1	8.22613	0.05537
NNQHDGYSIFILDRQPLRAM	NNK1	0	0.488113	0.591583
NNHKLAFTVVTPIEDHFRMR	NNK1	0	0.673866	0.455809
NNHV*YTMNWYGSA*CGTAA	NNK1	0	-0.0764421	0.544352
NNHFFMILYINKMVYMILKV	NNK1	0	0.379904	0.521804
NNPLLIPAYPTRNQKVKLIK	NNK1	0	0.10792	0.391027
NNPEINFYKVWAIKSYF*ET	NNK1	1	2.83472	0.126527
NNPDTMSI*YFSVYACPDTL	NNK1	0	0.439575	0.559842
NNRIRRGGSVSVVMTVCDMD	NNK1	1	1.80933	0.339022
NNRKYLGRNMAANWGAWFKR	NNK1	0	-0.394897	0.358856
NNRNQAMKVYNLVSLIEAKR	NNK1	0	-0.218287	1.02908
NNRA*CFTANFVFSSLSLCQ	NNK1	0	-1.59925	1.67664
NNLSANVSLGPGCAGGQPRA	NNK1	0	0.763511	0.614871
NNLVFHGSKHNIKVRRMEMG	NNK1	0	-1.14142	2.67321
NNLWCSFS*CRLTSLLMWIA	NNK1	0	-0.576907	0.433241
NNLILPGWM*ECHYQFSCSL	NNK1	0	-0.612115	0.552169
NNEPGLGEK*LGTGSRVCWF	NNK1	0	-0.598054	0.920957
NNDINFSDLFRCGERTYVFW	NNK1	1	2.23851	0.178438
NNDGEKSLMDQYQYMTRQTF	NNK1	0	-0.485075	1.00897
NNAHRSVVWRYLVCFSCDFG	NNK1	1	6.45399	0.0636578
NNAGYRYALRKISSHLLRPV	NNK1	0	-0.0919103	0.437435
NNACMSSYVVGYRSIVMVK*	NNK1	0	0.558121	1.06416
NNANCMCSNTCHVFWANHAR	NNK1	1	6.19282	0.061191
NNGKSIPFPGGARKVSLGSG	NNK1	0	0.0869404	0.260151
NNGGASVGFWRMPCHWTRMH	NNK1	0	-0.370714	0.586637
NNGRLYVTIRLMDINLVVHT	NNK1	0	0.616164	0.431504
NNGPIPNILKEL*WQEMYKL	NNK1	0	0.522604	0.415449
NNGAVVSGS*RPLVSANARL	NNK1	0	-0.0457776	0.251737
NNVNEVWWA*SEGLDSNRVR	NNK1	0	0.24924	0.686469
NNVRVDKACGEAMEDEKRVV	NNK1	0	0.671867	0.372753
NNVYSKGVYFLSYPNSCAG*	NNK1	0	0.498906	0.788609
NNVYMAPKPLGCVIGWHAS*	NNK1	1	2.13272	0.547403
NNVSRRIMAMLRLPCAMHRM	NNK1	0	0.402822	0.783446
NNVAGCLEFHRYQGMCGRSM	NNK1	1	1.04452	0.357368
NNVLCSGKMGRLCVGCIMPC	NNK1	0	-0.506764	1.48259
NNYNYLYTYNMQNQKQFIFM	NNK1	1	7.2807	0.0656322
NNYLCAEWFVTGVSTPLTTS	NNK1	0	0.734954	0.547124
NNYLCL*ICLDNSLIT*LTV	NNK1	0	-0.215218	0.384809
NNYVYLSLSFPVGTVC*WFS	NNK1	0	-0.377142	0.609486
NNYYA*RSCLTAHCISTISN	NNK1	0	-0.615514	0.522745
NNSKFMWQLSNWSWYTWHYI	NNK1	0	-0.392467	0.831828
NNSSQLRPS*RSNR*CVCDP	NNK1	0	1.33762	0.553564
NNSSHGCRNVRNSQMSFVPQ	NNK1	0	-0.165375	0.752364
NNSLKCCLFLMSNLKSSRVN	NNK1	1	6.08303	0.0658061
NNSLISTGVRMNHVVLR*KR	NNK1	0	-0.0907013	0.903352
NNSYLGCVSFCIVTNSFRFF	NNK1	1	7.56585	0.0469454
NNWRLSTPLMSSKPMANDSR	NNK1	0	-0.480021	2.07677
NNWSVQSGNFTFCSGRGLCS	NNK1	1	7.43781	0.0538045
NNCLWLLGPRFPCVIMLVPA	NNK1	1	2.18277	0.142344
NNCANIGRIEFMPGHYDMCV	NNK1	1	1.11476	0.36443
NNCAFYSLRWRKLWLGGMHV	NNK1	1	8.36432	0.0564185
NNCYLDTSLSNLIRDGSSPV	NNK1	0	-0.453426	0.638422
NNCSWIIGHRVVPTSRGE*G	NNK1	0	-0.328945	0.450996
NNLTVLIWVMPMDRI*ILCR	NNK1	1	1.9879	0.38953
NNLRLKGKKRSYRCSVIDLT	NNK1	0	-0.255674	0.387472
NNLMFNYSGHMVSVKAHSSG	NNK1	0	0.775833	0.431234
NNLRYPCLGRCSISFGMVCG	NNK1	0	0.59327	0.414168
NNLLLSYSSFYMLMFQ*VG*	NNK1	1	3.4206	0.0759267
NNLLVRRAFRREALEMGGSL	NNK1	0	0.415874	0.343385
NNL**GLEVKMGMHELFTGS	NNK1	0	-0.229331	1.37084
NNLFYEIRM*SFTTPKVAAV	NNK1	1	1.91997	0.164954
NNFSCMDHILSMVKLWDVFG	NNK1	0	-0.846663	0.585751
NNFGFET*IFSGYFSYLSKA	NNK1	0	0.671096	0.312166
NNFSSNWWLELWYRYFVYPI	NNK1	0	0.665907	0.753755
NNFCVFLFVDQRFTAMGVP*	NNK1	1	7.74753	0.0622197
NNFFITVHSLLIRSSTHMR*	NNK1	0	0.0152475	0.370067
NTKTNGTSIGNSTVVLHLIA	NNK1	1	6.40852	0.057048
NTKSSVSYYFFMGIIFFSEI	NNK1	0	0.354994	0.319901
NTKSTPNTSVLFSLTTRI*N	NNK1	1	1.29743	0.151211
NTKWLMGSLSIIVCMPKSYW	NNK1	1	6.29404	0.045232
NTNLVWR*IRSLNYLMRGEH	NNK1	0	0.266519	0.36519
NTTAWPVYFYLWFRKTGWPL	NNK1	0	-0.370801	0.782302
NTTYQTYR**VDQRPYTLRV	NNK1	1	4.31039	0.0739959
NTSVLLTVLVG*TRPFGGAV	NNK1	0	0.821577	0.460804
NTS*PSKIWAMSYLMRSAHT	NNK1	0	0.594341	0.640524
NTMPSGWNRYTVYG*VTRCL	NNK1	0	-0.634151	0.440253
NTIRFAHLLV*EIIRVTSAA	NNK1	0	-0.317519	0.350035
NTISMFDMLQISKTSQHQFA	NNK1	0	0.386778	0.453564
NTQNRSEVNQGVVGQVR*SL	NNK1	0	-0.378149	0.362213
NTQRTLIFSPMFVSRRLNLA	NNK1	1	2.64143	0.160599
NTHILYVWSVMCGHMN*FNG	NNK1	1	3.34704	0.11399
NTPYNFSSRCDNMDDYLVKW	NNK1	1	1.55643	0.191271
NTRG*GVEMLICYARGAHPL	NNK1	0	0.74957	0.573643
NTLKNCCLYIAVRCNAP*LL	NNK1	0	-0.973977	1.18662
NTLYYRSFRAIQLPGGENQN	NNK1	0	-1.09452	1.89824
NTLCLHDFFHGLILWLSHQA	NNK1	0	1.0084	0.491642
NTESLEFRSKKGGNCRAGLS	NNK1	0	0.495425	0.974634
NTDYSQAGVCGSRCLNSAL*	NNK1	0	1.54182	0.691399
NTDSLLFNLISLMRNRERFK	NNK1	0	0.350856	0.537903
NTAFLAVLSNALMVGMYSLL	NNK1	0	0.606171	0.580545
NTANIIDTGGDSTPLISRSC	NNK1	0	-0.957901	0.962802
NTAQVLYYL*IVVYIRIRFS	NNK1	0	-0.674409	0.221997
NTAFSERTWLVRFKMVPRWK	NNK1	0	0.646708	0.830382
NTGIS*SITIRYQGPGFKEK	NNK1	0	-1.22125	1.3696
NTGWDRGHGCSLMFHRVLEW	NNK1	1	2.67039	0.127182
NTVFVIDESFGVMGWLGLKQ	NNK1	0	0.293931	0.823977
NTVCSAMRW*ADRSPVLLSQ	NNK1	1	4.14058	0.0910331
NT*IITFTLSYHGA*ARWLS	NNK1	0	0.226343	0.486554
NTYGAGSLGITWQQVCLTYE	NNK1	0	0.766973	0.623833
NTYWVSSAS*VFHPDHTSEG	NNK1	0	0.0783334	0.640235
NTSSLVMVSCDTPRYTNTEV	NNK1	0	-1.0356	0.715592
NTSEIPCCVIQEWFYCTFYL	NNK1	1	7.50311	0.0443321
NTSELRGNMSRHCKNSGGVI	NNK1	0	-0.0581554	0.624025
NTSWGYFR*L*FRYLPHRLP	NNK1	0	-0.426151	0.518665
NTCHKIDSTI*SVFWCGLTG	NNK1	0	-0.130358	0.593271
NTCEGGKCSYKVVSFLYLKY	NNK1	0	0.497433	0.497054
NTCYALIMVLYRRDRGPANM	NNK1	1	1.55325	0.168939
NTF*WKGHLGYGFLGLVEGE	NNK1	0	0.194045	0.970839
NTFYLVLRKCS*AFLRTGMN	NNK1	0	-0.052727	0.615257
NTKELVYKMGCGVRYHGKWG	NNK1	0	1.28526	0.712674
NTNYGLIQFGILLCRFC*VE	NNK1	1	6.81351	0.0516235
NTTHDGLRCEIRVWSENRRR	NNK1	1	1.38746	0.29863
NTTATLMGHTQPIYSIYSVF	NNK1	0	1.10961	0.934646
NTRAPFLKHLNYFAYTTFII	NNK1	0	0.122959	0.216144
NTMLQKVKCWKRRVDSSRQE	NNK1	0	0.0926347	0.865585
NTMGSNWYMVVNSWFVRRCS	NNK1	0	-1.00989	1.18659
NTQTFEAFSKSFMDLIVRRF	NNK1	0	-0.734663	1.19981
NTQFHCDDFQLVHDIQ*GEA	NNK1	0	0.213708	0.374626
NTHKLSGLI*LDTT*YSPWW	NNK1	0	0.148678	0.405817
NTHTAWNRIGRTWRQNWTWG	NNK1	0	0.0612114	0.47078
NTRI*KNTMCSYIYLWGVPE	NNK1	0	0.319741	0.246974
NTRYYFENNMR*RTMV*G*V	NNK1	0	-0.598756	0.397894
NTREVSVRETDCCKLTCMIA	NNK1	1	7.74334	0.043309
NTLYVGWCMGFV*YMVTSRR	NNK1	0	-0.353922	0.299376
NTLSISDSYVEYETWEVIPV	NNK1	1	1.61828	0.499327
NTDLTNRSDYLYIV*FVS*C	NNK1	0	-1.77572	1.18614
NTALMWVMMIVIWSVVSFTS	NNK1	0	-0.8004	1.36999
NTADTFMNLAILSC*DSAHL	NNK1	0	0.148122	0.346706
NTAWYRGVDRTPTQFRYSAR	NNK1	0	0.654187	0.449775
NTGRISYFFVVSNPSPYSLR	NNK1	1	3.74621	0.058216
NTGREVFIRIMCPL*TSVRV	NNK1	0	-0.211578	0.731787
NTVIVPHLIILLDYSKVWAE	NNK1	1	3.27746	0.0690611
NTVRNMSVNELFVSFDRGWF	NNK1	1	4.83036	0.0629657
NTVFL*LHLVIV*SEL*LII	NNK1	0	0.54911	0.393776
NTS*RFIDTIVCGGMELRPC	NNK1	0	0.723952	0.932966
NTSSFVSTNWSGFPWSGSRY	NNK1	1	2.01772	0.242588
NTCTMCGWICAFLRPVFCVV	NNK1	0	0.74493	1.19014
NTCLH*IS*VSFCQFFCDSV	NNK1	1	1.62638	0.429708
NTLTMIHLIVLTELSLFK*S	NNK1	0	0.297479	0.263561
NTLGPVHMLCDRRRYPMGLC	NNK1	0	-0.136644	0.692329
NTFYCCFLFFY*NSPQFLCR	NNK1	1	6.51717	0.0444354
NRKEFKCSRWHRGNWYVNAR	NNK1	0	-0.378149	0.792616
NRNERVTHSSQFSIGFEERM	NNK1	0	1.13637	0.574734
NRTIFVVRHTDFGYLA*VA*	NNK1	0	0.661105	0.747993
NRRSHRQSKVDSRQRELYHT	NNK1	0	-0.289382	0.509395
NRRMCFRCIFGFHVCKLNGW	NNK1	0	-0.0270866	0.496058
NRMLNVTQLNLALHMSCYLC	NNK1	1	4.29795	0.0641496
NRINDRNVSRFRVVG*F*GE	NNK1	0	0.434852	0.922391
NRIMY*SLFGKKYVMIIGAW	NNK1	0	-0.0898678	0.194597
NRIRRWWTFRVLGDSQKCVD	NNK1	0	0.410713	1.01063
NRHVSRRRHSEISLVRKGGA	NNK1	0	-0.313436	0.333228
NRPGEINKWSTLIDGVTRFS	NNK1	0	0.334654	0.408419
NRRLIIVNFVQSKDTCEWRG	NNK1	1	2.76824	0.211542
NRRDDNQCVSWIGVKAKVLS	NNK1	0	0.564486	0.426647
NRRVCEVR*ATWMWNNTTKA	NNK1	0	-0.147648	1.11185
NRLGLGPVSSICGR*FHTWA	NNK1	0	-0.338525	0.809593
NRLSSSTQPGFKRWLGIYLS	NNK1	0	-0.469965	0.389513
NRLN*VERVHAALRGWSFVV	NNK1	0	-0.686974	1.21952
NREGCIMWHRRVLARRCLTS	NNK1	0	0.1454	0.893485
NRARPLVSFMILGSVSECYA	NNK1	1	0.767234	0.209375
NRACRMMQWS*IVVKMRTPS	NNK1	0	-0.440852	1.18719
NRALGMRGVIGPSVWYVVP*	NNK1	0	0.534118	0.26174
NRGETSTTLHKLRPSDCPEL	NNK1	0	-0.986998	1.3046
NRYEFVMAPCTF*IWIVDIS	NNK1	0	0.455198	1.04167
NRYCIGVMQTHLGPADEVHL	NNK1	0	-1.59962	1.8978
NRSYNN*ANMGHVFLMSVKD	NNK1	0	-0.24296	0.293092
NRCRDCREVYIKFPTWAWSW	NNK1	0	-0.252527	0.428618
NRCCVPTKATN*RWTPELGN	NNK1	0	0.270142	0.529002
NRLATLVDVTVMQSNTFELL	NNK1	0	0.747981	0.35527
NRFNRYNVFPVYDQNLESPL	NNK1	0	0.204735	0.383625
NRFYYKARCRQVGHCT*YVS	NNK1	0	0.743061	0.462493
NRFFSRVKKYPYTLSYPGFC	NNK1	0	0.065172	0.287424
NRFF*IDCEYGKGICLVETS	NNK1	0	-0.0510861	0.424664
NSKCSLIQCTGPLVRERRSY	NNK1	0	0.0580843	0.313
NSNMGCSVI*FRSAGKPFGH	NNK1	0	-0.595971	1.00885
NSTSCCVMGVSVRFMSFF*S	NNK1	1	7.49816	0.069052
NSRKSAGHPSLESGSLLCYA	NNK1	0	-0.0411335	0.498721
NSRNDLVMLILLPSSRAGRL	NNK1	0	0.325267	0.988757
NSSPNKCFAGSQGSFISFWD	NNK1	0	-0.59912	0.620931
NSMIVAHKLDCACPASAKDR	NNK1	1	4.93776	0.0532551
NSM*LVARSARGWLRPGDEL	NNK1	0	-0.671977	0.689341
NSM*EFSWLYGMRLRSRYLL	NNK1	1	1.32443	0.484244
NSMLNDCHDKLIIGFSEGWS	NNK1	0	0.0910103	0.465521
NSINFFNMFVYWL*GDYIYG	NNK1	1	6.25971	0.0564198
NSITAQRVWVPPFVCLGDRY	NNK1	0	0.145706	0.436949
NSIPLDLSNTLLLCARC*RE	NNK1	0	-0.020469	0.492951
NSIVWSMC*AYPGSG*LRTY	NNK1	0	0.408772	0.419439
NSIYHYIVNTFYLNFMGWIE	NNK1	0	1.25078	0.791307
NSILFNGTQLD*ENLINGRM	NNK1	0	-0.976368	0.350029
NSHRNSWSYMRHYSQSLMC*	NNK1	0	0.226659	0.739699
NSRNVCFWYVNCCLVHGILG	NNK1	1	7.54308	0.066908
NSRGT*GFTDLRNDKGYVCV	NNK1	0	-0.280056	0.341982
NSEISRGGVMGVCAVLLMSF	NNK1	0	0.272651	0.971003
NSE*NSGLRKYDTSSTV**G	NNK1	1	2.0096	0.513745
NSE*MPCSSIMYFM*YDDDR	NNK1	0	-0.0909762	0.722696
NSDSIGIRVFDV*HRKDEAL	NNK1	0	0.241932	0.988548
NSAILITNIECLYNIITLFT	NNK1	1	6.38933	0.0476118
NSASYII*YGIGG*VFYWFR	NNK1	0	-0.0483641	0.242159
NSGNHDSCKFFGLLVRQMVG	NNK1	0	0.52893	0.457973
NSGESLS*AVNPNAPAFAQI	NNK1	0	-0.185708	0.851909
NSGTAFVLWSWLHREGEVQG	NNK1	0	0.315615	0.633307
NSVIWRMG*VYTNVSYVILS	NNK1	1	1.41711	0.298057
NSVVRVIKRSWRTVVLLHDR	NNK1	0	-0.621025	1.42129
NSVVVCRYYSWIKRGLLADK	NNK1	0	-0.286424	0.669713
NSVWHGLYCSQQRSLRTTRL	NNK1	0	0.116428	0.286367
NSVWLLTNVLKFGTNVSRHR	NNK1	1	2.567	0.159831
NSVFVPFGKEF*RLYLKHLH	NNK1	0	-0.493423	0.387512
NSVRNACGTNGGSDTRLFLY	NNK1	0	-0.230531	0.461094
NSV*AYRCN*TP*CCIRH*F	NNK1	1	2.17976	0.234491
NS*KFRLNRSIMTSQFRAKY	NNK1	0	0.536322	0.411321
NS*S*RYKQFNHQSVYCFSK	NNK1	0	-0.16485	0.481133
NS*SCANMYGPSGWSFRFV*	NNK1	0	-1.09887	2.67327
NS*LM*LKRSRLCNFSWGWA	NNK1	0	-0.243164	0.779384
NS*LGTQD*ARGSIFV*WVA	NNK1	1	1.81237	0.428301
NS*FCRVLLWYHKRKLVRIS	NNK1	0	0.0524736	0.494723
NSYKCIWMSLGVV*FSFGW*	NNK1	0	-0.896718	0.377963
NSYTCNMFDLVFCAYTIASI	NNK1	1	4.94918	0.0568526
NSYQSSFSEFAASICFDTAE	NNK1	0	-2.50017	2.36989
NSSMVG*WTGCMFTG*F*LT	NNK1	0	-1.15548	1.677
NSSHLLVMCDICYNFKVRTL	NNK1	0	-1.6849	1.48146
NSWSFGPSGTQFGLSLFYGL	NNK1	0	-0.97934	2.67347
NSCRTRLVTRGCSTVPNMWM	NNK1	0	-0.169969	0.428783
NSCICLTRD*YVGRYYFMRR	NNK1	0	-1.26917	1.6769
NSCQNPSEGF*HCRTIHNLT	NNK1	0	-0.376308	1.21622
NSCH*KDY*MSLVATY*YYP	NNK1	0	-0.359939	0.71736
NSCWVEKSNTV*YEVGGQDS	NNK1	0	0.043053	0.621244
NSLCYVVWVVVMTVNYYHHW	NNK1	0	0.556651	0.499966
NSFKCFNDRNEVALMITHRE	NNK1	0	-0.525572	0.766325
NSFNWRNPMTRARVYHFPVL	NNK1	0	0.362025	0.572919
NSFSDAYKIVYLHIYRSGGI	NNK1	0	-0.447552	0.597551
NSFRWDLTLLLWARINVDSF	NNK1	0	1.49406	0.699733
NSFSDSHRWKPGRRNRCKRG	NNK1	0	1.07402	0.973557
NMKRQRAHPMFS*YVCLWPR	NNK1	0	-0.706946	0.452449
NMNNGDMSSVVVVIRVFCLI	NNK1	1	5.3831	0.0929961
NMTPFGYIHFTL*GLLQFRA	NNK1	0	0.643909	1.04231
NMTFSMPSNINCPFLGLR*G	NNK1	0	0.289981	0.467055
NMTSYSIYGELE*DKRVCIW	NNK1	0	-0.340958	0.210717
NMTAYSRCSSRTWYTVVFSG	NNK1	1	1.70733	0.146442
NMTVITVVSWLCFVRRTHNA	NNK1	0	-1.05574	0.817577
NMRTNQDKSCGCCQLPVQAG	NNK1	0	-0.119196	1.22044
NMRYHGISCRYRKYYFRWLD	NNK1	0	-0.261348	0.309627
NMSLSWRTNRYAWPMVCLIR	NNK1	0	0.181714	0.229407
NMSGMVLGLVLTATWSFMSV	NNK1	0	0.587952	0.449893
NMIKYVTLKMRL*VLHSCVR	NNK1	0	0.328276	0.600025
NMINLMGTKVDMYCRRVRGI	NNK1	0	-1.5314	0.841224
NMIH*QSFVDFEGFSDV*RM	NNK1	0	-0.162096	1.00255
NMIESIVDISTPFIHGMIND	NNK1	0	0.295391	1.11593
NMIVKSATEAANSP*LYAAS	NNK1	0	1.24883	0.564423
NMQTYGGLKE*NFR*LSRLN	NNK1	0	0.115912	0.707084
NMQLAPTGPNTVPISYDLFP	NNK1	0	-1.45779	2.37061
NMHNQVAFISCSFILFDVIN	NNK1	1	6.95046	0.0698988
NMHLTYETDRFARYVNSKFN	NNK1	0	0.743831	0.46027
NMH*RVVAIYH*SGRRQKGR	NNK1	0	0.25361	0.278551
NMRVFWSARRQALFQWRIL*	NNK1	0	0.806918	0.705988
NMLFLSRGDP*WCRGVVGAV	NNK1	0	-0.499089	1.89912
NMLI*TFLMGTIGRTLRVTE	NNK1	0	0.804921	0.85234
NMLWSGITKFGGRGLKSMVV	NNK1	0	-0.168687	0.879263
NMEITYLSVFVAVYVHLHFF	NNK1	0	-0.727631	0.883706
NMEWYRTFCSQCYIGRRGTS	NNK1	0	0.476381	0.899669
NMDRVSFLR*RH*EMSGRLS	NNK1	0	-0.0615665	0.596605
NMDSLIMATSSIRTTSHMVL	NNK1	0	-0.307914	0.83589
NMDGSVSCVCNILSFDYGGS	NNK1	1	8.28927	0.0767606
NMDGLAPISGSFYSRSGNFI	NNK1	0	0.963609	0.610642
NMDVMALW*SGSTLRYP*WG	NNK1	0	0.386191	0.511713
NMD*TG*VWYIIDVVYHFSS	NNK1	0	0.382328	0.274874
NMDSNAIGGGGNGGVRLQSR	NNK1	0	-0.76045	0.546953
NMAFFVDVLG*LVARVRLKA	NNK1	0	0.323072	0.25039
NMALCTCGLNPGNL*LENEW	NNK1	0	0.00264111	0.455688
NMGNLFNICETGNLL**TRM	NNK1	0	0.295539	0.660973
NMGTVMYGVIQACRAHVNVV	NNK1	0	0.22017	0.444818
NMGIKVLSKYNVIYYSAGTP	NNK1	1	8.34266	0.0477635
NMGAVGYTYVVYCPVERIRG	NNK1	0	0.65917	0.255869
NMGSFELWYYGLKASVGFAN	NNK1	0	0.513142	0.399864
NMVSLMVDSELTFVSLICLE	NNK1	1	3.18413	0.0640491
NMVGFILLGY*IIKVTFSSV	NNK1	0	-0.17863	0.286244
NMVSCGDALR**YIRDRLVM	NNK1	0	-0.554206	1.67781
NMVLRPHVMYAWNEPELGNC	NNK1	0	-0.219719	0.391204
NMVLRFQCLWFCFISIPF*N	NNK1	1	3.16201	0.144685
NMYKSMNQSTE*FYWFNYG*	NNK1	0	-0.704624	0.25681
NMYNVRLFVPHFSLECLTWY	NNK1	1	2.87106	0.125061
NMSRGMGNSWFSVPPG*LGS	NNK1	0	-1.33564	1.13105
NMSESCNMDTLYGYDLRQWV	NNK1	0	0.0883431	0.334293
NMSCCSTPYNPWTSIVPNVM	NNK1	0	0.103159	0.386543
NMWSECGNGFCVMRYRGKDV	NNK1	0	-0.842002	0.754071
NMWGVGDVTGIF*ASYGYMD	NNK1	1	1.62382	0.594812
NMCNLSFLQ*SIAFIP*VWL	NNK1	0	0.104414	1.11552
NMCFYELDGYMLGNYLARQF	NNK1	0	-1.51338	1.25656
NMLAQSRSSVIAPLRRVWPV	NNK1	0	0.889032	0.769521
NMLGSFPLTVLRKAWCCGSL	NNK1	0	1.04422	0.567191
NMLVRKAG*NVVIMPIRGRL	NNK1	0	-0.0359707	0.734161
NMFNDVGDWTFNKGSFTGTV	NNK1	0	-0.482372	0.414451
NMFTFLSKRR*ATDLYEYAM	NNK1	0	-0.928038	0.397126
NMFMIV*FMSPWSCANAGTY	NNK1	0	-1.04831	1.3012
NMF*PHFSR*LFSAGHY*RK	NNK1	0	0.283635	0.480868
NIKL**LVEHSLCCWHATRR	NNK1	0	-0.706167	1.55679
NIKEKG*FEYVVVKLHGYGV	NNK1	0	0.635145	0.440127
NIKDRILYNVYMRGMCIYCL	NNK1	1	6.13734	0.0533123
NIKANQLKGTWKRRTMYRWS	NNK1	0	-0.271241	0.970081
NINPHLLTISFHWLRPQLAP	NNK1	0	-0.745227	1.6775
NINPLFI*SMVSIWRKELMH	NNK1	1	1.96228	0.255736
NINVANRDSSENDML*ICMN	NNK1	1	4.0305	0.0710063
NINYLFVLYMDGSCMYWRAL	NNK1	1	6.35431	0.0486596
NINFGVVSYSVYMLL*VLDT	NNK1	1	6.64901	0.0541346
NITFEVINQRCD*FWVTCFD	NNK1	1	3.38331	0.122335
NIRKEGFFRFSPSTADTTCR	NNK1	0	0.618473	0.707716
NIRTRYLCLNGMSDGDNAGS	NNK1	0	0.264371	0.537187
NISSIASVWVCVKVRYVSYS	NNK1	0	0.431801	0.591556
NISEPFFWYRYNFMGKAYKF	NNK1	0	-1.52561	0.523883
NISVVGSSING*ERTDMCVK	NNK1	1	0.713421	0.227364
NISSNRCVNNVAPSDSSTYF	NNK1	0	-0.0910849	0.695173
NIML*A*MVHSS*VDNRFKE	NNK1	0	-0.120138	0.310012
NIINLHYKYLVADVWGLKMF	NNK1	0	-0.00841578	0.931109
NIITVGNGSILMMVWSSEVN	NNK1	1	5.6306	0.0798722
NIIIVNSSVG*EFVISCCSS	NNK1	1	1.49229	0.366839
NIILSYLYFRTARVISEDRR	NNK1	1	4.7016	0.0810267
NIIDVTSDSCKPYHILEAIV	NNK1	0	0.0145092	0.34531
NIQSDRVHIFNELVRFSRWK	NNK1	0	0.828664	0.972567
NIHGDGWSYVLNAIGSELD*	NNK1	0	0.153946	0.432603
NIHVSKVGGLGTNLCYARNA	NNK1	1	1.76588	0.504556
NIHSEAPISPSMPGLREVTA	NNK1	0	0.218551	0.318453
NIPQLVVFKWMLSTC*LSLT	NNK1	0	-0.0474733	1.07179
NIRKVFMYNEVAFSVGMRFP	NNK1	0	1.08787	0.440794
NIRKPNLNTMTDRLDWSVQS	NNK1	0	-0.102431	0.464532
NILGSSGISCIFTELIVNFV	NNK1	0	0.245135	0.344926
NILVAIL*PWTGLTEVCNVP	NNK1	0	-1.44746	1.40054
NILCTLPSIGILSAI*VRDP	NNK1	0	-0.248993	0.369464
NIEIRVCSRIVGHGLKFPKP	NNK1	1	3.36726	0.175216
NIEGRVYRIDSAGGPCIYVL	NNK1	0	-0.620677	0.495874
NIEVYDFYNINSMYNV*MVS	NNK1	1	4.54292	0.0787754
NIANSMMNV**VFVVGNSYC	NNK1	0	-0.554434	0.522411
NIANSWYW*RFC*DYSIARD	NNK1	0	-0.537	1.89905
NIASGFGFPYRGVLSC*PLV	NNK1	0	0.183568	1.04094
NIGMRDTGVLLDKLCQV*A*	NNK1	0	-0.594289	0.652611
NIGIMNFIVLAFLQ*WFTGN	NNK1	1	6.52926	0.0617558
NIGVCQIFLDTGMGISVFLN	NNK1	1	6.05565	0.0804193
NIGYSLAVMSAMMLLHFNFG	NNK1	1	2.94797	0.0822991
NIGNVMRSCSKVYSLSLKQL	NNK1	0	0.585278	0.313931
NIGMGSTLFLGRMSEQCWCS	NNK1	1	2.32204	0.135618
NIGMVRFFLGAN*FLFRLYL	NNK1	0	-0.710277	0.611023
NIGIRI*RPSCFTCTRHYTI	NNK1	0	0.0947915	0.387885
NIGVMVLVLDARKDKRFGKI	NNK1	1	7.65326	0.0820138
NIGYFCWRMGCLLGVRCFDR	NNK1	0	0.754473	0.327637
NIVIIVVSNLN*R*RWIGEG	NNK1	1	3.43647	0.0815339
NIV*FLVGVVWCQVNGELWG	NNK1	0	-0.384921	0.480114
NIVFL*LVMLLDPGRKVYGV	NNK1	0	0.0211114	0.550272
NIVNYFSCLKALNKFLHKMG	NNK1	0	0.608506	0.261887
NIVSALRYITPYYLAAYPIT	NNK1	0	0.0249167	0.35855
NIVDVKPQKRETIRWLWIIF	NNK1	0	-0.232221	0.19807
NIVFMCMCGLDI*SNMKSWW	NNK1	1	0.894684	0.286542
NI*SIGRSDVF**VLEGCYT	NNK1	1	1.04266	0.209702
NI*MDAS*HSHSS*WF*LIY	NNK1	0	-0.108957	1.46993
NI*FTGEKKAINKLDQWELW	NNK1	0	1.01939	0.62135
NIYNVRLIVSH*LTLRSVVA	NNK1	0	-0.0175796	0.539694
NIYVGSYTLYTTN*LLT*LR	NNK1	1	5.38615	0.0472662
NIYFSSSDYSFSVIPKHTIR	NNK1	1	2.9931	0.134034
NISRAVHTRMGGYMSPTWLK	NNK1	0	0.832919	0.502542
NIS**TNLLSLSMLVGYNVS	NNK1	0	0.736164	0.425337
NISSQEPISRAATSRKVAGQ	NNK1	0	0.465502	1.37271
NISPISYKIVVTIYSYFWLS	NNK1	0	0.451982	0.401896
NISLYGHGSCQMAVFYGRLV	NNK1	1	4.55843	0.0672774
NISDTIC**TEFQYKVLLLR	NNK1	0	0.474491	0.851345
NISVHDNNLFHVWNLMVDSG	NNK1	1	5.83346	0.0607337
NIWVLTYCLVYLSWSNHVF*	NNK1	0	-0.708832	0.775588
NICKIKSCLYMFCD*VGDLR	NNK1	0	-0.0267649	0.695251
NICTLYPT*RLFGNPPI*LF	NNK1	0	0.236421	1.1158
NICMQTRVIRAS*HE*SSHI	NNK1	0	0.810531	0.500485
NICPEGIHNEHFKFLCMSYL	NNK1	0	0.551202	0.452299
NICDFLIYVYYLRSVCDI*N	NNK1	0	-0.35774	0.406903
NICVFNEFKVYNAYTVYWGW	NNK1	1	5.80129	0.0538816
NICWFGVSRLQKMEGLWTGA	NNK1	0	0.514605	0.672691
NILKNTLAFSVYLISLPLHV	NNK1	1	1.8242	0.0997778
NILMFEMVVRSFIGLTEKFL	NNK1	0	0.690075	1.03836
NILPSREYHVAKVAGCATGW	NNK1	0	-0.617722	1.37022
NILDMCLKRYIFMLE*GKRL	NNK1	1	1.43519	0.370386
NILY*KCAIDFFSGYILALV	NNK1	0	-0.423848	1.06217
NILFCWMGTMYPLLLSAYGR	NNK1	0	-0.793312	0.484701
NIFILCICIGESSD**GCCI	NNK1	1	8.20022	0.0430348
NIFIFTVSHKPNY*CFSF*C	NNK1	1	7.92557	0.0565091
NIFVGLLTWLCVKLCMGMFV	NNK1	0	-0.6334	0.94395
NIFWST**NFVALACGKYLN	NNK1	0	0.360903	0.780376
NQNAGELNKFPWDRWKYLYV	NNK1	0	-1.10323	0.744257
NQTNFDVSLY*QCEFFVCWS	NNK1	1	4.64224	0.0550913
NQTSLAILSRSSQGHGTKVY	NNK1	0	0.622744	0.9518
NQTNIMCSPNIICSVSGQSG	NNK1	1	6.74296	0.0470526
NQRYHYLAAQWVDSWLVGCS	NNK1	0	-0.255938	0.603129
NQMGRRQRVLRSSDSRPTVL	NNK1	0	-0.113728	0.743384
NQMVWMVELWRTVDCVVLNV	NNK1	0	-0.170433	0.344907
NQMSSQKHAWLDERSQKKPR	NNK1	0	0.647266	0.248326
NQIFVQCSVGKAWDRSKSVD	NNK1	1	4.11458	0.0808076
NQQVNLLSTRA*AAFSKWEN	NNK1	0	-0.301806	0.858936
NQQYLI*HFTSCVLQFLRRF	NNK1	0	0.859418	0.616099
NQLN*AGTFMSMNK*KNNFT	NNK1	0	-0.294863	0.898341
NQDMVNMIHETFIVLARVVI	NNK1	0	-0.0589693	0.375226
NQDVTPVMRVVLDSSPTLSS	NNK1	1	1.99542	0.601793
NQDFLTLALKWRCECFHTKL	NNK1	0	-0.246991	1.89968
NQACAFYNRLRFGK*LIGWL	NNK1	1	3.26552	0.141855
NQVENTWCMSLRLFSYSHTL	NNK1	1	7.54804	0.0581309
NQ*GDLKN*GYFLCMDLK*C	NNK1	0	-0.0889248	0.274486
NQYTYYRTCLLRYSESQVKR	NNK1	0	0.130294	0.294525
NQYMIQGKVSRSNIMCLGMR	NNK1	0	-0.0672514	0.211338
NQYSMDHYYSLTMQITGVYP	NNK1	1	4.2091	0.0891735
NQYLPS*HLVSLPIWKATAL	NNK1	0	-0.125811	1.24982
NQWCAFWYRESSRVYDCDWL	NNK1	0	-0.477647	0.533575
NQFMHGTETYFEDINALVWG	NNK1	0	1.43052	0.663789
NHTGYTWMNVR*NRSNGNVK	NNK1	0	-0.0989421	0.256902
NHRNVMRQIDASVMGVYNTW	NNK1	0	0.766157	1.19022
NHSGSFKCGRIVSRYDD*IG	NNK1	0	-1.36823	0.951766
NHMSGIDKGIMRLGEWLGEW	NNK1	0	-1.00066	0.832843
NHMFPMVVTYLWSCFIIGSV	NNK1	1	2.41461	0.368347
NHIQRVSTFVLAMSYYVRTV	NNK1	0	-0.235824	1.20051
NHIDGVIGY*VV*VDVLVEQ	NNK1	0	0.0828565	0.615402
NHI**SYCKSDKAGHIVSI*	NNK1	1	1.24362	0.411108
NHQGDNCLKFTLDRFTTILF	NNK1	1	1.5736	0.211353
NHHLRPEMQEVCHL*VTAFL	NNK1	0	0.481623	0.66478
NHPTRPLTTQLGLAAQAKSG	NNK1	0	-0.152973	0.468142
NHPFLFKCEVVYTFMVICSP	NNK1	0	-0.142274	0.31788
NHLVG*VRIMDIVSAVRCYF	NNK1	0	0.525937	1.35643
NHLRGKCTWGRYCWSVVIRF	NNK1	0	0.362189	0.829659
NHEKGQRTVTMWLSLKDSMG	NNK1	1	3.01712	0.116549
NHALYDIWLIALSSRLYCQN	NNK1	0	0.341699	0.395311
NHGRIPTWRIDWGVGWRRGV	NNK1	0	0.767741	0.426819
NHGLYTVFWGCCPWFSQNLF	NNK1	1	7.89376	0.0726379
NHGWVLNSNFYIPRKYSLVR	NNK1	0	-1.24832	0.477545
NHGCQIFRG*V*VLCTIPVY	NNK1	0	0.666962	0.640679
NHVYCVWMRMFMIYFNL**S	NNK1	0	-0.170396	0.535629
NHVLVVGISNLSSCHWMPNF	NNK1	1	3.14106	0.124516
NHV*AIIEFFIVSPLNSTCC	NNK1	0	-0.127793	0.708363
NHVSHWMLSSGKASRYHTRR	NNK1	0	0.142104	0.654979
NH*PWMTRSADWKANMEWKS	NNK1	0	0.368763	0.474363
NH*VVQQRCHVIYLSSSFLL	NNK1	0	-0.739907	1.67751
NHYGSVAGLPPNNHWVSFCV	NNK1	0	-0.372669	0.987417
NHYCRFHFTLESFLAGHVAN	NNK1	1	1.3842	0.228424
NHSNTCEWRSCRP*SGQGHS	NNK1	0	0.550501	0.606612
NHSNACNIECGNWKMNNPLP	NNK1	0	0.0434708	0.921678
NHSLMGVSTSFWI*KYG*LT	NNK1	0	-0.334013	0.451284
NHCSLFCAFSW*VAVVETSI	NNK1	1	1.86456	0.666218
NHCCRVFMCFRIRGMYNAET	NNK1	1	4.05066	0.084721
NHCLVRGIWCREEY*WKLRK	NNK1	1	3.34318	0.0757454
NHCFLVRWNISKSSRDVSWC	NNK1	0	0.14197	0.474727
NHFLYLFVRYYTRLAEHVYA	NNK1	0	-0.0802869	0.560631
NHFGAYVVYGFIEHKKTGMW	NNK1	1	1.82229	0.188309
NHFVALLSGIGVCSFWKKFG	NNK1	0	-0.256877	1.46959
NHFLRSNNKYLSWGKTYIAP	NNK1	0	-0.846473	2.37149
NHFFCGLGNYLSAVFIVIRK	NNK1	0	-0.158705	1.37098
NPKSFNGCVFRLGGVPYFVS	NNK1	0	0.0759662	0.360969
NPNMVSRPCRVGRRPFDVGL	NNK1	0	-0.0221725	0.453546
NPNFDRGQRSLQLDIMVKWR	NNK1	1	1.97232	0.19146
NPTNVSVWGTRGPGCVDYWY	NNK1	0	-0.304051	0.413872
NPRPH*IGI*SLRAKPVYSL	NNK1	0	-0.600835	0.620285
NPRISCFVLQIRSAALSQSV	NNK1	0	-0.00725224	0.921603
NPLEPRYAPHTEVS*SRCDL	NNK1	0	1.27987	0.490129
NPDKKWC*VLFWFMTRLRG*	NNK1	0	0.625544	0.777806
NPAITGRFSYCT*HDSDWKM	NNK1	0	0.456083	1.21796
NPGRLRFTGTMRRTQKIEVA	NNK1	0	-0.875673	0.488335
NPGAYKYHSLSYTSRGGMFV	NNK1	0	0.486202	0.379271
NPVGSSRVVYRAPNHVIV*R	NNK1	0	1.17936	0.584132
NPSIPCPQAACNMWY*GRMM	NNK1	0	0.819099	0.360138
NPSFNPWNDHHYCTSGMCML	NNK1	0	0.56229	0.811163
NPWVWTLSIEQGRNE*CERV	NNK1	0	0.0742965	0.336499
NPCHKMFSRNPHLYMAAVKS	NNK1	0	0.33455	0.96446
NPCWTVYLEFL*LFCEN*SS	NNK1	0	0.186181	0.266484
NPLTGAL*HCESGSEWDRKC	NNK1	0	-0.405975	0.564295
NPLMTTLATSDMWRNQFISG	NNK1	1	1.38345	0.414865
NPLHGARFLIGNVFIIRNFK	NNK1	1	5.51821	0.0730212
NPLVFRN*NLAIVIMTHSIW	NNK1	0	-0.121586	0.615189
NPFTVFYNAFLTGEEWVSWD	NNK1	0	1.11959	0.452683
NPFYKT*KGVFAMLWGETD*	NNK1	0	0.267625	0.371584
NPFCFMMRTGRSGSGWVKRR	NNK1	0	0.0880685	0.537341
NPNTKYINCPHRVAFRGKLM	NNK1	0	0.551514	0.741177
NPMLLPSEPSS**YDALPQA	NNK1	0	-0.180713	0.416463
NPHEDRGLESQSAPGGRKWR	NNK1	1	1.73835	0.641433
NPHCVSLKTRIPFVGGSKCG	NNK1	0	-0.747877	1.18683
NPPGGDIYEC*FYLTCG*RY	NNK1	0	-0.720638	0.527266
NPPWQCGVRHDHLWVTSYHS	NNK1	0	-0.48059	0.314735
NPPVWPSTFQE*GWAGFWER	NNK1	0	-0.15931	0.585094
NPRVNNYRVNGWKRGIRDRA	NNK1	0	0.659904	0.350792
NPRLCPKDMRGRPQEKRVPQ	NNK1	0	-0.34538	1.67821
NPLQWVENILCWSSDLDRHS	NNK1	0	1.42923	0.579831
NPEILCRLKIPFSSCLDSAS	NNK1	0	0.34065	0.612056
NPDDVFMSAVWGYF*Y*DTG	NNK1	0	-0.126936	0.193355
NPAEL*YALFRVLRLAKNNG	NNK1	0	0.222061	0.543153
NPAGF*HVEKVERGAYY*WE	NNK1	0	0.558121	1.06416
NPGNTN*YALL*FELP*YIL	NNK1	0	0.169877	0.545827
NPGIDYNERYWMG*NMRDFL	NNK1	0	-1.0942	1.06155
NPGPYRARHSSDSWRGNYNE	NNK1	0	-0.365825	0.582625
NPGEWYNSYRSNGEGMRLYE	NNK1	0	-0.287721	0.884179
NPVRMMRNRLVLGKNCAPRG	NNK1	0	-0.0237606	0.278477
NPVI*RRW*CGNIVTVECSR	NNK1	0	-0.294974	0.404004
NPVPGARKNRVHAGSKSDTG	NNK1	0	0.0754376	0.683979
NP*NALASYVITAR*AGDII	NNK1	0	-0.28737	0.247298
NPSP*IGYSLQWGQYRSFCF	NNK1	0	1.53453	0.691364
NPSGFRSTEWYV*SHLRVR*	NNK1	0	-0.421286	0.562032
NPSNKCLSEPWQDHLLGAWR	NNK1	0	0.758094	0.665399
NPWIT*IMISEIN*SMHIVG	NNK1	1	1.64616	0.347467
NPWLSNFSCK*LLSTPRTYD	NNK1	0	0.243817	0.469177
NPLHTMFTLYEIRQWRLF*G	NNK1	0	-0.0478721	0.304806
NPFWWVRPL*FDFSCLV*W*	NNK1	0	0.284157	0.811219
NRTHEMSYPIRSNMSDTRYQ	NNK1	0	0.708294	0.718973
NRTDNQIYYDNNKVTLLFLC	NNK1	1	6.20509	0.071395
NRTWGYLSCALRNPSMTT*V	NNK1	0	-0.305126	0.473194
NRSN*YWGSAYLAYSELWGE	NNK1	0	-0.585275	0.352866
NRSPRTFSAGLSDEYTGLLT	NNK1	0	-0.0231138	0.814426
NRMLSSKQAPSQNFQ*RQID	NNK1	0	0.814389	0.460944
NRIISLCSLSCDYLNLDWCI	NNK1	1	7.13144	0.0795381
NRIVADSESYCTSCLAVCAH	NNK1	0	0.176704	0.299122
NRRMFV*NSSVTNY*NWLSL	NNK1	0	-1.12687	0.47892
NRLWSIRK*NSGPRFASSNL	NNK1	0	-0.425361	0.33622
NRLVMLLLTLSNGSCEKVRD	NNK1	1	2.94869	0.0940173
NRECYYRPGNALNHGFFQIL	NNK1	0	0.47883	1.20235
NRDYTVFKTRVFKSIFRIR*	NNK1	0	0.504719	0.779583
NRANSVVGQACRKSVIRNRF	NNK1	0	-0.14416	0.319641
NR*DVDCFFKWTDLL*ARQS	NNK1	0	0.363719	0.339554
NRYKSFAIRRYGYVILCFGV	NNK1	0	1.0053	0.425125
NRYPTLFWCVRNRVWECLRV	NNK1	0	0.392468	0.46289
NRYGWHSPDVPLAHIS*V*V	NNK1	0	-0.0286228	0.867017
NRYFRMCFRLWFDPTWSVRA	NNK1	0	0.681417	0.85139
NRWSGLSHRS*FDIHYLKGK	NNK1	0	-1.63375	2.07512
NRWPVVCDSVPLNLFVCWIW	NNK1	1	0.76799	0.276761
NRWG*CLPMTVDSWLAPG*I	NNK1	0	0.680764	0.670417
NRCVAGRWPNSFVVLGHTFN	NNK1	0	-0.211185	0.715266
NRCYMVYKFTV*LLWSTLVA	NNK1	0	-0.0100429	0.325954
NRLNTTDWYSI*SWYAMYGY	NNK1	0	-0.342194	0.736728
NRLCDK*N*TFTEVVNCHCW	NNK1	1	1.2447	0.351597
NRF*TGHLVHWSCNPLRHYL	NNK1	0	0.673752	1.18986
NRKRFHGMNDASAAYFREVC	NNK1	0	-1.33148	2.67295
NRKAPFNQA*NMQQSGEFKY	NNK1	0	-1.09207	1.42072
NRNKVR*ACN*KVISYVW*S	NNK1	0	-0.200057	1.115
NRNTRLMWNDTVWGIRAARY	NNK1	0	-0.278831	0.849683
NRNISAIGACTGCTNMVFYS	NNK1	1	5.6386	0.106308
NRNVYRSGVFGSGVWTRVER	NNK1	0	0.149618	0.44824
NRTYVGWEVILPKVWNSSVY	NNK1	0	-0.662692	0.615365
NRTDKKDTLRWLFPT*ACER	NNK1	0	0.435476	0.815362
NRRVSLCRASCSIMRVKPLG	NNK1	0	-0.261002	0.559337
NRRVPLIHCYLMCGYTGTCW	NNK1	0	0.249137	0.397392
NRSRWPIHGFLIANKSPLQF	NNK1	0	0.485721	0.378971
NRIKWVKRFSIPFLTWYEDW	NNK1	0	0.49879	0.531331
NRIPHGSRRSRAISKVRDA*	NNK1	0	0.727554	0.97222
NRISALWSTMLWFAY*EGVL	NNK1	0	-0.00755701	0.266147
NRIFCLYSFCCFHENWVGLY	NNK1	1	4.96332	0.0948736
NRQKFSDVSYCTMTMFRVAH	NNK1	0	-0.609733	1.67771
NRQSNSVVYNARQETFIRHL	NNK1	1	3.39253	0.141064
NRHRRVPFRISTALLPVKLQ	NNK1	0	0.632019	0.500743
NRHEILHIVG*VVICKIAYL	NNK1	1	1.67101	0.6345
NRPHTTYFFSFKSQF*ALMG	NNK1	1	5.61422	0.0629512
NRPHFKGNQCPQDIS*IYTF	NNK1	0	-0.217496	0.219461
NRRCGGASSIRTGNRIWDDW	NNK1	1	2.22034	0.2252
NRLSFSSI*EVMALLNYWWL	NNK1	0	1.42303	0.568888
NRLIGGLFSCVCTADQSTHS	NNK1	1	8.41928	0.0466116
NRLKFSLV*IKHIMLCMDIF	NNK1	0	-2.61938	2.67202
NRLNGNLPLNHR*LLVTRSL	NNK1	0	0.013514	0.510374
NREIPQWIGFVY*G*LLNTL	NNK1	0	1.11594	0.652094
NRDQRKGIVFTWAVVEPKLP	NNK1	0	0.412684	0.971325
NRAECSFVCTEYVNICK*RT	NNK1	0	-0.313105	0.428954
NRGRGVVNKKAAAHSVFQSM	NNK1	0	-0.534836	0.407973
NRGSRTVLWDGNWAGTNTMP	NNK1	0	-0.153751	0.465037
NRVLLSEAKSQFIG*SWFCS	NNK1	0	0.36553	0.587519
NRVEL*SEYMMVTWMKTMWS	NNK1	0	1.04067	0.441834
NR*GIDHVVLAT*TRHCRLK	NNK1	0	0.113581	0.596811
NRYSYYFLLI*KPHMYLLML	NNK1	1	3.15571	0.103987
NRYMWDFSIAGVGVRLWINS	NNK1	0	-0.895875	0.546702
NRYIRELGRKTYVLRKEFRG	NNK1	0	-0.27417	1.21636
NRYRCYDCTLVGRVSYS**D	NNK1	0	-0.436349	0.293165
NRSVRGVFLEGNVRFCWLRE	NNK1	0	1.20738	0.854089
NRSWYIRVLHRATSVSLKSF	NNK1	0	-0.225624	0.394443
NRSLKCICRRSVGRRSQNLR	NNK1	0	0.570178	0.503658
NRSGGTSAIDYHSWLVYHAG	NNK1	0	-0.161286	0.283893
NRS*SNISSNRLPVLGCMWI	NNK1	0	0.0661401	0.414854
NRWLLLCFLSVPGTELWQEK	NNK1	0	0.574934	0.589009
NRW*SLLHYDIKG*PGWPYK	NNK1	1	1.60585	0.599699
NRLRNGPNDRVVRATAPKGF	NNK1	0	0.25894	0.399254
NRLGKCYALNSMVCCHRWVA	NNK1	1	2.05829	0.272042
NRFTHHSIR*CQGPDRMSGG	NNK1	0	1.18649	0.844049
NRF*AALSIKQVTGSWNMIV	NNK1	0	1.06406	0.641745
NRFYL*PVFYIPSGHFSRVG	NNK1	0	0.596888	0.397293
NLNTASQNIASLGLGALVLW	NNK1	0	0.0729501	0.441488
NLNSMAFV*Y*LNSHMSITR	NNK1	0	0.661648	0.559704
NLNFAAPKGGV*QISRVYTD	NNK1	0	-0.734561	2.37171
NLTHARGVSSVQRGVMSRTG	NNK1	0	-0.74705	0.595718
NLTTPIWDRSYCSYMNMMNS	NNK1	0	0.369454	0.417745
NLTGGCLGVRWDMVECAWYY	NNK1	1	3.7659	0.0680631
NLTWAGTLY*RAKAQSRTCY	NNK1	0	-0.875435	1.46861
NLSTSMSRREIMQQHQHRRL	NNK1	0	0.594341	0.640524
NLSTCDE*HWWNVAWNRRGD	NNK1	0	1.0313	0.58001
NLSAVRLAYLPCVSHTHCAV	NNK1	0	0.874723	0.452348
NLSSTEYAFNISDGEKRHED	NNK1	0	0.186251	0.899056
NLMEKRSLRAIRWIVRSWAG	NNK1	0	0.839456	0.621944
NLMFSNGSNRSGF*VWWLTV	NNK1	0	0.141986	0.380886
NLINSIGIVEAWEILPASSR	NNK1	0	0.123895	1.20127
NLHVQGVTRNGC*CYDTGVD	NNK1	1	3.83688	0.0759331
NLH*WVTFIYWEQPWFKGSA	NNK1	0	0.13393	0.307363
NLLTMDIERTGECIDFWVD*	NNK1	0	0.00839423	0.37591
NLLVCGVLRNCVSGTMF*KV	NNK1	0	0.312071	1.21755
NLERKEVLSREGCICANFTR	NNK1	0	-0.344678	0.452877
NLDKNGYRTCNLKISYHMSR	NNK1	1	1.28522	0.316915
NLACGFKSWDFKRMRD*V*L	NNK1	0	0.684941	0.512189
NLGLR*FERSHCFERTRCMC	NNK1	1	4.49097	0.0772325
NLVYTTDT*LQVMDAYYLSR	NNK1	0	0.466721	0.40465
NLVRLILRCSDRAKRFLRAL	NNK1	0	-0.217875	0.359394
NLVALNLSNTFPDDV*RVGQ	NNK1	0	0.0397511	0.825371
NLVLANLA*TRCICFKNNGE	NNK1	0	-0.227467	0.451138
NL**IYYFS**CYYKRCGC*	NNK1	0	-0.539465	0.56805
NLY*RCGWFFIRMVETDAIG	NNK1	0	0.194809	0.290108
NLSGSFPN*CSPQRNSQPIL	NNK1	0	-0.199633	0.923735
NLSY*FYPPYRFKRLTHIYR	NNK1	0	-0.357241	0.709332
NLSFLK*VWRWAMRSNCSDA	NNK1	0	-0.31288	1.25772
NLCA*SGLTTLN*LFFIWGR	NNK1	0	0.116833	1.37163
NLCVVREWYSKSCWPRFLRV	NNK1	0	-0.274486	0.563979
NLCFLITNYINRLNFYNFVV	NNK1	0	0.807334	0.933277
NLLIYVNNEFKLDQSGLLVF	NNK1	0	0.332417	0.544508
NLLQLYDICAGCVRYSRWDG	NNK1	1	1.53396	0.163265
NLLGDSLWEPLNLVDGSTLW	NNK1	0	0.234791	0.303853
NLLC*MPRFGVKGCQREYGG	NNK1	0	0.417925	0.45142
NLKVESPGNGSWICTLEWVW	NNK1	1	6.64457	0.0544506
NLKV*SS*ELILFKQ*E*RH	NNK1	0	0.237134	0.653414
NLNLISKLQNELIGIFVHSL	NNK1	1	3.69017	0.0634855
NLNFLFFQWSNIMVCHQNQV	NNK1	1	4.62489	0.0567817
NLTANVLKVMSRHCNGFWIF	NNK1	0	0.2895	0.460364
NLTWRGSRDTFECYVDGA*D	NNK1	0	-0.18598	0.474247
NLTDTKLRDNGKNPALADQV	NNK1	0	-0.225599	0.262814
NLREDENSGCNCGVDFLGQG	NNK1	0	-0.434977	0.398032
NLRFRRYTLVSGMQGNKIWH	NNK1	0	-0.234254	0.477793
NLSVY*LYGSLPYVA*LTLC	NNK1	0	-0.231559	0.736842
NLSSSRSVVKNLTFQMWNTS	NNK1	1	4.45235	0.0628153
NLSCAE*LDRCDMYGHSKVF	NNK1	0	-0.288109	0.714475
NLSFVFWRDFGYGSTCGSRC	NNK1	1	6.11043	0.0971944
NLHNRTCWCMYLFDTSWS*A	NNK1	0	-0.000111868	0.295264
NLH*YMKE*KVTVLSTFWRS	NNK1	0	-0.114157	0.423423
NLHFVGTCHTFSSAYNRRET	NNK1	0	-0.949695	2.67352
NLPVGLEAM*D*FGYIKRLI	NNK1	0	-0.327161	0.622197
NLPR*CR*VSRYKRSGRCNP	NNK1	1	1.41678	0.125468
NLR*AHLKRRYNERPVVNRQ	NNK1	0	-0.48164	0.699372
NLR*DLRCLRFLAVDDRGPE	NNK1	0	0.236421	1.55878
NLRYYQFRSRSPTAWGHTMF	NNK1	0	-0.74355	0.577789
NLLLIMDFVGWV*VCRMMSH	NNK1	1	1.481	0.562234
NLLTWRD*APIACTYGAGNT	NNK1	0	0.743176	0.644161
NLLFAVMLVFSRVQVVFNNG	NNK1	0	-0.355123	0.25201
NLEHKCVFVLHMKTLIISQP	NNK1	0	0.663955	1.18982
NLEAIRQMQEKIMRRTWLLY	NNK1	1	3.0302	0.131381
NLDFLLFGIECIVKTCPFGY	NNK1	0	0.0102324	0.436362
NLAGI*LGCHAVPRLRVWSQ	NNK1	0	0.71569	0.881292
NLGIWPLYPYFFWLGQIWGD	NNK1	0	0.0215763	0.769218
NLGE*QSASVLRTTSNRVLT	NNK1	0	0.176749	0.374455
NLGTSYAWHDNGLFCIHCVS	NNK1	0	1.33898	0.844757
NLGVKDLNTI*SICKALLSL	NNK1	0	-0.904989	0.400053
NLVFSMPAVWALVYVFTLFI	NNK1	1	1.50883	0.369808
NL*EPRFVYSRMFV*M*NAS	NNK1	0	-0.567578	0.339441
NLYRDL*F*IVVRFCYNYYN	NNK1	0	-0.517724	1.37036
NLYPDLGVLVGCHSDKWSNL	NNK1	0	-0.11465	1.3025
NLSIYIYSNNLLLNVF*PCF	NNK1	1	6.19358	0.051789
NLSGDDFGVNEKTSRWCQWG	NNK1	0	0.397329	1.18892
NLSSLSWVTIYKNFCAIMSS	NNK1	0	-0.377537	0.577228
NLSN*HVCNLTMHRGIR*HR	NNK1	0	-0.469195	0.758225
NLSGSFGKADSTRNGYWQRC	NNK1	0	0.930146	0.388625
NLSGRSLSRLIDLFNRFTC*	NNK1	1	0.91893	0.286217
NLSCIHGLYYGSRLVSGLYQ	NNK1	0	0.149532	0.71352
NLWAEKRSPTIIKRV*KIWR	NNK1	0	0.707423	0.852011
NLWGSFTCYLFVIGNHWFGI	NNK1	1	6.96055	0.0841609
NLWSGFLRFKFSCGRIDGIL	NNK1	0	-0.622243	0.40714
NLCRSNTRVQNAKKCAL*E*	NNK1	0	-0.167581	0.258163
NLCSFFMFTIILGGNVGTFM	NNK1	1	7.20784	0.0442482
NLLSALNMVVFHNLEFYVIF	NNK1	1	2.58203	0.252253
NLLGYVNVQVGAVYTGNNRL	NNK1	1	7.60214	0.0657624
NLLYTY*CFMEFYVHFRYNC	NNK1	0	1.00442	0.53144
NLLS*GTC*HEIRSQMVARV	NNK1	0	-0.580745	1.89897
NLFNYLSFD*FIR*GNGTWI	NNK1	0	-0.675013	0.486522
NLFTDVIHYMVAFLLVYYII	NNK1	0	0.682185	0.491395
NLFIPILVYHDVSRYSLRMD	NNK1	1	6.48309	0.0553936
NLF*FLGKDLS*G*SDTAWR	NNK1	0	0.0582412	0.534651
NLFSGNLPRFDFAIQGAFVN	NNK1	0	-0.446806	0.484618
NETWWLWAQTTFFSSSDILF	NNK1	0	-0.763683	0.882189
NESRM*AKCGSVRGRACYFM	NNK1	0	1.07789	0.579104
NESDI*AFNPKMCNRC*LGR	NNK1	0	0.391798	0.262483
NESGSARFSPVDSYGFGSGC	NNK1	0	-0.894302	0.749558
NESCSVDIMYTNVKC*SYLI	NNK1	0	0.302555	0.723323
NEIYKTA*P*YTPRTQRNEN	NNK1	0	-1.1161	2.67324
NEHQVNEG*TLRSRFQFRSC	NNK1	0	0.478236	0.479982
NEHAENDVTFQGNEDICVVM	NNK1	0	-0.419283	0.343883
NEPHWSLLRF*A*SLSLGFR	NNK1	0	-0.534935	0.651367
NERSSEELAPLDTQWSMLRG	NNK1	0	-0.123771	0.687222
NELIRIAT*MNGEDDQYCAG	NNK1	0	1.65411	0.678364
NEEGVIQSFILVDALVVQGL	NNK1	0	0.391126	0.391987
NEECVPHV*WVLMYNGQLFS	NNK1	0	0.223223	0.340462
NEDLNS*ICSAR*VDLLFCV	NNK1	0	0.193605	0.310846
NEDAPFMVTSKVVSGT*EER	NNK1	0	0.176255	0.337752
NEAMN*KSSSNASYGIMLKC	NNK1	0	-0.20956	0.371575
NEGIMPLVNHSKQEEPGVYR	NNK1	0	0.752681	0.569953
NEGEVIAELIIFVNPWVTI*	NNK1	0	-0.599279	0.435077
NEVPCVRRWSCRGLCARELM	NNK1	0	0.429187	0.880445
NEVS*YFLQLVRYQYSFDWH	NNK1	0	0.38748	0.851133
NE*L*WVGDTGFDRSRHPDK	NNK1	0	0.269697	1.04115
NEYLLRFTCEVSSPNSDEDV	NNK1	0	-0.174401	1.20062
NEY*SARSWSRILTYY*GP*	NNK1	0	0.0511652	0.481283
NESRRWWNNLD*HDMDESQV	NNK1	0	-0.0254456	0.3691
NEWKSLSINEMRGSMTINNS	NNK1	1	1.43477	0.120016
NEWVCLS*VFIALSKNMSLS	NNK1	0	-0.17925	0.356472
NECDVALIRWWG*AADRDRQ	NNK1	0	0.418959	0.44486
NECSGGLQKLLNRTTNSDLW	NNK1	0	0.185151	0.329382
NECLWSSFYLIICFLVCYYY	NNK1	0	0.27822	0.464498
NELNLYGSEFAFYWVDKLCH	NNK1	1	4.13328	0.0728871
NELMSYVWQDKPRKYRYLF*	NNK1	1	1.19848	0.13004
NEFTFSYKYGRHSGRSLKRR	NNK1	1	2.31632	0.285471
NEFEVCG*RISCWDGGQWVC	NNK1	0	0.107625	0.247338
NEFVDQFSEHFGRVGEFPAW	NNK1	0	-0.315996	0.397513
NDKVISKPWFLLLYVHYNVK	NNK1	0	0.185515	0.338021
NDNLVDNQT*PVTVK*LVLV	NNK1	0	0.230381	0.749134
NDNGVMLVLCEGMY*VRSHF	NNK1	0	0.0136552	0.32021
NDNSVTILVCARVSTNGIFD	NNK1	1	3.38446	0.113371
NDTMWMSSGLSPCVSSPSLG	NNK1	0	-0.251884	1.3708
NDTFSYCSTSGDRFGT*RSQ	NNK1	1	1.39589	0.237263
NDTNI*VLWSIYFDVIYMLR	NNK1	0	0.17484	1.06317
NDTSNPVTLCHFV*GASWED	NNK1	0	0.408272	0.477851
NDTQLRISACYALRDNGEWV	NNK1	0	1.12007	0.659133
NDTVWVVWMLKELSLYVELV	NNK1	0	0.329047	0.530429
NDTLGSCLDNSLQSGSWWLR	NNK1	0	0.275862	0.390533
NDRTKNQSYFP*WSNSDHIC	NNK1	0	-0.19472	0.293692
NDRTGCVVGLHCEMNI*ILC	NNK1	1	5.96145	0.045043
NDRSFYQITKILHPRDASQN	NNK1	0	-1.08447	0.551959
NDRLFLHGARKLTVLIFVVG	NNK1	0	-0.0147422	0.302491
NDRCFIGPWRSSRPGDFSGH	NNK1	0	-0.043296	1.37123
NDSNSPIFPGGDHPWCGFDW	NNK1	0	0.0890224	0.883273
NDSICIVVLS*IGRGGPWSY	NNK1	0	-0.00865177	0.836331
NDSACIRRSIGSHSFSSCSV	NNK1	0	0.766157	0.842542
NDS*NYYRSASFNMCVDREN	NNK1	1	1.79416	0.590669
NDIPLSIRSHS*SAGLQCLP	NNK1	0	0.268674	0.369871
NDIYLDGNVFKF*SAFIYMR	NNK1	0	-0.476843	0.368643
NDQVNVNFS*MSK*LSPLSL	NNK1	0	0.338061	0.222653
NDHNNLWVNFVGT*AGVGGG	NNK1	0	0.574792	0.596507
NDHDGEFDD*LWHAVRCHGL	NNK1	0	0.238871	0.568765
NDPI*LFF*VGSS*IS*GDP	NNK1	0	-0.422277	0.500333
NDRKYLCMMRILMSNRRVLQ	NNK1	0	0.552921	0.304011
NDRTLNSGSPEWCTTRSVMY	NNK1	0	1.01087	0.554473
NDRA*NNCRVTFMIMPDCVG	NNK1	0	1.21623	0.559203
NDRFFGSKYCGVIVLSISDL	NNK1	1	5.95234	0.0614195
NDRPMMEVGMDPTPAGVLRE	NNK1	0	0.276111	0.491462
NDRLLMVRYILHFESNAMTW	NNK1	0	0.793597	0.384472
NDRVNRNTFSYPWQVAFFRQ	NNK1	1	4.94288	0.0642957
NDR*ISCVLFGNEHYIVYFR	NNK1	0	-0.240289	0.367578
NDLEGRDLK*EAVPRAVVAL	NNK1	0	-1.627	1.48149
NDLYVGLDTYYIRHNLTRWF	NNK1	0	0.447414	0.204421
NDLFMESLL*LLYRAVTW*S	NNK1	0	0.024766	0.429946
NDEQAVQFNIGETGVSYCFL	NNK1	0	0.16182	0.769583
NDDNCSSVSWWNKWCSTR*P	NNK1	1	1.44108	0.41494
NDDTLRSTKVIEHLFP*LKG	NNK1	0	0.698393	1.21879
NDDVSVSVSWPDMEVRWK*T	NNK1	0	-0.178763	0.28706
NDDYHTLSQCACSFALRADG	NNK1	0	1.08027	0.538566
NDDSDSVVFSTNGGIYFMHG	NNK1	0	-0.177001	0.525267
NDACYWEFCYADKLYFEWWF	NNK1	0	1.03825	0.442596
NDGPNSIIYFYMIFI*LLFH	NNK1	1	4.57559	0.12401
NDGE*FSLSVVLVVN*NEGC	NNK1	0	0.589569	0.231817
NDGVNPYNMACKMLSCYNSA	NNK1	0	1.14262	0.973876
NDGCAKVVIVSFWLGDVFYV	NNK1	1	7.09482	0.0478121
NDVTVID*CTLFVYIMFG*E	NNK1	0	0.286384	0.168245
NDVPLLWVISASCG*NYIYG	NNK1	0	1.01809	0.437441
NDVFEHIITFCILRVYHMFC	NNK1	0	-0.576706	0.302016
NDVRYLLDMDLLASSADYFM	NNK1	0	-0.732035	1.08492
NDV*ESSCFGKSELFGLYVI	NNK1	0	-0.882418	1.35361
ND*RLVQS*FWLYLERGMFN	NNK1	0	0.727162	0.708296
NDYNWKYGFLRWCVLYEVM*	NNK1	0	0.117436	0.397295
NDYTELEIFCNLLRLMFWVV	NNK1	0	-0.16188	0.48288
NDYRKLLSRCNCRSNFLKMN	NNK1	0	0.803995	0.580887
NDYEELIMYFKEDVF*GFSE	NNK1	1	1.76325	0.498025
NDYYCFHRAIFFDTGMYFSN	NNK1	0	-0.00943084	0.411169
NDYFY*WGENHR*QCSSLYG	NNK1	0	-0.597637	1.37024
NDSDARYHVFRK*PTWATGD	NNK1	0	-0.256318	1.16242
NDWRCSKGLLGFWRGGTRQA	NNK1	0	0.479646	0.284218
NDWVY*LKNKQSWWIGMCMV	NNK1	0	1.12388	0.531423
NDLL*LDVSE*LLPLLRLAL	NNK1	1	0.720951	0.266337
NDLAKHLGFTVTF*DVGTGP	NNK1	0	0.0108267	0.275817
NDFLNSFLCPYYIIPDTGRI	NNK1	0	-1.03683	0.439133
NDFYVLNASFSSRHSYAIRH	NNK1	1	1.10048	0.29615
NANCAARDVCLIAKDIRIR*	NNK1	0	0.20211	0.326886
NARVILCVVFILGAMTRLGL	NNK1	0	-0.549064	0.64806
NARWSGISFQC*FVRCVWGC	NNK1	0	-0.115152	0.866869
NASSSHVERSGRAVCA*LWI	NNK1	0	1.01795	0.976306
NAIGILRHLTRMFPFD*RGC	NNK1	0	0.74678	0.438446
NAIWLS*FWDAKSFWPPLKA	NNK1	0	-0.367384	0.866503
NAQ*CPCQ*WSLPAPREGHY	NNK1	0	-0.44724	0.554491
[truncated: 129,786 more rows]

## Sheet: SD_2
aa_seq	seed_bh	dataset	train_test
IWTKSCDCVCSCGGYQGCYR	0	NNK1	train
ILKSFLD	0	NNK1	train
WTMLDMFLFS	0	NNK1	train
CLQCKCYNNCVQLRVTVGCM	1	NNK1	train
WTWILPMVRTIIYQY	0	NNK1	train
FTRWLSFKTYG	0	NNK1	train
PCN	0	NNK1	train
RQDARE	0	NNK1	train
VVLPGYMLNGFPNESNLIWP	0	NNK1	train
WGWHNYWDGSVVVWRSATAH	0	NNK1	train
WVPGITVKMRYGPESIVDWR	0	NNK1	train
QDVKSMCQPFMILMVVSGGL	0	NNK1	train
VSRPQMSSTTEHSTTDYFGC	0	NNK1	train
RRYWVIIIEVAGSRSVETPV	0	NNK1	train
KAIRMLFSVMIVKR	0	NNK1	train
VFFN	0	NNK1	train
RNCNNVYFELSVLASFLRVR	1	NNK1	train
SFVSYYLLS	0	NNK1	train
LFIVTFSYFLSPRLVQWYAL	0	NNK1	train
VSTQIRRDGYDYAAVGHC	0	NNK1	train
AQLGDDYVRCHSTILSTRRL	0	NNK1	train
YNRIIYYCGVM	0	NNK1	train
GTTFIRLIYFVYMARTTTEF	0	NNK1	train
GAGHGELDKWNPSDGPQLLW	0	NNK1	train
TVVNSVGYYAPKLPSACLGN	0	NNK1	train
LKNGSDSILDARVYLGG	0	NNK1	train
INYFQDD	0	NNK1	train
HSLGLANYFTSHEGLVGTF	0	NNK1	train
QMRSVYVQDTINMALIIHEL	0	NNK1	train
LHGL	0	NNK1	train
TDYSFKLFTFFSSESNGFPI	0	NNK1	train
MHPFVRSEK	0	NNK1	train
PVYMGIAALYGPGCLTLLTV	1	NNK1	train
RVYLFNYICGGLDFFLRPTV	1	NNK1	train
YLI	0	NNK1	train
YYCRNPRSMG	0	NNK1	train
HMLGKASGVLFNQRAVTGG	0	NNK1	train
SLYTKLAVPLGKWRIGYRLT	0	NNK1	train
GDGVGFVLITHWDVVDDMGC	0	NNK1	train
SILFATAFMPVGLRLNDVLS	0	NNK1	train
YLVWCIESITLGFMGELGAR	0	NNK1	train
NCCGSLETSSVSVVYLMWGW	1	NNK1	train
MGVFRLNHSQTLRTGQSVEF	0	NNK1	train
YVGRNLWK	0	NNK1	train
TSSFFTDIDFNG	0	NNK1	train
AIPRSVITRFLSCLAIEAWQ	0	NNK1	train
TTFFSGIYKKASLFYRHFVL	0	NNK1	train
NPTNVSVWGTRGPGCVDYWY	0	NNK1	train
RLGPYSATWFVGKGKREGGV	0	NNK1	train
YFEFSIHSQRYIQWSHYLVL	0	NNK1	train
GVVTLFTEYSSEPCRCGFRQ	0	NNK1	train
VTQIKPVRRLGGL	0	NNK1	train
LI	0	NNK1	train
SNVFYVYRVVKSCIIFDSVL	1	NNK1	train
ILWPGWDYTKKIVFSCLMVI	0	NNK1	train
RKYEGGRAKVWHGPCSVS	0	NNK1	train
VIID	0	NNK1	train
FSKAMNFRDRTSSQSQ	0	NNK1	train
NRLCDK	1	NNK1	train
SSVFKRMWPLLFVIPRQMH	0	NNK1	train
PETIW	1	NNK1	train
FMIVKFLIL	1	NNK1	train
FVETS	0	NNK1	train
HSRRCYNESS	1	NNK1	train
VRAFGYDGLHLVITCYHCRH	0	NNK1	train
ESFGRTISVTELSHMT	0	NNK1	train
LSTMRLGHYCLAYCRLGCLY	0	NNK1	train
SRDASLDRPSRRV	0	NNK1	train
TCNHYNRVVFQSNVIYLIHV	1	NNK1	train
RSDYVNDGEYWAFRDRMMNM	0	NNK1	train
RLFYTRSDSGGVRLVVLAVG	0	NNK1	train
VVRAFLTLILAVIDEENGSE	0	NNK1	train
LPYNHTQTVMDFIYFVFWLL	1	NNK1	train
TYERICGCMFCLTCSSDAF	0	NNK1	train
VLVDKSDRVRGLS	0	NNK1	train
FTQRSSVR	0	NNK1	train
SGKVVNPCMNDSDLVLNRIW	0	NNK1	train
LFEGEIIMK	0	NNK1	train
VIMCYR	0	NNK1	train
MFGQWMAPHQTRFGSGQFGW	0	NNK1	train
IAVFWCFKMNWALMMRTKDM	0	NNK1	train
SDQNWMVPQDGPSPTSYLDD	0	NNK1	train
FNFMFAKDGGSDTFLRFDRV	1	NNK1	train
VFCSQGMADTLR	0	NNK1	train
LQPNLMEGAMSSGGTEEVTV	0	NNK1	train
IIFNEIIHMQFDNIGDV	1	NNK1	train
LLY	0	NNK1	train
MSKKMQRPRVAAVGFERFGT	0	NNK1	train
MPCNVGMGWCRVVNWWGLYG	0	NNK1	train
LLLLVRFYGSGSPHSGAEPI	0	NNK1	train
LVWILHVSSVNNHVDWGMLE	0	NNK1	train
ICYIPADFVKPAMVNLYLAM	1	NNK1	train
QRLCNQWMSDKLQY	1	NNK1	train
HSHKGGWEWVSWLRREYWIA	0	NNK1	train
FHHCFIQTSSDAVSSGLDFE	0	NNK1	train
IWLCVYNGM	1	NNK1	train
GWMNCHNSTWRVGQALSSSR	0	NNK1	train
GCA	0	NNK1	train
FDRHPGTYCDVKLLCREHSA	0	NNK1	train
LGCSFR	0	NNK1	train
SADLCLMWSGTNC	0	NNK1	train
AWAVGFYPFCRMFRSLYNYW	0	NNK1	train
TAGRVITSCWQVLILLVNCG	0	NNK1	train
IIFHICRTGEDLTKSGCLSW	0	NNK1	train
RVSMVEVNLIYYMLPGHA	0	NNK1	train
LLLSILRWDEDMMLNFW	1	NNK1	train
NVVHRLLWQSSVTSYIAVSY	1	NNK1	train
HYSFFE	0	NNK1	train
CYATMYAQGDRRSGDGCLPT	0	NNK1	train
RPCNEGFWLHNHGRSNSSSS	0	NNK1	train
ADLS	0	NNK1	train
IPKVIGWFTVVTTGVVVNIS	0	NNK1	train
WSRTDRDDLLVYMKLPRHVY	0	NNK1	train
QINC	0	NNK1	train
KNLKW	0	NNK1	train
LQAAGLRFGRICLFLDK	0	NNK1	train
VTRYTLVYFPLSLIRSTPAN	0	NNK1	train
FMK	0	NNK1	train
CNQYWVSQ	0	NNK1	train
LSPRSSA	0	NNK1	train
VWRSVSRCSCVSSSIGGVTV	0	NNK1	train
RVCVLFSCWRTMYMIWNSRE	1	NNK1	train
KIKLMF	0	NNK1	train
QTSLMMWLRR	0	NNK1	train
FNYIFRWLVMGTGSCTGS	0	NNK1	train
MKFRINVDLLLNLDNPGIKL	0	NNK1	train
LPWGRTAFENFFVTMFFSKC	0	NNK1	train
MLTNVSNICYWNDVVGDSLA	1	NNK1	train
PRVIELARLVRLRKTKVYML	0	NNK1	train
ASSSGFSMGLCQMYNGTFMG	0	NNK1	train
LVKYKKV	0	NNK1	train
YNSRGDCRTLVKRGMGNFCA	0	NNK1	train
DSGLFSKVVMHDNPSSVDKL	0	NNK1	train
GMVFF	0	NNK1	train
GAKICIYELVLHEMRACVAR	0	NNK1	train
RSIMWNLFHDF	0	NNK1	train
FNSFCFQNVTLW	0	NNK1	train
SITSSYKYGKVSWSMSLGVG	0	NNK1	train
GPLSKGIFDRFMDPHRYFKY	0	NNK1	train
EM	0	NNK1	train
FKRRKSFAHCRFAGVVRRWW	0	NNK1	train
KSITWSKGDFARSTLLVNIC	0	NNK1	train
ILRRRMHDG	0	NNK1	train
LSVVVDRVLDNCLIGLYNAG	0	NNK1	train
DSMYF	0	NNK1	train
YTGSL	0	NNK1	train
NGINSVRKDLLFYNLQR	0	NNK1	train
DLLQLYSDGTRGYVFFLLMK	0	NNK1	train
SCYVLVMYCYDMSFCDTLCE	0	NNK1	train
DCVKGHSECCRPSKLVKYWR	0	NNK1	train
GLSS	0	NNK1	train
HQTCCLWSTVVLGV	1	NNK1	train
EYKD	0	NNK1	train
NLSVY	0	NNK1	train
LSQNLAPGIVFFAV	0	NNK1	train
LFKSPWGDDHSIST	0	NNK1	train
LTFCCIMYSIYHSQPDFCGL	1	NNK1	train
NRFNRYNVFPVYDQNLESPL	0	NNK1	train
EQY	0	NNK1	train
VRLFMYMCIWMFMSDSSIWG	0	NNK1	train
IQLILSSAEFFSLAGSREYR	1	NNK1	train
VGITDSNRVLILSGQIHGVM	0	NNK1	train
VRSFLPMYMF	0	NNK1	train
CYRLWHGCKMGIPVQYLYGS	0	NNK1	train
GMAHDWSRQWVRVSDAVLLR	0	NNK1	train
WQLLKKCP	0	NNK1	train
CGCETDMGSA	0	NNK1	train
YLSFSSAHDDIEWVGISCR	0	NNK1	train
LVHRRFMESDISGLCCALLW	0	NNK1	train
VALWYFCCVVAYYGGARLVS	1	NNK1	train
GNAWCGLGSKKYCVWLYHYS	0	NNK1	train
PTRDCRVNKGSLMWTP	0	NNK1	train
LVCDQLLIITLKCDERHQVT	1	NNK1	train
HQIPCPFRSRLARPGHLLEI	0	NNK1	train
FDADGHPLKTPLCMGLSCGG	0	NNK1	train
FAVSIVSFLRASVVDWVWYT	0	NNK1	train
SGEVLRPFAVLC	0	NNK1	train
EWVLFDAHAGRLVVPEH	0	NNK1	train
GFTGARVSTQHRLRGN	0	NNK1	train
DKEYWSVSSVRYTTENGWI	0	NNK1	train
SMH	0	NNK1	train
DVFIGMMLRACNVLHSGWFS	0	NNK1	train
TRNA	0	NNK1	train
CHFSYSI	0	NNK1	train
LISPVQSNTSAMVCELSDPY	0	NNK1	train
RDMVKLHVHTLHCNDDILGL	0	NNK1	train
YCAKNCEGFGRVYISG	0	NNK1	train
SDVLYIFTYMDKCQRSRLGV	0	NNK1	train
FPDGEYPMTYTLWELKYVFV	0	NNK1	train
TNILLLHFSDHEFGLEFRYL	1	NNK1	train
AKSQYMVVVYMPIYLWQCYI	1	NNK1	train
QLLSISRILLMNRELRRR	0	NNK1	train
EQRKRDHSRASSVSLKRYMG	0	NNK1	train
SRDEFCG	0	NNK1	train
MVVFDRRGLSYPVS	0	NNK1	train
MHTKRTTDNKYGSY	0	NNK1	train
DATVQTWGDVKSGLWWVCCP	1	NNK1	train
KRTESKLDYFKVRLCRTRFS	0	NNK1	train
PLPVVA	0	NNK1	train
VWMVMSYPDHTLVLLLTG	0	NNK1	train
EYAVIGKS	0	NNK1	train
FWWIGYKTSSDGPRAVAIWC	0	NNK1	train
RMAPMMDP	0	NNK1	train
RLARWPEPLIRCFAS	0	NNK1	train
YDEGHS	0	NNK1	train
ERPSRN	0	NNK1	train
NISCDRGMLG	0	NNK1	train
RHLMLVKYVFGSRELGL	0	NNK1	train
TRQYIEVSVNLCYIVVDKKN	0	NNK1	train
CIIVVSTRAADPDLCSYIML	0	NNK1	train
LFRWEGVATACSCGDDASFA	0	NNK1	train
SQRTWCLLGIGSTITRIHFG	1	NNK1	train
LFVHFLTLSVISHYPRGN	0	NNK1	train
SSFQIRVSVLRRHCISGLIY	0	NNK1	train
GCDTQLQMGLFMSYIMNTSV	0	NNK1	train
FFSKNT	0	NNK1	train
INLMGSPS	0	NNK1	train
DLGAFFGGQCHNR	1	NNK1	train
MFSRF	0	NNK1	train
SGGMFQVICLV	0	NNK1	train
VIPKGPSKTLNNFWYYAYHS	0	NNK1	train
CVFRSYWVCLWSDNNGDVR	1	NNK1	train
DGASMSKRPPRVILKLGIFD	0	NNK1	train
NLFIPILVYHDVSRYSLRMD	1	NNK1	train
GQFEFCMFAQYGAS	0	NNK1	train
LTLFEPLMRDCYICSYFNFF	1	NNK1	train
GYRGLYY	0	NNK1	train
FPTFLPQWTGKCFALRCGRW	0	NNK1	train
KWVHEIRSSMVCVYLAGNSR	0	NNK1	train
YCGMKVDVVIVGRHVFRISF	0	NNK1	train
FYVVRGHGHCWM	0	NNK1	train
HLSWLRINLPGSPHPPMSLP	1	NNK1	train
TTVKYLWLYLGFVLGQGVNG	0	NNK1	train
PWYKSLSRPSGGKTVLLRNM	0	NNK1	train
QCTVGASMD	0	NNK1	train
MQIMRRIMWYDNSKVSF	0	NNK1	train
YDVLEDSHELMMCFCVRGHW	0	NNK1	train
LIKGWSYPGVPCVGLLMDGK	0	NNK1	train
SVPVQD	0	NNK1	train
GNAVYMNYFNVLDWNWSL	1	NNK1	train
GNYSG	0	NNK1	train
KQECQYCWSG	0	NNK1	train
SCMTPMYRCSILLLA	0	NNK1	train
ILCSLYYICT	1	NNK1	train
ISPYPPRHLLQWVCKGE	0	NNK1	train
GWQDSLYLYYFTKFCRNQGG	0	NNK1	train
PVNLGSDVYYNVRSQCGSMY	0	NNK1	train
NMEWYRTFCSQCYIGRRGTS	0	NNK1	train
YKNQ	0	NNK1	train
LYSVRLRSVSK	0	NNK1	train
RPFLIIKLLGVGLSVKPNCG	0	NNK1	train
MRQQGWYTESTFVMCQFTGG	1	NNK1	train
LRNVYMCVQWGFMVETGASC	1	NNK1	train
FLILVSLGELGVTAI	0	NNK1	train
LDCHQNCVVAD	1	NNK1	train
DIYIMSNGLGYYFFSTNVRM	1	NNK1	train
DRWDFMQLNCIHLEA	0	NNK1	train
NSCICLTRD	0	NNK1	train
GQTVNCNATYFSVTIVGIVG	1	NNK1	train
SDSFLSSYHSFMRDVWV	0	NNK1	train
HPLQMISCNKHIQLANMQFR	0	NNK1	train
GFSRYSPRSKFFNSLVLKSS	0	NNK1	train
IIYNAKE	0	NNK1	train
PGSCFVMCCDLDKRKGSADE	0	NNK1	train
IGCGGVPKNQCWGPERFLEW	0	NNK1	train
KSIC	0	NNK1	train
YVRGSGMAPGD	0	NNK1	train
YWDGYEVDVNGVREYEGNAV	0	NNK1	train
SNNHQFFCDTFDIGWWEVGR	0	NNK1	train
LNWSNKWSFTNMRRFCAMF	0	NNK1	train
TLCYYLVWRR	0	NNK1	train
SWRLK	1	NNK1	train
GFTTMEDCGPREGPTIVDDK	0	NNK1	train
KAVYVVNGLFVHCVTR	0	NNK1	train
RFRKHRFVVLLCYWCLVFRE	0	NNK1	train
QCCLNVLDC	1	NNK1	train
AVMFVTCLIVSASGHLLYTL	0	NNK1	train
TMVFVCSNYGPSFSLLVC	1	NNK1	train
SCDVTILGYLAMMKLDVMWV	0	NNK1	train
ISMTDYVPSMHYAQTRVHLN	0	NNK1	train
NSSYTCPNFRHTFCRYICYA	0	NNK1	train
HVLADHYTMRGTNFVGYFHL	1	NNK1	train
QLLFRRYKMGIVSRYSVITR	0	NNK1	train
MAFMLWLDYW	0	NNK1	train
VYLYMPPIDLL	0	NNK1	train
LYTNSLRF	0	NNK1	train
MVSLDWTSQLGR	1	NNK1	train
FSLFTWSWFR	0	NNK1	train
LFVDPL	0	NNK1	train
WLMVLATGAYAMHWVVTSSL	1	NNK1	train
VFLMYRLMH	0	NNK1	train
CKEINL	0	NNK1	train
CIIVFPISTPWAQGSYIRIQ	0	NNK1	train
LDIINLGGRHFTRSPVLYRN	0	NNK1	train
MFTYDGRVEWVLA	0	NNK1	train
SMRFYYA	1	NNK1	train
MSTVFADLR	0	NNK1	train
NDCKSQRSRNSMGCQ	0	NNK1	train
YFMTHRGLCRCISLSYNFKI	0	NNK1	train
GGKVGREQTIW	0	NNK1	train
WCLGMWLLHVLTTETTFKCT	0	NNK1	train
ALWNYAVNSTLWWGLGYGWR	0	NNK1	train
SAW	0	NNK1	train
SHN	0	NNK1	train
LYAIYTAFNRVSSYSNMPVM	0	NNK1	train
EYLSA	0	NNK1	train
DCKT	0	NNK1	train
FFLSLARVGVILHPMMVLTG	0	NNK1	train
SFYLFCPNCGRWTVFGEYS	0	NNK1	train
SPGAWKHSNPDGDCNGLA	0	NNK1	train
VVLSIYTNITSCCDLLTSRR	1	NNK1	train
GFIKPILEQGRYHNESRVLL	0	NNK1	train
TVIRSVIIPITPPIIR	1	NNK1	train
CGCR	0	NNK1	train
FYIC	0	NNK1	train
FLLGRNFNLANSNFHSVICL	0	NNK1	train
ESSYLMNKCSSAIQDWDWGR	0	NNK1	train
PQALGSTHLQTRRDQHVIF	0	NNK1	train
CLMGTHILGSRVVGTPSMVR	0	NNK1	train
WCSAMKISTRAPRWENIWSM	0	NNK1	train
TMGLSLYGV	0	NNK1	train
AGSGMLSKLVLLSRKSVSCN	0	NNK1	train
HVI	1	NNK1	train
PLRDGA	0	NNK1	train
VRNVISNKYCRAGYLTKYLL	0	NNK1	train
KWNFVHMDQKGKELNSLFSL	0	NNK1	train
MLNVEGNTLKSWIYGRHLVP	0	NNK1	train
NLSTCDE	0	NNK1	train
RIRIFNKKSGMGQRWILVEG	0	NNK1	train
WSTCLCGYCCVI	1	NNK1	train
ESSMLAMVGIQSTWCNVSYG	1	NNK1	train
CTQGCHRVNWSVTYRVVFLA	0	NNK1	train
LMYMS	0	NNK1	train
HILYKRFFFGSCSSGCHL	0	NNK1	train
LLVCSKRSGLVSLLLVIYAF	0	NNK1	train
SCSVSNGVFCNHGRGCGFRL	1	NNK1	train
LKKTYYSMYL	0	NNK1	train
FWSWSV	0	NNK1	train
EGSPKICPRYST	0	NNK1	train
MLPQSSSRQLRVGCASLCNM	0	NNK1	train
SYHLLMHMGIGQTLYKTRYD	1	NNK1	train
DA	0	NNK1	train
QLSFCYHLCWVICEGMVLEV	0	NNK1	train
YVVCYFDNLFLSSISLSLRA	1	NNK1	train
TLRCDFLPRNKF	0	NNK1	train
WCVFAFMKSQQCK	0	NNK1	train
AWDVAS	0	NNK1	train
FIQCVFHVCLRV	1	NNK1	train
WADNNTSH	0	NNK1	train
ALNYSRGMTMVGVCLPHKLT	0	NNK1	train
HHINWPGCVSRNSYKAIYDG	0	NNK1	train
FWVSCRSMCEIRVSLKLRLN	0	NNK1	train
YVLKCKNILMYEYLNEVKIS	0	NNK1	train
LSLILFVCRIYTYSCSHRAL	0	NNK1	train
ACFK	0	NNK1	train
PTLMLAGG	0	NNK1	train
AQVNLIPNLRETLYDPAISR	0	NNK1	train
AHTSYYTMSTSRTADGVKIS	0	NNK1	train
YVIDGPSLSTCLVRV	0	NNK1	train
TRLKFGGSKHESSQT	1	NNK1	train
CLLIVRISNSKFVVPPTVFA	0	NNK1	train
SSYFTKM	0	NNK1	train
VGWTALVQALGNGTQHGVVT	0	NNK1	train
VLQQGTSLTKYV	0	NNK1	train
CTVMDRLLTQEPTNRRWSRY	0	NNK1	train
FQGMYWNGFSSSSMSAATPR	0	NNK1	train
VTMDCLMLPYRKGNPN	0	NNK1	train
YFSFIWMYKMDIMTI	0	NNK1	train
LYFGNTGKGNFRQVSRLKHS	0	NNK1	train
QYTYFMSGDWSNGRVSLVKK	1	NNK1	train
TSSPKRFLIMKVNCIIILDL	0	NNK1	train
ASTMFQIYVHPNYTISLMLK	0	NNK1	train
QARSGPTPLTTWRTRQVTLG	0	NNK1	train
LPGMVSL	0	NNK1	train
HNMGWLFLLAVYLQMFT	0	NNK1	train
QYFSWGRVATCSACG	0	NNK1	train
CYDQKILLLLISVTYVRTSD	0	NNK1	train
ISYRNLIRFCFSPYAKLWRF	0	NNK1	train
FYEASDRGERLEQKLKLTVL	1	NNK1	train
KVIFYEFPTSQRFMGSMYDM	1	NNK1	train
HIYSF	1	NNK1	train
GATSFFFSFRESNPLSNNHS	1	NNK1	train
FVMSHSL	0	NNK1	train
MSDRKCKKDSRYLWRDLLPE	0	NNK1	train
TASIWNSRFFHNAGSLSGPF	0	NNK1	train
LLVLMYNCFAIYKNWIF	0	NNK1	train
PCPSINWLMIINNR	1	NNK1	train
IVRVEWFSHYSFVFNGIDGG	0	NNK1	train
ARYRYVTVYQV	0	NNK1	train
AKLMGCYMQRSICITRVPFL	0	NNK1	train
SKCNFVHSRLGIALQYETRL	1	NNK1	train
INGRTGILRRVGN	0	NNK1	train
LTCEFRGTRPMMYASDPLFY	0	NNK1	train
VYWTVDIWVFFVTAC	1	NNK1	train
TIIPLHIRAIYA	1	NNK1	train
NVFLVRAYLMENVHFYDFMC	1	NNK1	train
WYHSYCVVHSFWYATSPLNS	0	NNK1	train
VSKLICVFTGSYRNLEGYRI	0	NNK1	train
ITSRVQFRETHTYIMYLEAW	0	NNK1	train
RIWSLRPFRSEYLRVCFFVS	0	NNK1	train
EVITNTNGIVWSFDELYSVM	0	NNK1	train
WQCDLNDLLVCTFSMLGYGR	0	NNK1	train
SNVVNFDNNEDYLDTCRYLI	0	NNK1	train
RYRWTSLVFLGMTQH	0	NNK1	train
YSSWVKLASLVDRDVPQYDW	0	NNK1	train
LYVVSSVFLGEPVRKQVYQI	0	NNK1	train
FMLWCQFKRDNIKRTDRLAV	0	NNK1	train
GSGWEGSTVRFSQASFGELW	0	NNK1	train
IYLKWHFADY	0	NNK1	train
FFHAIIWRLIYRQFPDFVG	0	NNK1	train
ICVRMSKFGCWTFSVKRGWQ	0	NNK1	train
DVYVSCGYVSQMGPHAEWDG	0	NNK1	train
RLKYYNYERFRLVVLCRVHG	0	NNK1	train
LYFK	0	NNK1	train
SKC	0	NNK1	train
GRMTVRNCGQDPLVFRTYQG	0	NNK1	train
FLSHVSKSGVSGVINRDG	1	NNK1	train
VDKNMFI	0	NNK1	train
SNQTLPWYK	0	NNK1	train
RVCVFIN	0	NNK1	train
LSEEWTIYKFNRRRMKIGRG	0	NNK1	train
KRVCLFLGSWNRHHLLGLFG	0	NNK1	train
RILSDDDVARQNGNDDNLYP	1	NNK1	train
GSQMYNVHVVCVT	0	NNK1	train
KSAEIKEQCTTWFMYTMLGA	0	NNK1	train
YVWLMH	1	NNK1	train
GMVSIII	0	NNK1	train
VLGDSARVCSGDGV	0	NNK1	train
VNAIYDSWLSL	0	NNK1	train
GHNLRLWCCNEADHFFRAQR	0	NNK1	train
SSIVIRTCKWYGTVCIWELL	0	NNK1	train
RNRYTFSIRLVQTDYCFLGM	1	NNK1	train
WNTMWRHLGIYFKY	0	NNK1	train
NR	0	NNK1	train
NYVGWLLCASILVRYNGTLE	0	NNK1	train
LFYDDEES	0	NNK1	train
FRRVVNVSCTLTHSWIILLM	0	NNK1	train
SVMLLQLYMCLINFPNIPRT	1	NNK1	train
KVCVLLSSCIYDNLHVR	0	NNK1	train
LCDFVLNIEREVNVYSFIKL	1	NNK1	train
PYWTVYGELL	0	NNK1	train
ALVYANPMTVWPSGSLTSVL	0	NNK1	train
VG	0	NNK1	train
YLDLFTGSSH	0	NNK1	train
CHNVVLFVVTQSMCEVSGGW	0	NNK1	train
FNFRSS	0	NNK1	train
HVPSFRFFFRDNLI	0	NNK1	train
NDDYHTLSQCACSFALRADG	0	NNK1	train
VVPFRLLDIQRNGCFDHGYP	0	NNK1	train
FIAQLYVNEMFDSLTLRRGD	0	NNK1	train
SGIVLTG	0	NNK1	train
LRASAWHQFHFAV	0	NNK1	train
VFRTISYRV	0	NNK1	train
WHLSMRLDLPT	0	NNK1	train
EEQVDLIWLMYGAYHVCVMW	0	NNK1	train
KFRRW	0	NNK1	train
SNDVIVWYPIDEGHAGCAYL	1	NNK1	train
GKCLIMKQRLALKSFFNFQC	0	NNK1	train
PYSWVEKASY	0	NNK1	train
LDLGEV	0	NNK1	train
NCFIKDAMVMSSRMYSGNMI	0	NNK1	train
KWQEQGVIFSNFLLHRHWDV	0	NNK1	train
GRAYGSVCILRLGC	0	NNK1	train
TSSVEVNPERVITISGTVS	0	NNK1	train
AYWGHITGKVKFMEAAPLDV	0	NNK1	train
LWKLLAAGVGNMCDD	0	NNK1	train
RRSSILVNTGYPDLGYVMGD	0	NNK1	train
LAFMYVGKYARRGLTIYNLI	0	NNK1	train
REGWLITWRFNSW	0	NNK1	train
NSSVGVESHIFSIVDKMNTW	0	NNK1	train
KFMVNVIV	1	NNK1	train
SGAYATVPVYQEWLSQIKLL	0	NNK1	train
HFLVKCLLLLSVSSKLCVSR	0	NNK1	train
LAITDKPNANARRPPTPVLY	0	NNK1	train
VVGRTEEEHLQHPSWCMCAL	0	NNK1	train
FYYYSSCHYWYC	0	NNK1	train
EQPGVHYQNQFYKHVLYNAS	0	NNK1	train
GTATLSHTCKHTPLRDTRLV	0	NNK1	train
IGFPRLTSEDS	0	NNK1	train
KVSYCSSGYLTSLTWRFLLI	1	NNK1	train
SDDRLATCTFCLYSRIKQVK	0	NNK1	train
YVGIPQCGDLKRRPLA	0	NNK1	train
LLDMNANECYLPIWWQSEVT	0	NNK1	train
VDLGRSKWCLTMYESYENGR	0	NNK1	train
HYSGIVWCSVREL	1	NNK1	train
GCMAPNCCGWEGVDEMSWVR	0	NNK1	train
RRGVV	0	NNK1	train
GRLISETNLAKSYSL	0	NNK1	train
KIILPVSGVKINMQAWSRSH	1	NNK1	train
IQC	1	NNK1	train
MSYRD	0	NNK1	train
CCGMSGLSIGDGKNFMSGWV	1	NNK1	train
LKYFYR	0	NNK1	train
YFDWTRVGYNYGSILLPVEA	0	NNK1	train
WSFLANFNWMN	0	NNK1	train
SLYRIFRKASFESCGLEWFA	0	NNK1	train
LHWWRFFVEVTLPCLGFLLS	0	NNK1	train
EEWFETGCENGCNVEGNRSC	0	NNK1	train
NEAMN	0	NNK1	train
YSECQLSRARD	0	NNK1	train
SDSGPTALNVYFPGTCQGNS	0	NNK1	train
NSCTGSGGCSWEDKGNWCVK	0	NNK1	train
DMCNLTRLPLVYFM	0	NNK1	train
VANQNHLSCDIMSSARCERH	0	NNK1	train
PYVGPLMNFYHSMGMWWMYN	0	NNK1	train
HCYGIVEFSSSCCEFFRHGV	1	NNK1	train
NSRFKNFMSNTHVH	0	NNK1	train
IFTRLSLSFHNLGLGWKTRV	0	NNK1	train
MLMLSGVF	0	NNK1	train
DSASGNILYIRKLVI	1	NNK1	train
NLKSSYSAIPLFFIWCGTSV	0	NNK1	train
FLRKHHSIMMVFMRIQGLRM	0	NNK1	train
ALG	0	NNK1	train
SMIGRSCYEV	0	NNK1	train
GRGTGAVFVYVEWSLYGN	0	NNK1	train
FQAQWNLSTCPNAFCLFLIR	1	NNK1	train
NFNCLVTDAFYFRGWKCLDR	1	NNK1	train
RCPYSYHGYSVNNWGSAWT	0	NNK1	train
MLVNSM	0	NNK1	train
RYTYVNYAKI	1	NNK1	train
MVSSCWICRALKAYVLQPWV	0	NNK1	train
SIQLGSFWSGCEICCDYPPA	0	NNK1	train
RWSFSSTY	1	NNK1	train
INRCGGVPARLLLCKLGYLG	0	NNK1	train
DNINKLSWTRSILELG	0	NNK1	train
PVTSTIHRHPFFHVTTGDRM	0	NNK1	train
YYIRNYVRFRRS	0	NNK1	train
QWGNLFLWKTIAESLLRD	0	NNK1	train
SMFYLSKFAVEFWRRMS	0	NNK1	train
HQYVMFESLTYICLPLRDRL	1	NNK1	train
YLTGVYNWGMCKTCFPRDWG	1	NNK1	train
DESFCVVLFFFLCCLWFCHL	0	NNK1	train
RSLKMINNYISKLHVLMGFH	0	NNK1	train
MYTQGMYQEDSRDGNGW	0	NNK1	train
SSCGFMRNVIITMHKADIDR	0	NNK1	train
GTLFYTDPLLCIVYLINLCR	0	NNK1	train
FLSVLNFVRIIEKEVGRNRN	1	NNK1	train
VDSSRRDVCDGDT	0	NNK1	train
LFGKRCGHGQCQDHWKAVCV	0	NNK1	train
WDEFGVDEWSYWLLLWYVAR	0	NNK1	train
NGHSVASSVDAVMLCRYRGK	0	NNK1	train
VPMLDLGKVYNRSACP	0	NNK1	train
ERNSITSILKRNRLSRGFAL	1	NNK1	train
LSPLNVKIDSSFVFYIIRLK	0	NNK1	train
VNCSRYRGESASDNWSGALL	0	NNK1	train
ARGTGGSKAAPNYLVYTGCR	0	NNK1	train
ANADDMLRFRGDF	0	NNK1	train
GLMSLYRQSSSLNRKAGWLT	0	NNK1	train
CNCMVLSPLDVMEPIAMGFQ	0	NNK1	train
DNSLFLYQRAR	0	NNK1	train
ITLNWKIAEFSRCTVQLQNL	1	NNK1	train
SLCTFLGFWGHVFSLRVNRL	0	NNK1	train
VWCVVVCMSRQGKYTLCRWR	0	NNK1	train
RGMSTNSRECHNMCFQVGV	0	NNK1	train
KLTCRDSRFVRAIFVMSKSA	0	NNK1	train
RKGSVSQRDYSIDYWGFCRC	1	NNK1	train
NHMSGIDKGIMRLGEWLGEW	0	NNK1	train
HCMGGNLFLF	0	NNK1	train
IPRYQSGLWGCCVY	0	NNK1	train
GHTVVSSWALNFEYGFQLGY	0	NNK1	train
QAK	0	NNK1	train
SLEWFSRWSN	1	NNK1	train
GLVTRMSQTHPVSYNHITIL	0	NNK1	train
MLLSH	1	NNK1	train
RALRGSECGMNRRPLRGCVK	0	NNK1	train
GILLRH	0	NNK1	train
NVTDAI	0	NNK1	train
SCTGCLFDTELRWISWVGLF	0	NNK1	train
LPHYNMLSPRIIRTLVVERF	0	NNK1	train
GGLILYKKNREFSSLQFSCV	0	NNK1	train
MFRCFSDTKSNRTFCFMHTC	0	NNK1	train
SKSGGHASSNG	0	NNK1	train
LLP	0	NNK1	train
MRASTFNYSYELKINVVCYT	0	NNK1	train
KEGLRDGLLCRYQTCAG	0	NNK1	train
RWLPPLRVRIRDHTHIITDK	1	NNK1	train
LCLGHRH	0	NNK1	train
WRWYEGGLTLSWSHASSA	0	NNK1	train
PFNKKFRYVMPRLQRTHVFM	0	NNK1	train
MDLGRMSSGFMRSNMNKKVR	0	NNK1	train
YFRGNVNAWLLWSEICQVPF	0	NNK1	train
MLSTTLALLTERSFGAY	0	NNK1	train
LYDFINYG	0	NNK1	train
GRMHKLVNCRAFTGLYKGIY	0	NNK1	train
SRL	0	NNK1	train
YRCAYFL	0	NNK1	train
PATELLYNVCGGY	0	NNK1	train
NKAVKLQSDPMGALC	0	NNK1	train
QLDINN	0	NNK1	train
GAIEASLVYRISNFKAGFAP	1	NNK1	train
HLRCCIKTLRVSHYGGPALR	0	NNK1	train
SGSMVRDRW	1	NNK1	train
LVMGMHYSLVV	0	NNK1	train
ICSYTSIVYLFWDDLSLSTL	1	NNK1	train
EFI	0	NNK1	train
PYYRLHANLPDEKRSTAILI	0	NNK1	train
GSCFLCKI	0	NNK1	train
LWYKIGFLIWSRTGTLYQGI	0	NNK1	train
DVAYRGSGYGFSYFYFGMFS	0	NNK1	train
CGRP	0	NNK1	train
QFKKVGPPLVKNLAQVRMRM	0	NNK1	train
IHSGQAEMGTLRYHSNKCKD	0	NNK1	train
TNFG	0	NNK1	train
GQPVFSLDCIYYLLYCFDAT	0	NNK1	train
KSMECSFAWLWDSREFIFCH	0	NNK1	train
LMTY	0	NNK1	train
RYCVGLVRICLKLGVREICS	0	NNK1	train
STFSSVTGYKPCY	0	NNK1	train
VTRVRFGSVWGSQVHRNFVM	0	NNK1	train
VLKCHSGSCRIYTNDSYVAL	0	NNK1	train
NDTSNPVTLCHFV	0	NNK1	train
KI	0	NNK1	train
ESMDGFARR	0	NNK1	train
LDGTLVLTYL	0	NNK1	train
AKGYTEMVKYHRVSTTMVFM	0	NNK1	train
STCSGISFVCHSTIIIKVTF	1	NNK1	train
YVMQSATDVETSNSGIS	0	NNK1	train
DAMWEMRVTTVRALARVCVC	0	NNK1	train
FNLSLLRSSCAVH	0	NNK1	train
LCIMF	0	NNK1	train
PAMSVGQRFYGEQHSCGLSA	0	NNK1	train
TSFFFHEQHHFKGNKFNFEV	1	NNK1	train
VYRDLVDAYVTDYMCWGAPG	0	NNK1	train
MMT	0	NNK1	train
VR	0	NNK1	train
RIVW	0	NNK1	train
TYARLLNCSAYSTTF	0	NNK1	train
HSGSDSAITVVSLGIRE	0	NNK1	train
FSPLCKPLNSWYNQVKYRRH	0	NNK1	train
NACE	0	NNK1	train
SCAWRYNICTLISVRWVCK	0	NNK1	train
LPEEDG	0	NNK1	train
NRSVRGVFLEGNVRFCWLRE	0	NNK1	train
TSGFLPLKTKMF	0	NNK1	train
DKISWLSHQLRWDSRMSNLE	0	NNK1	train
WTSSVFSIAHPVRYVRFYAV	0	NNK1	train
FRLMVPGVCRRLANGLRMIW	0	NNK1	train
SYTRPILIWSLNRFSAG	1	NNK1	train
LRRGMQHAFADSENFVGSHV	0	NNK1	train
LTCRYLACCSLRSGRQMLVG	0	NNK1	train
DVL	0	NNK1	train
IAYNDSYMVKYCVREVLMDE	1	NNK1	train
FWCMALK	0	NNK1	train
ICWLC	1	NNK1	train
SMEIYLDFMNVCSKMVNASG	0	NNK1	train
KVRHNVVLG	0	NNK1	train
SGLFPVLGEHGNHRVSGSI	0	NNK1	train
RPHECRSWAPVRALSGDAHL	1	NNK1	train
NMSESCNMDTLYGYDLRQWV	0	NNK1	train
CSCEVNMRLIGCKK	0	NNK1	train
RLCPTVRVQRLMFFPVCPGP	0	NNK1	train
MEPFSAC	0	NNK1	train
DHFPARKVGCTILTCMMQKL	0	NNK1	train
RFYR	0	NNK1	train
ENITPPLYNDDYRYQ	0	NNK1	train
VLPMTGYSRLRPIYRFMFFD	0	NNK1	train
LK	0	NNK1	train
SSLVATPLGLELIKGRSSSL	0	NNK1	train
VFSCWKAVILIPVQGVLVQR	0	NNK1	train
ILGVSMPPFYSV	0	NNK1	train
FSV	0	NNK1	train
FRRMVTVNEAWHHRKAGSAN	0	NNK1	train
LCDYKRPCMTMYNHHELLII	0	NNK1	train
SSVCFVNRGSWPYSKVFNGC	0	NNK1	train
PPK	0	NNK1	train
FANFIAVMVTGTILF	0	NNK1	train
RHHCKTCASYCFRIFIAEMM	0	NNK1	train
NIGMVRFFLGAN	0	NNK1	train
NFTIDKRNAMLCVGRLYRSF	0	NNK1	train
LGYIEKFWVGGHYLFLPTIY	0	NNK1	train
DFSSNDGWV	0	NNK1	train
HSCYLANCLSRVQGSKRDTE	0	NNK1	train
NKKKSLRWKGTGNGVPLVVQ	0	NNK1	train
VHSS	1	NNK1	train
LEIG	0	NNK1	train
WCARNISRCPSNISGNLGMK	0	NNK1	train
AESLWQFTWQVTKPHEEGSE	1	NNK1	train
GRTR	0	NNK1	train
SYRGVRIGSGGLMYRGANSF	0	NNK1	train
FQLGAHKLRAWLDRGYPEFA	0	NNK1	train
DNTSCLW	0	NNK1	train
CSHANETW	0	NNK1	train
WNEVILILDNCAIVCYDILT	1	NNK1	train
LCEHKSRLVEDAKGGET	0	NNK1	train
VGFYWNGWTTKGCWDNSWVL	0	NNK1	train
EPSGLLFSTLGTSTYGYIQF	1	NNK1	train
HLWRVRLV	0	NNK1	train
YMGLYWLDRRMICMQLLWTL	1	NNK1	train
YVNFLGLLDCEL	0	NNK1	train
DLILPRRLSYGYLPVLEGPS	0	NNK1	train
ILVPLNQGEIWRNKIRYWI	0	NNK1	train
LNCRGVLDRTKSRVSHNNES	1	NNK1	train
GLCTTCF	0	NNK1	train
FDVIGSCVGDQWTAGMDWTL	0	NNK1	train
LLRCPYLNFGASMYLIRFCS	0	NNK1	train
MYAFASSKYEHIS	0	NNK1	train
ITKNRPARNRLLRTGMYFLL	0	NNK1	train
NLGT	0	NNK1	train
AGHLGWARFVYTLLSEDTVH	0	NNK1	train
CNFHVCLRLRDIWSRLYLVV	1	NNK1	train
VVMYRALTNHN	0	NNK1	train
KWSPIAGSTMIMEMCH	0	NNK1	train
LDVYCH	0	NNK1	train
SNDCRMLWMIWKTGSACLDP	0	NNK1	train
CRKVITRVGSVTVTGGFYLI	0	NNK1	train
KNNIDIAFAV	0	NNK1	train
SGKPYLLGCTFSSVTLCPQV	0	NNK1	train
YSYSVAV	0	NNK1	train
TNVHWGRVDLYDDCSCCCVS	1	NNK1	train
DVRAWVMARVGRGSELGARG	0	NNK1	train
NGCDIFSFGFYLLILFSLIQ	0	NNK1	train
IYLNFLPVVPCRFFCIRTWG	0	NNK1	train
LYLNADLYYE	0	NNK1	train
IVYRPLAFVAVSCSESGHSV	1	NNK1	train
KVIRAGHDVVPRTYRRRSRR	0	NNK1	train
IPENCSGLYWLGNYVPSIAD	0	NNK1	train
RTGPLSVASGAVPYGYQPWL	0	NNK1	train
KNWARIMRNRNYSVSAILW	0	NNK1	train
SVGDVVYGEFLIAKQSAACV	0	NNK1	train
KCREIALHYPAYIPFVLIAY	0	NNK1	train
LSMPMGNLEPL	0	NNK1	train
YMNWFITGHDVGRYLIQFFV	0	NNK1	train
PVRQLERSNRLLKQGRRPLG	0	NNK1	train
VVSSRSIMGTVRMNEKVVAT	0	NNK1	train
ARFCRGGRIVSLMRVLTQTR	0	NNK1	train
FRFRLGNFGLRFRGYPERII	0	NNK1	train
TIHFRSDQHLSNIWRGFWQY	0	NNK1	train
VDKYIIFIEIYIADSCDTLG	0	NNK1	train
TSHSCHIVGAFMKKCWFSST	0	NNK1	train
ESRCRTLKIVLCCGFLSDWP	0	NNK1	train
CYRIDGSYYQLSCSYVYVRV	0	NNK1	train
IGDTI	0	NNK1	train
FRMRHQERMAGTPVGMGLYC	0	NNK1	train
MTEQAQ	0	NNK1	train
YCSHMLRMYFSEDRPLAQLM	0	NNK1	train
PVCFAFQFRATPNMQVHQPS	0	NNK1	train
CECHPFHPRVLVYGRYRFNP	0	NNK1	train
SVVRNEIYRYYKCSKTVSIW	0	NNK1	train
TCIVSWWYSQDGSWEMCLQR	0	NNK1	train
MFSQLGVYISCFLSSSVDVE	0	NNK1	train
NWHAVNCRSPST	0	NNK1	train
GILMVELWSRR	1	NNK1	train
IWLSQYDHGNCVTYSQANYM	0	NNK1	train
WPRNFYFMFRCLGMAAREMC	0	NNK1	train
TCSNASSTARLVVFGGSKYI	1	NNK1	train
VMSSKDKLIWYTFL	1	NNK1	train
LFHCRSIDRNLYYRHAFLIY	0	NNK1	train
ENDVLELFRFSLCLCHRPGG	0	NNK1	train
NGKGFNDVVKLRSGRRWGVR	0	NNK1	train
GMTLMVAEFGLIRLVNTLAI	0	NNK1	train
LSTNDTSR	0	NNK1	train
CWLGCYPSSGEQWGGWFNAI	0	NNK1	train
AQNSWGGILSVTAGQEFYCL	0	NNK1	train
YLVILKITGGSDVPTDQMVW	0	NNK1	train
VGTTDG	0	NNK1	train
VINRSQIRGHRAFSWVGPSL	0	NNK1	train
LSEKYTIPVLFHVLKIITGI	0	NNK1	train
PIFSYFALFLGLIKHCIMSQ	0	NNK1	train
ESLSCKFLCVYCCL	0	NNK1	train
VFHVAKSRRVTHPSILISL	0	NNK1	train
TFNLVLGLSWNPDMFGDKGV	1	NNK1	train
WVVIR	0	NNK1	train
MSLDAFV	0	NNK1	train
CYVHEFMDEPSRSNGDGVWC	0	NNK1	train
MSLYYPSFDQPITKRVRLFF	0	NNK1	train
VGGV	0	NNK1	train
WPF	0	NNK1	train
EYRFVN	0	NNK1	train
KKGLLIVVVAHSERYVVDIA	0	NNK1	train
FHVSDV	0	NNK1	train
RRVLSRGSAVSWALSSGGD	0	NNK1	train
WVML	0	NNK1	train
RKLDASHYMPVSDLEFCCMC	1	NNK1	train
SIRSVLFVSTVDDTPPYQGF	0	NNK1	train
PPMDIGLLPVRI	0	NNK1	train
FYPIYGFRWTIFYQPALYNL	0	NNK1	train
QRRYRDTAGLNRNIRNICSK	0	NNK1	train
PMVRMQYDPYIKTMCVVWMR	0	NNK1	train
TRISFRKGV	0	NNK1	train
VKKLQVA	0	NNK1	train
YYFKRNTCCAAVLKHPFPVS	0	NNK1	train
RVGAPFNLVRSCSGATLCEV	0	NNK1	train
IDLGFLNKCLCRNSCCVGEA	1	NNK1	train
HKIDINSVLLLKCVVYVGCL	1	NNK1	train
NSCFQSSIYVTSYTWECSP	0	NNK1	train
CIILKTIPIIDY	0	NNK1	train
HVKACLVVASYP	0	NNK1	train
NYAYCSLVVEDSVK	1	NNK1	train
LVLMWLLSGYGAHHFYYAK	0	NNK1	train
GFYGRL	0	NNK1	train
KDSGYMCWMGDLCVWSP	1	NNK1	train
SQKEFRKTAIKTHLMFRIHL	0	NNK1	train
SCFVSSSAIPWVIHSKFDLG	0	NNK1	train
SLQAIGNWYHD	0	NNK1	train
RSYGLAFGYFHNHVRSFARV	0	NNK1	train
MMLSLISVQV	0	NNK1	train
CGKESRVRVKYCVFGIKKWQ	0	NNK1	train
CRNSTVGITLIGWTSHFFNI	0	NNK1	train
DGSSLSPDPSLVWLKDM	0	NNK1	train
HNRMMMRADVTAVDTRYFTS	0	NNK1	train
SYGRLVGTWL	0	NNK1	train
RQNVQWR	1	NNK1	train
EEDII	1	NNK1	train
ISRADVWVWFLLSMSRREYF	0	NNK1	train
TSRSSVFRVAFHCGGSDSLV	0	NNK1	train
YYKM	0	NNK1	train
IFHSAVQTNLSGGCRAGVWL	0	NNK1	train
CALLRCMLGSYSQYVARVGE	0	NNK1	train
AVFLVRAPSTRGLARMVDLA	0	NNK1	train
FSA	0	NNK1	train
MIRGLPQMMNWVP	0	NNK1	train
MIVRSVILNDCWAGGACLHF	1	NNK1	train
MSNMHNYLRLIWDTVCIQF	0	NNK1	train
SLSNCTGKNVLVTLS	0	NNK1	train
YSFRGEHSTLCLDNVVKSFQ	0	NNK1	train
ILLELVASTVVLPLIT	0	NNK1	train
ESSLLLLDLGELRCYTFCLV	0	NNK1	train
WTRCHK	0	NNK1	train
WPRVGETSRVNLTTGIMS	0	NNK1	train
NDWRCSKGLLGFWRGGTRQA	0	NNK1	train
IKRKG	0	NNK1	train
WFY	0	NNK1	train
VKQSST	0	NNK1	train
CQSVFRGTIHS	0	NNK1	train
VWRSFSGNITCMLFYNFPVR	0	NNK1	train
MKRASSLMINFMMPCNFYCG	0	NNK1	train
NIHGDGWSYVLNAIGSELD	0	NNK1	train
VYRLEVIARK	1	NNK1	train
LTCKMDIDKVWVGDMLYS	0	NNK1	train
RFCLAVGLRMGYFLGCSDFR	0	NNK1	train
VTVTYIRCTR	0	NNK1	train
LTCFVISVGTSSLIIDFWI	0	NNK1	train
NKYNSYKKNYPKRIDWSGLN	0	NNK1	train
SRW	0	NNK1	train
LERKMYRNISSLTVVGYTMS	0	NNK1	train
MPCFGVQKIYQLDETMPSET	0	NNK1	train
LILKISMMGK	0	NNK1	train
APCRVMIYINMSMDYWTMES	1	NNK1	train
LMNVVLISHKSFVYSR	0	NNK1	train
ICDINQCRMAFYLCFLLREY	1	NNK1	train
LPWPRNRFCTLIDEIHTPVY	0	NNK1	train
YYFIFII	1	NNK1	train
HVYCLRWRYC	0	NNK1	train
YYVGSYTL	0	NNK1	train
FLLDMV	0	NNK1	train
DGLSFLMEHLCVNTLCKGSR	0	NNK1	train
QVARLLSHAMWLVGKTL	0	NNK1	train
WHPYYIQVKGILALLSSVHH	1	NNK1	train
SNFCDTCLKLRGNTCMASFT	0	NNK1	train
YHFTSFSNVHHLAHRVGNSF	0	NNK1	train
DDCRMYAFL	0	NNK1	train
VFALMRISSNSMSKCQFVCD	0	NNK1	train
HTSY	0	NNK1	train
CFLYNSFYILDISELLQGST	1	NNK1	train
STRYRPLNWYLTKPPVRFKM	0	NNK1	train
YYLIMP	0	NNK1	train
GRFRLVMVFCAGNGNAGGER	1	NNK1	train
VNNRRRVSVHDLRDATPGTF	0	NNK1	train
SPHTI	1	NNK1	train
YHTNTGDDPSCPRPSTSYSG	1	NNK1	train
DAFIV	0	NNK1	train
LMDAEFIMVFTL	1	NNK1	train
CLRPLEPDVYVTRILRFCDS	0	NNK1	train
GIGFNHVSHLVKENS	0	NNK1	train
SCSGSRMRELAAVYTVIIEY	0	NNK1	train
LID	1	NNK1	train
IGWCWVIMQGNIEQVDRG	1	NNK1	train
DYFIVGTSVGGDSVTLDNQM	0	NNK1	train
GVDKASYPHSFGEQWLSLSL	0	NNK1	train
HRQGYVWYLLR	1	NNK1	train
EHGNVACRWDTHISLVWCHF	1	NNK1	train
KCYGVETTYALA	0	NNK1	train
LLDARWRTYSFRVAMLWGRR	0	NNK1	train
WMFMNLVGVMFDGHGPGGSA	1	NNK1	train
DVLLSFEYLD	0	NNK1	train
SCYVWDCENGSTLFIFVARR	0	NNK1	train
DGLLSIEYMNVYSSS	0	NNK1	train
QHRVCLHCYKM	0	NNK1	train
VGLNMLKNFNPDLSAKDITH	0	NNK1	train
TSPEVLRAIVSTSLFCCILR	0	NNK1	train
FMNGLGPAVAYIMGYTYVSM	1	NNK1	train
SSGPVFYKLPRLHCVGSHRH	0	NNK1	train
YNTRTRILWARVVNRVINLW	1	NNK1	train
LHSSMNCRWIHTL	0	NNK1	train
FYHFALFGVCARVPSDLACV	0	NNK1	train
THAMCRYQSHGKLLSSGADS	0	NNK1	train
KTHQLTSRTEWLYGVGVSAQ	0	NNK1	train
AMRLMDILCLIVCPHEYMWP	1	NNK1	train
DMQIWFLYDCI	0	NNK1	train
YAAVLLNFT	1	NNK1	train
RFWVYGKGILMVLGAFFCL	0	NNK1	train
KAAGMGSCSYTMVNYTPDAG	1	NNK1	train
IPYLN	0	NNK1	train
CCLGRR	0	NNK1	train
KAMLNNKWHLCSHVRTDHAV	0	NNK1	train
RSFDLRSSTTLERLFFHMCA	0	NNK1	train
RNVRGSSKT	1	NNK1	train
SSESICFNIRGQDINRT	0	NNK1	train
WLGVNDSLGFICEAVGWYGW	0	NNK1	train
AYAGLRCVGSDVIAGKTVAN	0	NNK1	train
RAKLFHWLNWR	0	NNK1	train
VFGKITSWWFRTIDFWERRI	0	NNK1	train
KYTYGRHTQLVLDSIHSWLN	0	NNK1	train
VLRRLRSWRKVELENNRGKM	0	NNK1	train
TNWAVKGWAVECRRHSGPNT	0	NNK1	train
LYAVLDILVMFMLMSPP	0	NNK1	train
DDFAMLE	0	NNK1	train
DCLRILDGQYRRRIDRALRV	0	NNK1	train
VINCITRLDVQYRKHTPFAN	0	NNK1	train
RMVLPVSNLFCAFPGTGGGS	0	NNK1	train
DINFNDGICGIKLYCYCISN	0	NNK1	train
EYFMRGLLWLI	0	NNK1	train
AVNSGRWLSVLRRRMESFLV	0	NNK1	train
RMLLRFYIATGYLWSIQNCR	0	NNK1	train
SGIPSVLATGYSYKF	0	NNK1	train
MYISYLYFCYKRSMYFG	0	NNK1	train
KVGHANVADFPIWRRNLFG	0	NNK1	train
WVGLSFDDIKIYSASSN	0	NNK1	train
LPRNYTLLMPAVYIYVLVSW	0	NNK1	train
SSYFMVYYQRVTSCFMVGFL	0	NNK1	train
MTRWTGRSLTLMRLQVVLRP	0	NNK1	train
RLSY	0	NNK1	train
QNPLMRNYNPRFCHCGLSAP	0	NNK1	train
VNDWALVLSNLDSNVLSSRT	0	NNK1	train
GSYLCLMTFFSLYEQHSCCC	0	NNK1	train
NWCTNTRSIFTIRGTDAGTL	0	NNK1	train
LLSTHVMQVLPMNQAKNILK	0	NNK1	train
LMESVAVFPNSRLPILTEC	0	NNK1	train
INYTTWHYASCFRFT	1	NNK1	train
QWGRMPMFLIDRTGGWASMG	0	NNK1	train
AQSSVKRWGGLCRNVMKDGW	0	NNK1	train
THGVSWQLVRDAILNGGPKR	0	NNK1	train
INYFRWGDIFVYSNSKSSRL	1	NNK1	train
INFARPVTILTYATFSVFGN	1	NNK1	train
SSKCDLIDCSSD	0	NNK1	train
GSEFQVLSFF	0	NNK1	train
FLAYLPSEKC	0	NNK1	train
FTRGDICLYLFCELFRPVNC	1	NNK1	train
AYNFRSRRWMLFGYNWVSAP	1	NNK1	train
TGYGSDNCI	0	NNK1	train
TMVCFVLDNCICKSLVTTCL	0	NNK1	train
NIGMRDTGVLLDKLCQV	0	NNK1	train
GVVGNTHQVPNRGRRSRFLL	0	NNK1	train
LKIKGGWVFVTSIW	0	NNK1	train
VVAAILHKLS	0	NNK1	train
PFHLF	0	NNK1	train
IFVALRRD	0	NNK1	train
STCSPKELQFMSYVCWVKFC	1	NNK1	train
LYHIGIGLKRSFNDAYV	0	NNK1	train
YSPDLSRASFCFLWYISSS	0	NNK1	train
CTPVT	0	NNK1	train
RHIVFDRPSISFWLKSRKRR	0	NNK1	train
LEMCLQDVIDGSGQGQNEWG	0	NNK1	train
LPRL	0	NNK1	train
IFLIVMFPLFNDCLHCYKTC	1	NNK1	train
HNGHPRTAWVVVQY	0	NNK1	train
PVFCPRV	0	NNK1	train
QFVMINYSSSNVASPNLLRI	1	NNK1	train
YVTDVDF	0	NNK1	train
RRVNNKLRSTSGSTLTCCTY	0	NNK1	train
LLVVRLNVCRRHMDFKYG	0	NNK1	train
SRGITRQFESHTCAEHRCGS	0	NNK1	train
VLRC	0	NNK1	train
RARRGWSTGDEQHMSGKGIK	0	NNK1	train
VGRNQNKTDEG	0	NNK1	train
LHETFVCR	0	NNK1	train
SSNSGYSWSFTAWMGLGMRR	0	NNK1	train
NNGKSIPFPGGARKVSLGSG	0	NNK1	train
EKWGGGVM	0	NNK1	train
VSI	0	NNK1	train
AAFDRNSEGNAPMPVMCPCI	0	NNK1	train
RQSQRWYFLLCGYYKAFFRR	0	NNK1	train
VQVQVGSFELNSGQRRSVLK	0	NNK1	train
DGSVFFKADRVPLRSSNGGI	0	NNK1	train
RASFIELVTEKRHPSHTPGK	0	NNK1	train
NICWFGVSRLQKMEGLWTGA	0	NNK1	train
LAVDMQRF	0	NNK1	train
VLVGCLASQRVISENKGCKC	0	NNK1	train
TLLNDIFLLCCDSTSNDLMC	1	NNK1	train
HMRYWLLQYGVILAQG	0	NNK1	train
EWSFSYCGGVAFLSIEIEFL	0	NNK1	train
QLNFYIR	1	NNK1	train
TVTAVY	0	NNK1	train
SWMKSLLFVFGLTCQMRECV	0	NNK1	train
ICELIWGGRRSNGINGSTSG	1	NNK1	train
YLRL	0	NNK1	train
SDNTMSPKLCLMASWVRIST	0	NNK1	train
FFNYRVMKRHYSVYLCVGSM	1	NNK1	train
SFCAYFVAGIAGNIRVS	0	NNK1	train
ILMHSIAVFTRGIGRIRLAS	0	NNK1	train
NRFYYKARCRQVGHCT	0	NNK1	train
GYHSFGLVHEGETGK	0	NNK1	train
SAHHLVIRFGMLYPREQHCL	0	NNK1	train
AVFDSKLFLQSWVASTGIRV	0	NNK1	train
LECYEVYRYRKCLCCIVCVC	0	NNK1	train
SHTLHDAIYGVDVQPFDTRV	0	NNK1	train
TRLGYISRDKGYSPCR	0	NNK1	train
NSRKSAGHPSLESGSLLCYA	0	NNK1	train
NNLRYPCLGRCSISFGMVCG	0	NNK1	train
KVKNRAFWPHMSLTYAMVPP	0	NNK1	train
YGGNL	0	NNK1	train
FKASIYDISQNT	0	NNK1	train
CQYVFVCRHFFLGKNHEALE	0	NNK1	train
LFALNCDCM	1	NNK1	train
GGTSRLQDVDAALTGTWVSP	0	NNK1	train
MQLTFAVKLGENRE	1	NNK1	train
DWPMELLASYMTPMLVTRV	0	NNK1	train
GTTLDYWRVMEMSGDFTSFC	0	NNK1	train
LKAIFVFFVEFRDPLIMRES	0	NNK1	train
QYPRFHVTGTGRLCGSRMSY	0	NNK1	train
KDHTWWALCFYIKIFELKVR	0	NNK1	train
VVSYWTHYPNKSLSWASWAA	0	NNK1	train
KWYGILNVVDDRRSIGRYDM	0	NNK1	train
FHWVGVSYQLKMRRVKPKGV	0	NNK1	train
DRWWILNGTTDLSLGWVLEC	0	NNK1	train
NGGYYAMGVGFLYVFALCHD	1	NNK1	train
YTTHLCLGAVSLYYVSGYTR	1	NNK1	train
FRLVYNNFAIT	0	NNK1	train
VVGYRRTMGLVEFSLASVSN	0	NNK1	train
NYHMIVRLASLKKQW	0	NNK1	train
LHIIRRNRDSIAFVYWTV	0	NNK1	train
AGFQFSIDYR	0	NNK1	train
YLMFFVYCVRLRYLSWALSQ	0	NNK1	train
LEV	0	NNK1	train
WFWIMIFRHCNVIL	0	NNK1	train
CGYSKVPMPCALAECGGRPR	0	NNK1	train
QVVPC	0	NNK1	train
RSSCL	0	NNK1	train
KVFQQGC	0	NNK1	train
YAFLSEYFSAK	0	NNK1	train
QYNTLCFGMSTGYLYLNISS	1	NNK1	train
IGMQLMVKTSLRHYGMYHTA	1	NNK1	train
WDATLNKITYKRSLVGSVSK	0	NNK1	train
VEIV	0	NNK1	train
FMYAQMFPTAVQDYVK	0	NNK1	train
TAC	0	NNK1	train
NFYMGETDGACLCASMRDPQ	1	NNK1	train
TYWFMSRC	0	NNK1	train
VNPYMMLAQY	0	NNK1	train
AIYVRW	1	NNK1	train
WRLLCSITMDWF	0	NNK1	train
LYSGFNRSKRSAVNSICAH	0	NNK1	train
LWHFWGYGGALP	0	NNK1	train
KYRDLGSFMQSWAARHGTLL	0	NNK1	train
IWDSVLF	1	NNK1	train
YLTWYNRYCVRYITNYHPMK	1	NNK1	train
RWSLGGICVYVGLNEFVLMI	1	NNK1	train
TLLSVTYSCIRMPVPMAYRS	1	NNK1	train
LLRNGFHSVLI	0	NNK1	train
YLDVLGAFC	0	NNK1	train
DARLFDFYFANLVSSQGNCF	0	NNK1	train
MSDCPACGCSCHRSKLISGF	0	NNK1	train
RGSTLSGVYCAENRASGFDS	1	NNK1	train
KVYIIFVRGEDAFKLRGAAN	0	NNK1	train
SSLMPIYRLFLWFVKVYVKP	1	NNK1	train
TSTVVFFKFYLTKFWISVPT	1	NNK1	train
MVHCRQI	0	NNK1	train
LRYSYTRDHSGTPYPSTGNS	0	NNK1	train
GRVLYKSCALNNFSIMQVLC	1	NNK1	train
YDKLGLMIFRDA	1	NNK1	train
LNLTCDHSPSYLLIFFLMSI	1	NNK1	train
VHDVWEGFICGLPKYRGRLM	0	NNK1	train
EVEIFILNLLFIFPNQKARW	1	NNK1	train
QNRLS	1	NNK1	train
WMYDSLDTSMTLANSHLQTL	0	NNK1	train
RFFPWQPCNPHIMPLIFWMP	0	NNK1	train
YMLMKGSVRYH	1	NNK1	train
EFS	0	NNK1	train
YWYV	0	NNK1	train
YIDSLISLITDSCMNHRDGR	0	NNK1	train
NRIISLCSLSCDYLNLDWCI	1	NNK1	train
SSGFYLWCALYRSRGHCNDY	1	NNK1	train
WVCLNYYWGCVRRTTRVFCL	0	NNK1	train
LESRFRKMFPRVVRDTWGRG	0	NNK1	train
LIGFSRVSSGFSPFTPAHCR	1	NNK1	train
LLYLCYIRCI	0	NNK1	train
ASLTFFS	0	NNK1	train
GTSLRSGWRYCEFTRRSCLV	0	NNK1	train
RYFCAIWLGCGERRSRVSKW	1	NNK1	train
CDLLRSLTVS	0	NNK1	train
SRS	0	NNK1	train
LTSRIEWNGHAQSLWWLLSK	1	NNK1	train
RYRSMHHFRVHDKHPMLGYA	0	NNK1	train
GNSHMFIIAYSTYMLYTQTL	0	NNK1	train
MGT	0	NNK1	train
IYTSLCQRGGMVMHESKYCC	0	NNK1	train
GCLKTVGCA	0	NNK1	train
SSSFRCAFSSVA	0	NNK1	train
FAWGREVRLEIEY	0	NNK1	train
GNYTS	0	NNK1	train
RFEKTWHWSAIAGRQGGGIF	0	NNK1	train
AKVCLKSVTQFTTHLLMSRG	0	NNK1	train
NGWTFYCSCSWCGI	1	NNK1	train
IYHW	0	NNK1	train
KDALDHHLIMLRGYVVLQS	0	NNK1	train
VCVHDLCSLIQLGAYVMRET	0	NNK1	train
PDDSKFSNV	0	NNK1	train
TELGVSPIAKRRNSVLDHAL	0	NNK1	train
LPCHWVHVQGHHWLRLDVMC	0	NNK1	train
DFVMGYYVELWFMYASL	0	NNK1	train
TSLNNGKSDFLYEARVLLEF	0	NNK1	train
FKAF	0	NNK1	train
SRNLGMYHMYFKFPWCMNPM	0	NNK1	train
SRLSQDPRTSSAIMSWLRYS	0	NNK1	train
FNKTSMVSGNQLRVLVLVNI	0	NNK1	train
FVAVNILDMMKAYKLFENLF	0	NNK1	train
FINHKHKQDQVI	1	NNK1	train
TQCCGS	0	NNK1	train
LCKDLAKHHN	1	NNK1	train
FCKCNQVFISCLCGSTKHTG	1	NNK1	train
YKLLYGYWLDWREGRNHKPK	0	NNK1	train
YTQFYVLESIYRTTLCP	0	NNK1	train
VCF	0	NNK1	train
TVIIWDENIWYFGAYAW	0	NNK1	train
GSTDGKGVTQRNYVNSILYV	0	NNK1	train
GIGVKSEGHVINDFYKLRER	0	NNK1	train
PGKRHGFMLRDFAMPKLSYH	0	NNK1	train
DPQTGDGVLAMNKWEPYRGL	0	NNK1	train
SLDCWLMGGRTANLVRRLGR	0	NNK1	train
VFLHVES	1	NNK1	train
FGFHRVGSGIMRVVAQH	0	NNK1	train
LFRSSKSIRSLLSFCSICMF	1	NNK1	train
GLTRFGGPSTMIFMDL	0	NNK1	train
KLVDAGFVD	0	NNK1	train
HSSDLRAFLTDTFSRFYRIG	0	NNK1	train
MVAMVNT	0	NNK1	train
THLVAPRSWLFIGPCRTKAS	0	NNK1	train
GLDRTHYPFALNGCLLSTVS	0	NNK1	train
ESHMRNHR	0	NNK1	train
PPLAYWVYPMVRTLFEGRVP	0	NNK1	train
VLIDMSGSCSKAMHAIRQDR	0	NNK1	train
NPAGF	0	NNK1	train
TLFPVRNTMMFLESYS	0	NNK1	train
MKIVNVHAWATQLARGDICE	0	NNK1	train
FRMCCNYYICHLDGVILIG	1	NNK1	train
CEFLIFTFRVSGEVLLQSRA	0	NNK1	train
ISNMETGHLEYSLRLAPKYC	0	NNK1	train
VFPFPLGFDFKNHERKSVV	0	NNK1	train
IFFCWTMFRS	1	NNK1	train
CYTCQPLPDGHKQMVRGNQS	1	NNK1	train
FCDPVYMPSERFWNAYMCTL	0	NNK1	train
RDPYFRQCTEKQI	0	NNK1	train
TITIVVRYVETRCGNIRDVE	0	NNK1	train
LMTRSVIVIRLMEEKSAA	0	NNK1	train
FNPLRVNYGLWDRSAR	0	NNK1	train
PWLKVQFVKREVTIDFRVRV	0	NNK1	train
ETLSFGKHLPRVHAFHHVRC	0	NNK1	train
FTWERSH	0	NNK1	train
LNVYWRPCNN	0	NNK1	train
YLPYVSLQSVHWIMVGWLN	0	NNK1	train
KSPRVSVGTASVSWRKKFTW	0	NNK1	train
VFLACNMMYDTKVQTHGYRG	1	NNK1	train
TVWYITTLAGEFAA	0	NNK1	train
SCNFLYGRRLFL	0	NNK1	train
FYVMSMLIM	0	NNK1	train
SYNRIILTFWSFLL	1	NNK1	train
FNAAYIAGVGNLMTWDNSSN	0	NNK1	train
RYGG	0	NNK1	train
FLTNNLYCTPYF	1	NNK1	train
CTGSCVRRVCGGFIEADIRY	0	NNK1	train
PWF	0	NNK1	train
IHNFIVSRDRMTGENGSGCM	0	NNK1	train
VVVIFLHGIWCGLRL	0	NNK1	train
YIMILYRKGMFILRVFSLLL	0	NNK1	train
CWGLRLLSFVRRLV	0	NNK1	train
CEVAQCHYLVVWFCAWAWRY	0	NNK1	train
FTNKFCFL	0	NNK1	train
GSMMWSMTADKLKFAGSVVC	0	NNK1	train
GSKGMGSERQVECFTKI	0	NNK1	train
GVVGVNSADLFNGKIVIKFS	1	NNK1	train
TIWCVD	1	NNK1	train
CLVERATITHFASCVEAYFY	0	NNK1	train
GVTVKGASS	0	NNK1	train
FRYIYMMDMSSYQYVKRGSS	0	NNK1	train
ADSLSDELFDYKTYIAVKSF	0	NNK1	train
LLLYDPREC	0	NNK1	train
VGVVGDYDLQIS	0	NNK1	train
FWYSNIYSIFMLPVIVWEPN	1	NNK1	train
LLALCCDSLRCYR	0	NNK1	train
GQSYRRNIMCTSFLWLGNRN	0	NNK1	train
SSGRRWWTFQHHQIYLKVRS	0	NNK1	train
YYF	0	NNK1	train
IGACFWRFIFVKLSTNL	0	NNK1	train
HRCQSSSRRPMNGFGTCQRS	0	NNK1	train
ERYPCDALDVDLRLTLCRKG	0	NNK1	train
FNVISVWSPWQW	1	NNK1	train
AGRSWSCMLVTVWSRTRVPL	0	NNK1	train
DRLMFRYSIRRIRFVSESSP	1	NNK1	train
TLRLSFCRYMAFWHCNRSMA	0	NNK1	train
SFSYLIFTTVLLVWW	0	NNK1	train
VGNRSFNIFGTMCKMLQWTE	0	NNK1	train
VWRSFKSMHSHRSNSNALWL	1	NNK1	train
IKLQWS	0	NNK1	train
THFMYIVELERGRLFGCSVR	0	NNK1	train
WWYSDMWMVSC	1	NNK1	train
ELVSVGLSAIHSSDYNFSFN	0	NNK1	train
SDGWCRLRCES	0	NNK1	train
NDR	0	NNK1	train
YQS	0	NNK1	train
AIVTSGNRE	0	NNK1	train
FKFFSPFWIQFTLRAMT	1	NNK1	train
EVIVYKTFEDVSQRVRHNWN	1	NNK1	train
LIYFKGSS	0	NNK1	train
IWLSFKDLCKVRICSS	0	NNK1	train
GFTGFNRIGVLVGWKCN	0	NNK1	train
SLG	0	NNK1	train
HCRNS	1	NNK1	train
DTGGLYLERARQFKASMFLR	0	NNK1	train
TIALRMNRINLDFKYCFNSF	0	NNK1	train
LDNWYISRFCCDVMTDANVD	0	NNK1	train
LSYI	0	NNK1	train
HVHVTACCRLM	1	NNK1	train
MSCYLQAFDITTTTNDASWW	0	NNK1	train
KHYIKRASDGHAFSYVHLSL	0	NNK1	train
VLFFKVIIYVALRMVLMEKD	0	NNK1	train
FWTRCVFLLRGNSMWESCRG	0	NNK1	train
YGFLVKS	0	NNK1	train
ASAFFRVWSLNKIICYEVSD	1	NNK1	train
GCIGAQRLNCLWSTRRYLVY	1	NNK1	train
AVCVPVSKDGPVKGKFINKY	0	NNK1	train
RWRLFLRAMSLYDDVSHASA	0	NNK1	train
AWNGFDWYHARFCTMSTYIL	0	NNK1	train
IKAELAKCLNTACVKFFCDV	0	NNK1	train
GGFAILNAREEHWGLKGSSM	0	NNK1	train
YKDFVGRTEFYRVGMFRLTE	0	NNK1	train
LMWWGMNDSR	0	NNK1	train
GAKFSTVSRENDDMHFAWLW	0	NNK1	train
RWSETR	0	NNK1	train
SLSKLAICMWSYIFNMSYFC	0	NNK1	train
EHTRKGGSCNMLQRQPFCCT	0	NNK1	train
LFLGMSNGLFLRMISRGCKW	0	NNK1	train
FDA	0	NNK1	train
SCTPWAVLFMLKSALGSLRG	0	NNK1	train
LKTSRMFLG	0	NNK1	train
LLRWFALGTYVSGWRWDERR	0	NNK1	train
TRRSRFW	1	NNK1	train
SLGLNMFGLLCSNFQSVRVK	0	NNK1	train
LGAK	0	NNK1	train
VNVTCMFWD	1	NNK1	train
VE	0	NNK1	train
YRTVSDTVAY	0	NNK1	train
MKRVWSYIAGKNARNLKGRL	0	NNK1	train
MIVYNMFGMNYYLFILDG	1	NNK1	train
SVGLTFNGGVYCSHVERTSW	1	NNK1	train
YHSSKGCIVCCR	0	NNK1	train
CSGYDGNSSYNGSNPVSFND	0	NNK1	train
SRMWR	0	NNK1	train
GLASVRILGRMQV	0	NNK1	train
RASWVIELVGKGSFMFGDTV	1	NNK1	train
KGQFF	0	NNK1	train
GRATMGRGRCNLFGHKGHGH	0	NNK1	train
SLSTVNRKAV	0	NNK1	train
TWAVSNLSRV	0	NNK1	train
MELTIAKSEMHVFKGGCVQL	0	NNK1	train
DNPT	0	NNK1	train
QSLLSAACTKYVNAMLFS	1	NNK1	train
RRRRSDKDVYPFQSFMFNVV	0	NNK1	train
VCI	0	NNK1	train
VRFTTIVYPSWFFSAW	0	NNK1	train
NPPWQCGVRHDHLWVTSYHS	0	NNK1	train
YAISGAGYMLF	0	NNK1	train
ISGT	0	NNK1	train
CLGHLLLTESIPCSFCSYWM	1	NNK1	train
GFYPHANLTMFRALNKCGEV	0	NNK1	train
IGI	0	NNK1	train
FYIFCDDFTGCS	1	NNK1	train
FMVACWHSKWAYDNCYYNSS	0	NNK1	train
LLNYGLRFCLVTARSELTYM	0	NNK1	train
GQEVHISIVNVLQFEYNRYD	1	NNK1	train
DKWLPIFTGGQLLSNLIFFC	1	NNK1	train
LQNSDVFHADLQIISPTFCP	0	NNK1	train
VSDFGLGHGKQWRCRRQISL	0	NNK1	train
NRSRWPIHGFLIANKSPLQF	0	NNK1	train
SLESS	0	NNK1	train
LYIMGRLDFIFRWVTGGFDT	0	NNK1	train
MTHAFLRWSYLFRNIWMHVF	0	NNK1	train
PALLEIQWSSCGV	0	NNK1	train
MFSTKSH	0	NNK1	train
RSSKGIPLMENPLVYTMASR	0	NNK1	train
MWTNWDVLPELDGTPRALLW	0	NNK1	train
WFVNIEGREEWKYHKGCEPK	0	NNK1	train
LSVRDVLYGHVRWVGWGGVK	0	NNK1	train
RKAIFTSFSQ	0	NNK1	train
LAVRESIVQDKTWQDYE	0	NNK1	train
KIES	0	NNK1	train
VFHAAVM	0	NNK1	train
VPWFLHELQTVLAKVNRGQR	0	NNK1	train
ICLIAWGQ	1	NNK1	train
DKLKLNRVRSSISSYNKQNK	1	NNK1	train
HSNYFPKSLYVLGLFCSTVS	1	NNK1	train
GVMCIMYNFSHYYLSVVNNR	1	NNK1	train
RWPRCYYNLGKCTDISLTWS	1	NNK1	train
LRVTSFMIMQLDLECPRCQI	0	NNK1	train
FPWVCIVVCERTS	1	NNK1	train
EMRNLNLYVLAEPNGVGNSA	0	NNK1	train
VADFSL	1	NNK1	train
FDIDDIICIM	0	NNK1	train
PTMSLIDGIVGKLMDSRVGT	0	NNK1	train
CCQSFLLKSPSYRAMAFIWW	0	NNK1	train
TKQFEPFCLRLSVVMLLLQE	0	NNK1	train
NNCAFYSLRWRKLWLGGMHV	1	NNK1	train
FCYIDMEFSFCLLSAEFISV	0	NNK1	train
NDGE	1	NNK1	train
TYMTSTMQLRHTFFRSQANL	1	NNK1	train
STFAALNVKSCGVCLMWLLD	0	NNK1	train
MIRFKQT	0	NNK1	train
SMS	0	NNK1	train
AMPADIILVVGLSCDDRREG	0	NNK1	train
IYACTYY	0	NNK1	train
VFFSKI	0	NNK1	train
WFTPNVWAGGVWHHVLGFGG	0	NNK1	train
SSSGFNIFRLLV	0	NNK1	train
HYL	1	NNK1	train
TCLISCRLPDKGHGSVT	0	NNK1	train
FGIRVVSR	0	NNK1	train
ATCNSVRARGFTPGHHLAPG	0	NNK1	train
TLGW	0	NNK1	train
FTGCGLSPMGT	0	NNK1	train
HMFIFPYGAFMMERLFSGAI	0	NNK1	train
RQ	0	NNK1	train
PSTRRVGDWDFLTSSTGRTM	0	NNK1	train
GFLLGFCYPPQVQLVHVLTR	0	NNK1	train
YMFWRGLVFKWVV	0	NNK1	train
LTIRQWRFITAVGDLFLWMR	0	NNK1	train
HSAGVVDALRCYNFYV	0	NNK1	train
HMSGFWM	0	NNK1	train
CCYYTSVILVFDGRFDEMPY	1	NNK1	train
NTIRFAHLLV	0	NNK1	train
PDWCLMVLLCGLVCIYVDLN	0	NNK1	train
VLGGCYNFLLCF	1	NNK1	train
HKLCRDVN	1	NNK1	train
SKTVVTKVKLSIWAGRVLRF	0	NNK1	train
RATCVFCYTICFSWPSVWTF	1	NNK1	train
KSR	1	NNK1	train
VRFFM	0	NNK1	train
VRKYRRWSRMIWGCYNNFVF	0	NNK1	train
WNDSYRINSTGCHDCLYRLF	0	NNK1	train
GVMYLKRKLRCYMGINYVFH	0	NNK1	train
MIRQYDCSVFKCRERYFWAF	0	NNK1	train
TNDN	0	NNK1	train
NQYLDVGVRKSNAECKVPHE	0	NNK1	train
REWIYLVVETPCYFVDDVMD	0	NNK1	train
WFWMYGKGKESQSVVNGGGT	0	NNK1	train
RKVMKTRVSIDHVNFAERRF	1	NNK1	train
FRSGFSLKARSVQMCDRF	1	NNK1	train
IQTKGNKDVIGVYITMYTRL	0	NNK1	train
NCC	1	NNK1	train
VSCR	0	NNK1	train
CPLAIVDTVHCRNSSSFSQ	0	NNK1	train
GIKTWWLWADRRQSSV	1	NNK1	train
YNIVMMDS	0	NNK1	train
VNPFIFLNRNCAPILGWTCC	1	NNK1	train
LTKASHVRLNNVGV	0	NNK1	train
NPSGFRSTEWYV	0	NNK1	train
ISQYILSHLCQFIVSIGLAT	0	NNK1	train
YVEFVFNIYSARFEWLLI	0	NNK1	train
LKMFSRPCVMIKNRTGVR	0	NNK1	train
VWKDRPEMYSCGHCIEMRAE	0	NNK1	train
IGLMRLC	0	NNK1	train
LKYPMGFPDRSL	0	NNK1	train
SLWIKQLRERVANFLAGFEG	0	NNK1	train
GSLWFRLGEFARTNFFNSVF	0	NNK1	train
YKLRFNILASMDNRMKLKWL	0	NNK1	train
YCDVSTYMSEHTISVAQAQS	0	NNK1	train
TASFY	0	NNK1	train
CPASKFDQGP	0	NNK1	train
GLGDVKNHEFNHVDAEGSGR	0	NNK1	train
VVIESYC	0	NNK1	train
YCDSWSVSFLICRSPFQNYM	0	NNK1	train
MFGKLLICYRLYK	0	NNK1	train
VWDRWDSGHVCYSNMAVWNV	0	NNK1	train
VKSNFLHSGKIGYTSAVGFG	0	NNK1	train
GPTYVSSFLELWRNTSHDFC	0	NNK1	train
RWFYSCDVVAFKGH	0	NNK1	train
GMSGGWPIYKLGSS	1	NNK1	train
CCGGECLRVYRIMLGTVECT	0	NNK1	train
LCCAKLRNAIKVVNQCTCGY	1	NNK1	train
VNIRVRD	0	NNK1	train
CNWVIRNPYVGPIRSNVHGS	0	NNK1	train
PGMKISSFCYTTMNHYNKSF	0	NNK1	train
YSISFSYHGVVCGSGSNRGV	0	NNK1	train
RIIYGCCAVRFARSMAKHPM	0	NNK1	train
YSGHWLVHLPCHHQVR	0	NNK1	train
AYCTLNR	0	NNK1	train
MTAPHFLYLKRPHRPTRPDL	0	NNK1	train
AFFYVVCFDVCKMSTMYLFG	0	NNK1	train
VCYCLKWEAMSVKLLCMGCA	0	NNK1	train
SRYWKFRCTFSTKFESTKRS	1	NNK1	train
WSSKLFCIGLDLCVVDDMCF	1	NNK1	train
DYRG	0	NNK1	train
HLWFE	0	NNK1	train
AFRRRGSVPRGRASPHIFVV	1	NNK1	train
SWTR	0	NNK1	train
ICCISKILLFCISM	1	NNK1	train
EDSLPLDMEVNLGRIVEPKM	0	NNK1	train
KLCQVRHVSWIMSCQRYKQD	0	NNK1	train
KGAIPFSSDCGGLSGLILYC	0	NNK1	train
FNYLICAVDSRTLNSW	1	NNK1	train
TFWVGEKSRVGSVPFQYLRL	0	NNK1	train
RGPLDP	0	NNK1	train
WLTKSEN	0	NNK1	train
AIIERADLSGMPLFSGFPGD	0	NNK1	train
RRRLPGSSPISLGYFSSSLA	0	NNK1	train
VFVSKNWGTCRHGRDSCC	0	NNK1	train
IYC	0	NNK1	train
TVFWRYCSRVLNDKFGQFWV	0	NNK1	train
IIFELKGLPLKNGMRGLKPL	0	NNK1	train
VPANEFCMADIMHRANRMLG	0	NNK1	train
NFGAQRYHSRLLL	0	NNK1	train
GCLI	0	NNK1	train
RAAYACWHFTLYNFSLIVTT	1	NNK1	train
LSFLLEASNHDWDGSLG	0	NNK1	train
LTVIVFIMEATIDYYGGRCG	0	NNK1	train
FKSTPVFKQWRNGGTDGLTG	0	NNK1	train
HSYTTV	0	NNK1	train
VKLSYGWVLSGAELTEYVTM	0	NNK1	train
QHEDISPPKLPIVNSAIPFV	0	NNK1	train
LLICADVITFCFECTMRTGF	1	NNK1	train
HARRRCLDGFDMQGGIFM	0	NNK1	train
DHASGLVLLCLVWLGLMSLK	0	NNK1	train
RVFLMCCVGEMLRMLQLSSD	1	NNK1	train
FHLVRGCIFITCKYVGRGIV	0	NNK1	train
DVAPLGCGEPCYGSY	0	NNK1	train
LLMVREDRRRFRSFGS	0	NNK1	train
RFSKNE	0	NNK1	train
TSHG	0	NNK1	train
MLPLCMSAIRRVKLRSPSEY	0	NNK1	train
TFLITRMCYSTVQKKEVVFW	0	NNK1	train
CSCGLSYGLYFE	0	NNK1	train
MRCISYIYEHAL	0	NNK1	train
FCVTNPWS	0	NNK1	train
LEVMRWYWESLLACISLCD	0	NNK1	train
YRYHVSCTYAVSLGAAKSNA	0	NNK1	train
VEFFFDF	0	NNK1	train
SSFIAYASSDTWFTVKA	1	NNK1	train
TSCPRYECNENTSVYGSLDT	0	NNK1	train
RVFQSNPCGT	0	NNK1	train
MFSSVLIWKY	0	NNK1	train
ITMWMPRILRVTITYDTRG	0	NNK1	train
VRFKGMWHKQ	0	NNK1	train
NVGYTYGYRKNSADNMAFCV	0	NNK1	train
PCYRLWLVSAWAVTQEFTSW	1	NNK1	train
FNVHNWAQRTVEHGETLFRD	1	NNK1	train
SNLQWYRTKGGVGLVTVMWR	1	NNK1	train
LSHWHGCCKSHRYIQF	0	NNK1	train
KYFSSNSKYIYDQLIVPSRT	0	NNK1	train
VVCQVNIHLNGVCLHRCLEE	1	NNK1	train
NLGVKDLNTI	0	NNK1	train
IFYIYLRGLVMIVRRSMVIR	0	NNK1	train
RERVISVWGL	0	NNK1	train
FFTRGIVMQRRQHWNGVYGS	0	NNK1	train
MICAQSVS	1	NNK1	train
HYHFDTACVWCDYSVHGNKD	1	NNK1	train
SMTKSIGMRSYGMVAHGAGS	0	NNK1	train
DSSRNGKF	0	NNK1	train
ASV	0	NNK1	train
IWYFLCICSLYRLEYHLLDC	0	NNK1	train
YYVVVFVANAVFPQYPDPRN	1	NNK1	train
VLTRMDKFGARQTSVTQEAG	0	NNK1	train
TSN	0	NNK1	train
GLSLIA	0	NNK1	train
AMGARMFRNYRTACAHLLQW	0	NNK1	train
GFECSCKYHDFTGSALCNTL	0	NNK1	train
YAIRHLKIGSGWWSLWMSSM	0	NNK1	train
HRRLRMRT	0	NNK1	train
AIMLGVGFKDGSIVYKLG	0	NNK1	train
GYNSVYHLSNVALR	1	NNK1	train
SEICLLVSSKSGHDAQSTIS	0	NNK1	train
IGMVSVSC	0	NNK1	train
RMFWANLQVSVNFGDKRVKY	1	NNK1	train
LGSVDIRAQCLVNMNMLLSS	0	NNK1	train
PSSNLRFFTLNFAFLVPISS	0	NNK1	train
VFLLVPWPVSFGGRIHACEW	0	NNK1	train
IWMWEWQHCSEARKNMMWVS	1	NNK1	train
WMFIFRLTSTLYYHCC	0	NNK1	train
ALMRLTRNSMSFWRQ	0	NNK1	train
FNWSRNHGF	0	NNK1	train
AHGRHDLRWCLRSRDSMWRA	0	NNK1	train
MWSGDDCSFNDFCYVCDFCK	0	NNK1	train
LCWRYMVLRMNFFAADLYYN	1	NNK1	train
QAVRDVRLCN	0	NNK1	train
IVFVLQGRRQ	0	NNK1	train
NWQE	0	NNK1	train
WKASFIRFWFVAIMFMYNLC	0	NNK1	train
YVVFMYFAF	1	NNK1	train
TALRLTSSSIKIATQVDLKF	1	NNK1	train
IYFLR	0	NNK1	train
SFDRLMCRAM	0	NNK1	train
SWWLICYYVSWYFSD	0	NNK1	train
GR	0	NNK1	train
HPSVGYSSLVV	0	NNK1	train
GRMSRMILD	0	NNK1	train
FHKVLSMFMMIVLVVKTWTT	0	NNK1	train
TTCCINSLMCTDTNSCIAGV	1	NNK1	train
NVHVFRNRSEITFKRASSWE	0	NNK1	train
SHLL	0	NNK1	train
NLSSSRSVVKNLTFQMWNTS	1	NNK1	train
ACINDGRCL	1	NNK1	train
SDALPVYVEFREGGKSRGWT	0	NNK1	train
GSYGLDGILDQWTPLHSLGG	0	NNK1	train
SFRAKDG	0	NNK1	train
SLRVTLTGQTDLASEFQWWL	0	NNK1	train
MTHLNPMSFVDPKFVPVDFS	1	NNK1	train
ASPVLFKWICPIYTS	1	NNK1	train
YSQYVVTSFTSLREVS	0	NNK1	train
TVGMRYFVWVKGSKTKREER	0	NNK1	train
NVLVQGFG	0	NNK1	train
FSMSILENRYTTFELSGAYQ	0	NNK1	train
LDARKKARMWRNTIDMDELV	0	NNK1	train
KRPHGDH	0	NNK1	train
SDYILCIPWPSGLS	0	NNK1	train
CSTRGFGGD	0	NNK1	train
SLVLRRLYEVSVTCTAGNAW	0	NNK1	train
SHGSTLLARYCRINGWPATP	0	NNK1	train
VVFRGAVREVQGSWESCILA	0	NNK1	train
SFYK	0	NNK1	train
MQVVKIGKLFG	0	NNK1	train
CRKFQWLSLM	0	NNK1	train
RMWRYASCHYI	0	NNK1	train
RYILLVYVTCDRKVRAMKGV	1	NNK1	train
SLLM	0	NNK1	train
CRASFACERDNIS	0	NNK1	train
SHTAVFSRAAIEMCCRDWRA	0	NNK1	train
SVWDGFSLRYPSLVYLRCGS	0	NNK1	train
WRFLLWSFHSEAYLIVYS	0	NNK1	train
SFVSRGCSYCC	0	NNK1	train
FASVTTIFFPSPLFFDIRWD	0	NNK1	train
HPYIWSVPDYKPFRAQAARV	0	NNK1	train
FGSMFVRLFFGSLNKYGMVK	0	NNK1	train
LISACDRSPSVIPI	0	NNK1	train
VSIFPFLTCLVVNLMLGGPV	1	NNK1	train
VGCKP	0	NNK1	train
AISAYELSRIRVQS	0	NNK1	train
SKTSKWYPTDKLNTGALFLK	0	NNK1	train
FSVN	0	NNK1	train
EYTGSEPYLLVQVSLLNQRV	0	NNK1	train
SSRR	0	NNK1	train
SLVLSYRVASNIKNPMTLDY	1	NNK1	train
HVDKFLG	0	NNK1	train
FYTAYCGLALRLVTTQPCMS	0	NNK1	train
ALAWWVLFL	0	NNK1	train
GTSSYMV	0	NNK1	train
DIRLTMRVSSLSM	0	NNK1	train
IFSENRDVGNVFSVGQIVIF	1	NNK1	train
TICNEINQFKAK	0	NNK1	train
GCCSVFQNCCSSRVYIFVPI	1	NNK1	train
HCLSFMIFESNLIIFMNRIR	0	NNK1	train
KLIYLMGPIPWVLRSCWQVF	0	NNK1	train
TYPSGRSDMQRWNWSCMLEC	1	NNK1	train
AFDWSMSAKDQINEQTLNSV	0	NNK1	train
MRCKCGLYAHSYSALLGNVE	0	NNK1	train
NKCIAKDGDMES	0	NNK1	train
VERFDLHLSD	0	NNK1	train
LAELWECDKSLKSPGAYWVL	0	NNK1	train
FDSLVSREFVP	0	NNK1	train
LKLLFVTLKMLASMFFRGS	0	NNK1	train
VAAFEIMHLLISCDNRCRFQ	0	NNK1	train
LKT	0	NNK1	train
MTRLINYCNGYNAKVVNWCF	0	NNK1	train
SSLPDAWVYLGSSWLEDHGR	0	NNK1	train
PIL	0	NNK1	train
LNGIFNNPY	0	NNK1	train
NCCF	0	NNK1	train
VDMNWVITGTNWEFRLRVDA	0	NNK1	train
SSLGAIYGLINQRPA	0	NNK1	train
RTRLFYFGPDNNRVRRRGCS	0	NNK1	train
LYVFHRRYYWANYDDRYPLP	0	NNK1	train
SSAVD	0	NNK1	train
LVMCVFLSASVYVFPTHLSS	0	NNK1	train
EWGNRRVFYVVMDGSRCPAS	0	NNK1	train
ACTGARCVRDQ	0	NNK1	train
YVASLYQYFYLLIKIDCVFF	0	NNK1	train
VYGSPPNMWNVV	0	NNK1	train
RSNYVDVSGLSYGGLIAL	0	NNK1	train
VAFRLTIGCVVSVSINVAGV	0	NNK1	train
PVSDLVIFLQLRFRNTCMLP	0	NNK1	train
LYVDGGPCPTAELGQRSYEK	0	NNK1	train
NGMLFCT	0	NNK1	train
SIGVGCGEVCFLYRSEPIFV	0	NNK1	train
WNNVGNTCMEPRSSLGCTLR	0	NNK1	train
KVYYYKPLIRNPTSFLITIL	0	NNK1	train
MMKVIAANRVY	0	NNK1	train
SWRGICV	0	NNK1	train
FPDMCILRILYVKVLV	0	NNK1	train
CAVVVGVSGGAHEGVGKTKY	0	NNK1	train
YLQFVRQRVCWLRLRPMMKA	0	NNK1	train
RGIKCPVSCKIASSRREWWV	0	NNK1	train
FCHYTVLYDSPTLLVRVTWA	0	NNK1	train
TFVGLRVSAHRTQWALGDT	0	NNK1	train
DGNLKSR	0	NNK1	train
YLLCFCR	0	NNK1	train
TKLKNWGLNLGMASGNQSDR	0	NNK1	train
ICKFDLALKFRGRYTEAEWC	1	NNK1	train
NMDRVSFLR	0	NNK1	train
YQDVVDSDD	0	NNK1	train
CCYWMASALENRSRRIRLHV	0	NNK1	train
NLVYTTDT	0	NNK1	train
DVFYVILNVSLVCSVPFLSA	0	NNK1	train
SIHVGVSRG	0	NNK1	train
GFCFNECFLAGV	0	NNK1	train
EPARK	0	NNK1	train
YWWKMLERQTRS	0	NNK1	train
TKDGIT	0	NNK1	train
VLFIFRSRFNVE	1	NNK1	train
WPVLFFI	0	NNK1	train
HCWFRSWPWTISK	0	NNK1	train
LFTNMYSRVLTFLM	0	NNK1	train
DGVEFPFRMIESRFNGCQD	0	NNK1	train
AYLVPGQYVSPSFRFLTKNE	0	NNK1	train
TDPLSYTFVTSPVMVTRGSS	0	NNK1	train
VGLFVFSMSLGLAD	0	NNK1	train
LYEDLWFRVREL	0	NNK1	train
NQMGRRQRVLRSSDSRPTVL	0	NNK1	train
TNILVAYRVISNGSTTPPRR	1	NNK1	train
IFPCNFSGNYLRKVWFPVRY	0	NNK1	train
SLRFPKKGYVTRCTAWYLGV	1	NNK1	train
LLFSKRVLVSWGFDRGGSEE	0	NNK1	train
RRCMLLYCGLGAGALGSDGR	0	NNK1	train
VA	0	NNK1	train
FSMGQQMFVLVLSCFLVLWC	0	NNK1	train
GICDLLAHG	0	NNK1	train
VNE	0	NNK1	train
VVQAVIR	0	NNK1	train
FFLRESNVGLAQRATMELLD	0	NNK1	train
FIESVL	0	NNK1	train
RVRR	0	NNK1	train
ARAVFLGEVGSAFFCRQSVW	0	NNK1	train
LPYY	0	NNK1	train
VLTTS	0	NNK1	train
SLSAPLNTLVFVVYIQWWEM	0	NNK1	train
IGGCWLLQMN	0	NNK1	train
KYWWY	0	NNK1	train
TFKRYI	0	NNK1	train
TNRVHLWFVL	1	NNK1	train
TNWVWELL	0	NNK1	train
CL	0	NNK1	train
SQ	1	NNK1	train
ILLVSNEEISLCYCVYLGWM	1	NNK1	train
TP	0	NNK1	train
IIWMSRRSSSLNEKGLKFNY	0	NNK1	train
TWCTV	0	NNK1	train
STYSSWQDTRVFNLAMLSI	0	NNK1	train
GFNLSRTAMMICFGYFTA	1	NNK1	train
AASTNSGR	0	NNK1	train
NRANSVVGQACRKSVIRNRF	0	NNK1	train
KPERICLWLVVKRYSMVHLW	0	NNK1	train
VGRLGVEG	0	NNK1	train
RCINGNIYNKSW	0	NNK1	train
VTCRLPETMPGGTWLNMIIR	0	NNK1	train
NYRFVCEPYFYSNCPPAQWT	0	NNK1	train
IVNVAGNV	0	NNK1	train
FVYFTGIMIC	0	NNK1	train
GFGSELRYYYMSRGMYRIRP	0	NNK1	train
LGNMHREDYGSSGSRARFKG	0	NNK1	train
IANCQAGWGCRQA	0	NNK1	train
NSRWSIFFASMCDIRLWCVV	0	NNK1	train
MLAR	0	NNK1	train
MLC	0	NNK1	train
QFYVSVFEIYSLLTRKCACR	0	NNK1	train
PRSVVSTEPSGTVGVPKENK	0	NNK1	train
FTVARYKGIYNFSQGRCA	0	NNK1	train
LFLECNDTLHRATTGVNLFK	0	NNK1	train
SDYGLGMSDWGDFMDRVGLR	0	NNK1	train
KGFVDNYVTVIVVWT	1	NNK1	train
IQQTLPQRYMYNEIRPCSSL	1	NNK1	train
RILMFKYGKTWRPQCCQD	0	NNK1	train
YYFRHMLKDNHLVIV	0	NNK1	train
YMASYGNLVGMFDAIQVLIV	1	NNK1	train
LRVSYWQDLAVLYLDSPLGL	0	NNK1	train
AYNAECSVWSRRCSIAVMDL	0	NNK1	train
LFKLSLGCTYCSFA	0	NNK1	train
ENGIGN	0	NNK1	train
IV	0	NNK1	train
YSWLVWGTSPV	0	NNK1	train
HPLWGPYR	0	NNK1	train
AYKDGVTTLDLGCTGCFCYA	1	NNK1	train
SFNWPGFPDCFGPFRAVFIS	0	NNK1	train
CHYFMNTLIV	0	NNK1	train
YFLTHRTGRYNMGDSSVRTL	0	NNK1	train
YSLLVHIFMLLWSYDCLTVT	0	NNK1	train
CHRRMMNEWSGLKNVLFKKG	0	NNK1	train
KLYV	0	NNK1	train
EIRKNTASMIMKLCIYIVGA	0	NNK1	train
YIDIVGSSW	1	NNK1	train
LVMTNIVLRSVKERVHRLLR	0	NNK1	train
GTGLSENRLSKYCWALLWSY	0	NNK1	train
KLFGTAYS	0	NNK1	train
LHWFQLMANFI	0	NNK1	train
GHVWEQGRQLGSAPKDR	0	NNK1	train
FLTAAWTSGHDGREFSPRPF	1	NNK1	train
KAEYSDLASFGCHGHEEGGG	0	NNK1	train
KCIDMVFKY	0	NNK1	train
SVKGRGRGILWMLAVSECVG	0	NNK1	train
VKSSFNMSARVVLDENIHER	0	NNK1	train
QFVHGRNETIRSFNCPGLAE	0	NNK1	train
RGFMWLACITCFYAVCYNVS	0	NNK1	train
TFWTLVQQATVKHMLYGTFL	0	NNK1	train
VVA	0	NNK1	train
PKFSLMQLTPGLGTQ	1	NNK1	train
KRLWLKLSTVE	0	NNK1	train
RWSAFSVYAWGAYKLRC	1	NNK1	train
LVKLIWRISAWHSWFVSR	0	NNK1	train
GCSVWDCWGLRVRSVGRSDR	0	NNK1	train
NFLESSFYFFALVSASLSFN	0	NNK1	train
DIKI	0	NNK1	train
IQYNSKIRVFALDYPIEFPC	0	NNK1	train
LAWSEYLMCLTRCHPIAV	0	NNK1	train
IHDAYVTESGYWVDV	0	NNK1	train
FSKQTPVASEG	0	NNK1	train
WCTATGVSRFTMGIKTCHCL	0	NNK1	train
CRACRLRVIFNELMVGWVMF	0	NNK1	train
LRCYEDLFVGLAHGRMRYTG	0	NNK1	train
MLKILNSSFFDTIVYAYITC	1	NNK1	train
KIP	0	NNK1	train
ITAWWQVSL	0	NNK1	train
CNFSQYMRVHHTSYLEPTDH	1	NNK1	train
YGHLDPFTKLWSLWGIIMNW	0	NNK1	train
WLWSQLVESCGRVRCSGGSG	1	NNK1	train
VGSSVPGCRAGVFGLLDRCI	0	NNK1	train
SWF	0	NNK1	train
RFRSCSYLVNRSSMLAATDG	0	NNK1	train
VGSLGM	0	NNK1	train
STTILCLLI	1	NNK1	train
WFVTFVWVSSVRTILP	0	NNK1	train
LRTDALFY	0	NNK1	train
SHIMRRFLWVELAQ	0	NNK1	train
PYLGNLNSLQGFYLS	0	NNK1	train
FNVCLSKESVNLGRD	0	NNK1	train
VKSWKLERRMRVAMLDTLVI	0	NNK1	train
TWSSGRETSCVLFWVQVSKL	0	NNK1	train
TPWV	0	NNK1	train
TRTPAWGWFPQST	0	NNK1	train
AGIQIGWVIHSLCSSELRLS	0	NNK1	train
GNCWYV	0	NNK1	train
YRVYRRLSV	0	NNK1	train
FCLYISTIDID	0	NNK1	train
NYIMTRHPPLGISLPEVGRS	0	NNK1	train
SNSNTIP	0	NNK1	train
FDITRGRSTSYLIERRRTWG	0	NNK1	train
SYLFVKGLIYSLSRLCLEVN	0	NNK1	train
IDMIVGNLN	0	NNK1	train
PVQDGSLGCQSHYCSRYCYV	0	NNK1	train
APRCKSIWS	0	NNK1	train
LAPMDLCGGSVAFR	0	NNK1	train
RYYR	0	NNK1	train
LLYS	0	NNK1	train
NILGIAHTIGCLLLTFCCTL	0	NNK1	train
IYWSP	0	NNK1	train
NFCVSVVFP	1	NNK1	train
KPMFSLGSNYKMCIYHGCFM	1	NNK1	train
GGCMV	0	NNK1	train
FTL	0	NNK1	train
DYDIWDAMPAQFQRITMYSV	0	NNK1	train
RFV	0	NNK1	train
YLQETLYNKWDWFGNHQGLM	0	NNK1	train
MGHVLGVYKSP	1	NNK1	train
LPVLLSFVSYGS	0	NNK1	train
HCMLGMFHWVRRQVYRSTKW	1	NNK1	train
SNTTIFFSFNRVPTISLNHS	1	NNK1	train
LG	0	NNK1	train
LYAWGVRYSVVMLFSYRGVH	0	NNK1	train
WTAFGRFAVQTFFEKHM	0	NNK1	train
LRCRQKKYAAYRGTAVYWLL	0	NNK1	train
YDASGLWMCKERAEGFMRNV	0	NNK1	train
VYS	0	NNK1	train
FLSSALSFSCWLKPLFLMYW	1	NNK1	train
CSQLLKLTQSAYLFFVNQDS	0	NNK1	train
GQAGGWTARGQSSDIDLGQR	0	NNK1	train
YCMYMVWLKGK	0	NNK1	train
HIENNSLKSDIVGRRGVRLS	0	NNK1	train
LVMTYVFLDCI	0	NNK1	train
IIGTPVPYLGVLKTFDIKYF	0	NNK1	train
IKMYACMYWLVEFLVN	0	NNK1	train
YPGGILIRRVNIKLDGAAIV	0	NNK1	train
TTYYRFNVDKTFSAVISAEF	0	NNK1	train
FYGEGNFRGKTYVFTVPVVK	0	NNK1	train
CGVEA	0	NNK1	train
TQPMSF	0	NNK1	train
VATYLLDHVYLNSCQSHCAM	1	NNK1	train
CSFFTKDSDTP	0	NNK1	train
DILEIWL	0	NNK1	train
VKVCSSSMRFNVL	0	NNK1	train
SACNYVRRNVAHVRLLSL	0	NNK1	train
IKFRCYLCG	0	NNK1	train
CDCTNT	0	NNK1	train
SGDCVL	1	NNK1	train
LCALG	0	NNK1	train
LVNDPVFMGTWILSARICNV	0	NNK1	train
PMNNIVFYGGYLISAFRVRL	1	NNK1	train
LSVGKKDS	0	NNK1	train
VTIHETCRVWRFVRTDRRWG	0	NNK1	train
SQRNLHTTYTYVAYRDYAER	1	NNK1	train
IVLWCTWYYNWNWPSALFRM	0	NNK1	train
LKL	0	NNK1	train
YWHR	0	NNK1	train
STFIVGMRYVPLSKGR	0	NNK1	train
LKYTVPGLISPGFLGVVDYV	0	NNK1	train
RGWGELVVVNHLLRRGGGEG	0	NNK1	train
GFLCQSRVLAML	0	NNK1	train
RIANQ	0	NNK1	train
VLYMVEACLVWGIRQSESAV	0	NNK1	train
SYCTGLFWEKRVVIMLVSQV	0	NNK1	train
LSIFVF	1	NNK1	train
THLVTCKGGLSMPDLVYRHV	0	NNK1	train
GHWSYYKVTSYYI	0	NNK1	train
SRVM	0	NNK1	train
KAHRWDGRIFN	0	NNK1	train
KP	0	NNK1	train
CILH	0	NNK1	train
SLPSNHTVLWTVWMMVFGAR	0	NNK1	train
SIMGVDRLVVVWYGFDRCGF	0	NNK1	train
NCSMPFETMMKHSRN	0	NNK1	train
SGRLVSRGTKHNQSSRCE	0	NNK1	train
CTPALLGLAIIQQGNTWLGI	1	NNK1	train
YAFGHFCTDADSFCGRCVIL	0	NNK1	train
FVYLR	0	NNK1	train
CWIFQDCCQKDCMLFLPCCK	0	NNK1	train
SECLLYSWRVILSRLSPESE	0	NNK1	train
YIKAGLFGCYMVAGGAYNPV	1	NNK1	train
DVLSSNVFRNWVMVRSYSRQ	0	NNK1	train
SWSITPNKKFDKTVSFQYHD	0	NNK1	train
SWFWHPYFCHRRIGSMGDGV	0	NNK1	train
TYSRARAQSIMFVRLFKACL	0	NNK1	train
LSSCFPIDRSEDSDVYGYFK	0	NNK1	train
TKLSPFNIGLRCRYHNLALN	0	NNK1	train
VPPASQISGPWARLSEMVSH	0	NNK1	train
VQN	1	NNK1	train
WLYMRGPKVVRSCREITARA	0	NNK1	train
IMARCIVFKPG	0	NNK1	train
QSFFHCVLYAIPHVRLS	0	NNK1	train
FLMPCFMKVGFVREEPWWRR	0	NNK1	train
KNVMVFVQDWIVVSCMRVEK	1	NNK1	train
IYGELLHLWLISEFCDVRNC	0	NNK1	train
CTADWLRDPRVGVRGPEGGG	0	NNK1	train
HALRSTLYMGSSVFLNAMDS	0	NNK1	train
LNLTMVGIYINDFL	1	NNK1	train
CDVLELFKNTVGSFGGIVVS	0	NNK1	train
SAC	1	NNK1	train
VLTVAGF	0	NNK1	train
DIPIDIWSYPQHGRFS	0	NNK1	train
LCCYAVYGLCLMHTYNWGCD	0	NNK1	train
QVFVIIIFPCMQWYDMYCSD	0	NNK1	train
KQYPI	0	NNK1	train
FDSFKVRYN	0	NNK1	train
YHCLWGFVGVLKSDSLRDRR	0	NNK1	train
RIEHISQRQCMTFSIVTVVN	0	NNK1	train
NLV	0	NNK1	train
IIRNVTL	0	NNK1	train
FVMRAFNLIRWVGSACNLET	0	NNK1	train
HFWLDARSRAKKPAQGIIKG	0	NNK1	train
VYC	0	NNK1	train
SSPDFMFYILNRALA	0	NNK1	train
DYAFKFCFQLVDKAYRSLSY	0	NNK1	train
YSVSWQLFGIDVCTFVTVRS	0	NNK1	train
LIYYNLIGHRVSWGEVGYFV	0	NNK1	train
RALCLWTCKSYMFRN	0	NNK1	train
YLFPDVTRICCMGWSFTLLS	1	NNK1	train
GYMSKLEYLPTQLYLLSLRE	0	NNK1	train
KRVSRNPNPGVV	0	NNK1	train
YVDSSI	0	NNK1	train
MHWFRVN	0	NNK1	train
RHALIYMVQVAQAGWGGLEV	0	NNK1	train
SYRSEGAMETLIDGRLSDLS	0	NNK1	train
RRRCYVVSCCLVALACLACF	0	NNK1	train
ISATCL	0	NNK1	train
THLGGRRFHFSELRTRSSRG	0	NNK1	train
LARLLNGQVGNDYCPGVPGG	0	NNK1	train
VGLLMKTACSWAGSVTDRCM	1	NNK1	train
LYNSGSTLI	0	NNK1	train
VRDSGRIGMFKMGKV	0	NNK1	train
HCYRITYKRSNRDVL	1	NNK1	train
HCHSPATKPALTLMMY	0	NNK1	train
KSTSRPCHWIYWMWMVYPRY	0	NNK1	train
YYKCMATQVVGLLMSVWATY	0	NNK1	train
SRYGWGTRSESRQLTSLSCT	0	NNK1	train
SEWDFGDCENFKVSYLVVTQ	0	NNK1	train
YSLNFYAMPRSSI	1	NNK1	train
RMFPCYIAV	0	NNK1	train
GVTMVISPPYVMAGRSDMFL	0	NNK1	train
FLYVVARY	0	NNK1	train
LLEALQNLGRLLITTPLVV	0	NNK1	train
AIYMLHRNGGGGVCEAEAVR	0	NNK1	train
KLAIYFILAACSRNVVED	0	NNK1	train
KSQVVMRDVEPATNIV	0	NNK1	train
TTGKFDLFGDYHRGSLYSSV	0	NNK1	train
LLPGLIEWSVGLMCLIL	0	NNK1	train
RTIGFTEELP	0	NNK1	train
GIE	0	NNK1	train
PPQLHRVEFLIVSGR	0	NNK1	train
NDVRYLLDMDLLASSADYFM	0	NNK1	train
MTRVCL	0	NNK1	train
TKSMFGTCNMFKTKVLN	0	NNK1	train
LDRYVRFEIRS	0	NNK1	train
RLWSRPSS	0	NNK1	train
SIFVFRLYFLYGLV	0	NNK1	train
SFLW	0	NNK1	train
NMD	0	NNK1	train
VSKRFRFLRTLFIEECDLRH	0	NNK1	train
FTMFFPMGSVC	0	NNK1	train
HVLMLNW	1	NNK1	train
DLCV	0	NNK1	train
LIVNLDMTSVLHVSGELR	1	NNK1	train
SYNTIIGSSCN	0	NNK1	train
TGFLR	0	NNK1	train
GHWDTVGIR	0	NNK1	train
GTSSRNLAFLVPWMVYMRVR	0	NNK1	train
GSGSAPCCTIAFMMLFGTEG	0	NNK1	train
VFGSKFGLKLITDFINILLR	0	NNK1	train
FYMGGDCVYNECQGEIRLSL	0	NNK1	train
FMV	0	NNK1	train
ILRNDMSATVNM	1	NNK1	train
SSPTLLSWVKW	0	NNK1	train
LTGYTAS	0	NNK1	train
VITWEWFRFRRRFGKMEGCL	1	NNK1	train
LLLLCMDARRKRYSSMSACS	0	NNK1	train
CLNTMWRKPVEAREM	0	NNK1	train
INYRLYGVIGVAGTGPG	0	NNK1	train
DKTKLLLTLRNWLSP	0	NNK1	train
VGNMRYL	0	NNK1	train
PGYSVPFSCGDQVPQQLPIR	0	NNK1	train
CLFRCVVEPLVIGYTKCAS	0	NNK1	train
QGKLFFLVNLYSKPQNSHYG	1	NNK1	train
CGIVFCSSFMDIFGPFDQTH	1	NNK1	train
NWLFRQCGSQMMVYVFEFFY	0	NNK1	train
VAH	0	NNK1	train
FGASIGDGDFRVM	0	NNK1	train
CSLKKSMQNYEFHFWFLFIV	0	NNK1	train
FWQIAGRGFGRYG	0	NNK1	train
YSSNWIMLIIRVMIHFFSSR	1	NNK1	train
LLLTWFFPQHASRVNMSYSS	0	NNK1	train
AMKVFYDMWKTACY	0	NNK1	train
PSR	0	NNK1	train
IYGGYEK	0	NNK1	train
AYTLRYTFRYKYWLRYRLAG	0	NNK1	train
WASMIHVEFYSNYFL	0	NNK1	train
VFLYFIVLNANHCFIMPEHF	1	NNK1	train
PTAEV	0	NNK1	train
IGFEIHFMYALE	0	NNK1	train
EMALKVVMWC	0	NNK1	train
SHVLCSDTNTI	0	NNK1	train
TCYGQAVFLTDCSGRWDIYE	1	NNK1	train
CLLFNGNKLVCSHILMRKNG	0	NNK1	train
FDRWFRQGNGLVV	0	NNK1	train
SSFIPF	0	NNK1	train
KSVFIYLGMISLVG	0	NNK1	train
VLEWRGPF	0	NNK1	train
GCCSEDFNINGVFCSCPKFC	1	NNK1	train
LMWVSRR	0	NNK1	train
YNV	0	NNK1	train
MLEVKPLTCMVSPIYDFMPG	0	NNK1	train
WYRYEPLVMTRQMSGVGPMR	0	NNK1	train
LHDQCLAHGQWCNTWGK	0	NNK1	train
SGWCGSTFSCERNPTVYSSC	1	NNK1	train
HQIYVLATETNSPMLRWKLQ	0	NNK1	train
FLFLTRRWEFVHMLPVSCEV	0	NNK1	train
HSSNFGRDSNSWLRAVD	0	NNK1	train
CF	0	NNK1	train
CMSVVNLRCPDRTLVSLLPY	0	NNK1	train
FIRCVNSV	0	NNK1	train
FLLLAC	0	NNK1	train
AGVCYWTLDILPY	0	NNK1	train
VCSCRFLYI	0	NNK1	train
LFLSSCLNSGLGGTL	0	NNK1	train
ESTAQSEV	0	NNK1	train
GVPA	0	NNK1	train
LVFL	0	NNK1	train
GDVSRQTVEV	0	NNK1	train
SGGCMDSKLSAVG	0	NNK1	train
GNFMNRCAFRRMGYSTISIN	1	NNK1	train
ERWIVVPDESTTRTTHRHIN	0	NNK1	train
TMMW	0	NNK1	train
NGTWYILSQASFFYELDAYC	0	NNK1	train
RRRMFSCLDPEVWEVQRGRV	0	NNK1	train
MIMMDLHCGVILRALGEHGP	1	NNK1	train
TDNDLVHYCTM	0	NNK1	train
FLVKSIRTVGL	0	NNK1	train
ESTLNRVRVTALETVQQCLS	0	NNK1	train
TLFCYADMWYNLYHRIVKVR	1	NNK1	train
SLRKKVSSVCSC	0	NNK1	train
TVWKSLLHNSAAAGV	0	NNK1	train
CLAGLYNCGGR	0	NNK1	train
TFADNF	0	NNK1	train
NCWQLYLKHSVPRRIQRGYA	0	NNK1	train
SMIDFIRSFLYHSY	0	NNK1	train
SWRLMIRYVDTPNSWNFSTM	0	NNK1	train
MEIRYYFVFEEDGRVFEGGT	0	NNK1	train
MGDSISVFMKSRFCVCTWGG	0	NNK1	train
AIAGSAMVEGAH	0	NNK1	train
WSWRRVVAWLH	0	NNK1	train
VRRSSGNMEDGCSTIVRVRC	1	NNK1	train
NLFVSYSTDNSSTFMWDSVR	1	NNK1	train
EALCSTSEGILHKEWF	0	NNK1	train
TRFNFMGLYNLRMVN	0	NNK1	train
LLIVYYNVDITQCRWFTELC	0	NNK1	train
MLVAFAYFFGSHVRHWGFVW	0	NNK1	train
VLRWLRKRSFSI	0	NNK1	train
DYSSSFVNCIYKKPGQGMFG	0	NNK1	train
HNHRRQDGIRNA	1	NNK1	train
EFRSSVDWNAFMKLLVCTKH	0	NNK1	train
[truncated: 109,693 more rows]

## Sheet: SD_3
Amino Acid	Nucelotide sequence
SYTSRPYFTNIYVDYWFMVC	tcttatacttctagaccatattttactaatatttatgttgattattggtttatggtttgc
MNYFVMSHSNKLDASLCWRR	atgaattattttgttatgtctcattctaataaattggatgcttctttgtgctggagaaga
SYLFRSRRIRYFRFMHN*GA	tcttatttgtttagatctagaagaattagatattttagatttatgcataattaaggtgct
HYKDSITVFFIFHIPIQMMM	cattataaagattctattactgttttttttatttttcatattccaattcaaatgatgatg
FLRGCSNNDVDAASVWMMGF	tttttgagaggttgctctaataatgatgttgatgctgcttctgtttggatgatgggtttt
YSNLIDGS*AVELQMNNLRH	tattctaatttgattgatggttcttaagctgttgaattgcaaatgaataatttgagacat
CPVCNTESTCRYPRVGKWDT	tgcccagtttgcaatactgaatctacttgcagatatccaagagttggtaaatgggatact
VFFGLTICFFVAHHCQERGS	gttttttttggtttgactatttgcttttttgttgctcatcattgccaagaaagaggttct
DLLFAVYYELEHGFERVAGR	gatttgttgtttgctgtttattatgaattggaacatggttttgaaagagttgctggtaga
PMSRIKWILLSGLSKGLSYG	ccaatgtctagaattaaatggattttgttgtctggtttgtctaaaggtttgtcttatggt
FVTDMAYNMMESGLHT*ICQ	tttgttactgatatggcttataatatgatggaatctggtttgcatacttaaatttgccaa
FGPCMRFDCCNRGST*CLFT	tttggtccatgcatgagatttgattgctgcaatagaggttctacttaatgcttgtttact
VQIFCVNSGFTCGCGLFSKG	gttcaaattttttgcgttaattctggttttacttgcggttgcggtttgttttctaaaggt
GRVLYKSCALNNFSIMQVLC	ggtagagttttgtataaatcttgcgctttgaataatttttctattatgcaagttttgtgc
CFCFFIVSPMMF*LCFC*II	tgcttttgcttttttattgtttctccaatgatgttttaattgtgcttttgctaaattatt
QNFWALGPIRRIYFVNVITN	caaaatttttgggctttgggtccaattagaagaatttattttgttaatgttattactaat
IFNSEVVSSLIRVVSMNMEG	atttttaattctgaagttgtttcttctttgattagagttgtttctatgaatatggaaggt
NFAYCYFFS*VEATG*LRGS	aattttgcttattgctattttttttcttaagttgaagctactggttaattgagaggttct
FVAISVSTIRQCGVCRGGTC	tttgttgctatttctgtttctactattagacaatgcggtgtttgcagaggtggtacttgc
SNLDLHRSVLSRLGKYLDFP	tctaatttggatttgcatagatctgttttgtctagattgggtaaatatttggattttcca
RCISIRAYVTLFRNEYLCSN	agatgcatttctattagagcttatgttactttgtttagaaatgaatatttgtgctctaat
CFLMNLVAYFVFLRTLS*GD	tgctttttgatgaatttggttgcttattttgtttttttgagaactttgtcttaaggtgat
CFGCF*THSCALPECGIGWS	tgctttggttgcttttaaactcattcttgcgctttgccagaatgcggtattggttggtct
MILWPS*G*TLGWGLSHHFL	atgattttgtggccatcttaaggttaaactttgggttggggtttgtctcatcattttttg
VHFRYNIVTVSPQVIKFFST	gttcattttagatataatattgttactgtttctccacaagttattaaatttttttctact
KKRSFLGYFVSLAFYNCYQY	aaaaaaagatcttttttgggttattttgtttctttggctttttataattgctatcaatat
IKVQASQDP*TQYDLHLSLS	attaaagttcaagcttctcaagatccataaactcaatatgatttgcatttgtctttgtct
MQFLVVLCQCQFLNRVRGCA	atgcaatttttggttgttttgtgccaatgccaatttttgaatagagttagaggttgcgct
HSVFVMVCSSCMVG*LGGAY	cattctgtttttgttatggtttgctcttcttgcatggttggttaattgggtggtgcttat
AESSLLSLIVFNTNYFEAGQ	gctgaatcttctttgttgtctttgattgtttttaatactaattattttgaagctggtcaa
SNPKLFYIS*YINNLSTKQ*	tctaatccaaaattgttttatatttcttaatatattaataatttgtctactaaacaataa
SVKNYLCLMTTPFVFVLEM*	tctgttaaaaattatttgtgcttgatgactactccatttgtttttgttttggaaatgtaa
ELASSLIVFVDFSRACELNL	gaattggcttcttctttgattgtttttgttgatttttctagagcttgcgaattgaatttg
YVVNYYNRQSIGCFVWTWRR	tatgttgttaattattataatagacaatctattggttgctttgtttggacttggagaaga
IWLCVYNGM*VLKLACSMAW	atttggttgtgcgtttataatggtatgtaagttttgaaattggcttgctctatggcttgg
SIGVFNCNCHRNYEHRYRYM	tctattggtgtttttaattgcaattgccatagaaattatgaacatagatatagatatatg
HLSVFQLDLTREVANCKSWM	catttgtctgtttttcaattggatttgactagagaagttgctaattgcaaatcttggatg
SCPWLDSSLCFMNVGVLIYK	tcttgcccatggttggattcttctttgtgctttatgaatgttggtgttttgatttataaa
ISSYTCCFYSYHQSHVMPLG	atttcttcttatacttgctgcttttattcttatcatcaatctcatgttatgccattgggt
TFYLFSRGSSLEIWG*SN*W	actttttatttgttttctagaggttcttctttggaaatttggggttaatctaattaatgg
TFYVIYLEKNHYAG*CGRNA	actttttatgttatttatttggaaaaaaatcattatgctggttaatgcggtagaaatgct
TCLRACVHLVNYGVDMFSDK	acttgcttgagagcttgcgttcatttggttaattatggtgttgatatgttttctgataaa
EDTSKVKICFSVIVYSMLNR	gaagatacttctaaagttaaaatttgcttttctgttattgtttattctatgttgaataga
ELLEILFCSTIVERKNHRRP	gaattgttggaaattttgttttgctctactattgttgaaagaaaaaatcatagaagacca
YNTCECFSFLTCKWLNKMDG	tataatacttgcgaatgcttttcttttttgacttgcaaatggttgaataaaatggatggt
LLNRSALCWMCCTKDSWLLT	ttgttgaatagatctgctttgtgctggatgtgctgcactaaagattcttggttgttgact
LFMNCLILRMFTCAFHNSSE	ttgtttatgaattgcttgattttgagaatgtttacttgcgcttttcataattcttctgaa
SRLQLNWLQPRWY*RVQSRD	tctagattgcaattgaattggttgcaaccaagatggtattaaagagttcaatctagagat
TAEIVLRMLTFPASSVRS*L	actgctgaaattgttttgagaatgttgacttttccagcttcttctgttagatcttaattg
PS*HPIKYNNNVPNPDCNPL	ccatcttaacatccaattaaatataataataatgttccaaatccagattgcaatccattg
LFVGRGIAFVSFGPLALS*R	ttgtttgttggtagaggtattgcttttgtttcttttggtccattggctttgtcttaaaga
DRLMFRYSIRRIRFVSESSP	gatagattgatgtttagatattctattagaagaattagatttgtttctgaatcttctcca
CDWSCSDSVCFITLCKYDDC	tgcgattggtcttgctctgattctgtttgctttattactttgtgcaaatatgatgattgc
LFFQANKLLVIYNCRIYTTF	ttgttttttcaagctaataaattgttggttatttataattgcagaatttatactactttt
SSSHPSLIGNLDTRLNWMTM	tcttcttctcatccatctttgattggtaatttggatactagattgaattggatgactatg
CLVVYHSRKAW*AVYYVCVK	tgcttggttgtttatcattctagaaaagcttggtaagctgtttattatgtttgcgttaaa
LCQSYGCFVPYYLYDFHRVV	ttgtgccaatcttatggttgctttgttccatattatttgtatgattttcatagagttgtt
TSHAVFNTVINLVVFVDQHC	acttctcatgctgtttttaatactgttattaatttggttgtttttgttgatcaacattgc
AFYNCYSGNYFNYIFIYRCT	gctttttataattgctattctggtaattattttaattatatttttatttatagatgcact
VVARYYIQLFDRRDRN*NGG	gttgttgctagatattatattcaattgtttgatagaagagatagaaattaaaatggtggt
PGFFWHICFG*ILSSIERCS	ccaggttttttttggcatatttgctttggttaaattttgtcttctattgaaagatgctct
NYYLVCCCKREQRLCTVGIT	aattattatttggtttgctgctgcaaaagagaacaaagattgtgcactgttggtattact
VLSRLCLYVSVMSRDNKYGS	gttttgtctagattgtgcttgtatgtttctgttatgtctagagataataaatatggttct
TMNTLILCHFFWLDETISPM	actatgaatactttgattttgtgccattttttttggttggatgaaactatttctccaatg
SILIRLIISTINCCVNNVAF	tctattttgattagattgattatttctactattaattgctgcgttaataatgttgctttt
VSIFPFLTCLVVNLMLGGPV	gtttctatttttccatttttgacttgcttggttgttaatttgatgttgggtggtccagtt
VLVVNWFRS*NKLSFFSRSG	gttttggttgttaattggtttagatcttaaaataaattgtcttttttttctagatctggt
VAVTSSMFFRPNFNLNTVLS	gttgctgttacttcttctatgttttttagaccaaattttaatttgaatactgttttgtct
LSWSILDGFGGMRCCNINAL	ttgtcttggtctattttggatggttttggtggtatgagatgctgcaatattaatgctttg
YCDAYPGRKTEILVVQLF*L	tattgcgatgcttatccaggtagaaaaactgaaattttggttgttcaattgttttaattg
SLIRLCVAVTSTSNPGWPLL	tctttgattagattgtgcgttgctgttacttctacttctaatccaggttggccattgttg
SWKIFIRIMTDYSIQFAYSY	tcttggaaaatttttattagaattatgactgattattctattcaatttgcttattcttat
MYLFICVGSMVNQDVNEMMR	atgtatttgtttatttgcgttggttctatggttaatcaagatgttaatgaaatgatgaga
FGYNILYINQSTWLLNFCQV	tttggttataatattttgtatattaatcaatctacttggttgttgaatttttgccaagtt
AMMPLVLNQVVFDVAALTNR	gctatgatgccattggttttgaatcaagttgtttttgatgttgctgctttgactaataga
LDLMGDAGAVKYPYLNCFKS	ttggatttgatgggtgatgctggtgctgttaaatatccatatttgaattgctttaaatct
RSCGMTVGACSYVACVSYCT	agatcttgcggtatgactgttggtgcttgctcttatgttgcttgcgtttcttattgcact
ESIVRFKSSRSDKI*FSSNA	gaatctattgttagatttaaatcttctagatctgataaaatttaattttcttctaatgct
HIGYCQSVSTFSR*GLWTSG	catattggttattgccaatctgtttctactttttctagataaggtttgtggacttctggt
WCCWVMCV*NIRFQEVTFGE	tggtgctgctgggttatgtgcgtttaaaatattagatttcaagaagttacttttggtgaa
EAW*FSWFSKLHP*AFYAQR	gaagcttggtaattttcttggttttctaaattgcatccataagctttttatgctcaaaga
MIYVGVDISV*HSMRGKWDV	atgatttatgttggtgttgatatttctgtttaacattctatgagaggtaaatgggatgtt
IFRFSNFR*STANGCVRGSG	atttttagattttctaattttagataatctactgctaatggttgcgttagaggttctggt
F*GVNSSGVKWLWHDNARLY	ttttaaggtgttaattcttctggtgttaaatggttgtggcatgataatgctagattgtat
LHMFIRTSVYWVSMSLNTIW	ttgcatatgtttattagaacttctgtttattgggtttctatgtctttgaatactatttgg
ISWSASLDIDINCQCRGLWG	atttcttggtctgcttctttggatattgatattaattgccaatgcagaggtttgtggggt
NSVYGTIDYGPHCFVNEGNF	aattctgtttatggtactattgattatggtccacattgctttgttaatgaaggtaatttt
RCTGLRLRVLGAILIFIHYV	agatgcactggtttgagattgagagttttgggtgctattttgatttttattcattatgtt
LAGTYYGDWGYVTPGKCGAL	ttggctggtacttattatggtgattggggttatgttactccaggtaaatgcggtgctttg
VDSFRGHIESFPSLRTFIVS	gttgattcttttagaggtcatattgaatcttttccatctttgagaacttttattgtttct
YVMDMIYFYDGLVWSCLCWI	tatgttatggatatgatttatttttatgatggtttggtttggtcttgcttgtgctggatt
KLSGFKFEVTCDGHEFWGHP	aaattgtctggttttaaatttgaagttacttgcgatggtcatgaattttggggtcatcca
W*ILFPSVLGKSGLSLLRDV	tggtaaattttgtttccatctgttttgggtaaatctggtttgtctttgttgagagatgtt
PDLT*NNLCAEPRIEVRLIV	ccagatttgacttaaaataatttgtgcgctgaaccaagaattgaagttagattgattgtt
YDKLGLMIFRDA*RHLHSYP	tatgataaattgggtttgatgatttttagagatgcttaaagacatttgcattcttatcca
MFTNLQIWWDSMACYFWDVF	atgtttactaatttgcaaatttggtgggattctatggcttgctatttttgggatgttttt
LSMWSRHSMTPRFFLGLTPV	ttgtctatgtggtctagacattctatgactccaagattttttttgggtttgactccagtt
SDSWGTFGLACSSW*KNLLE	tctgattcttggggtacttttggtttggcttgctcttcttggtaaaaaaatttgttggaa
SMSCVVHRGSSASCWMFYRN	tctatgtcttgcgttgttcatagaggttcttctgcttcttgctggatgttttatagaaat
FGLKYRSDGVPCPDYLARKY	tttggtttgaaatatagatctgatggtgttccatgcccagattatttggctagaaaatat
MLVCRWNACSVVLSVSGLAR	atgttggtttgcagatggaatgcttgctctgttgttttgtctgtttctggtttggctaga
YEPRSNLCCIINTIKFPKTI	tatgaaccaagatctaatttgtgctgcattattaatactattaaatttccaaaaactatt
NVMFF*FWSGAEEGFRRSMG	aatgttatgtttttttaattttggtctggtgctgaagaaggttttagaagatctatgggt
NQWDPMFDRIPTMAALAGPG	aatcaatgggatccaatgtttgatagaattccaactatggctgctttggctggtccaggt
DN*SNWL*CR*FDFMELWRV	gataattaatctaattggttgtaatgcagataatttgattttatggaattgtggagagtt
CIYVYSLVWM*FSFYFLLDL	tgcatttatgtttattctttggtttggatgtaattttctttttattttttgttggatttg
SNSVCACCKCWLGLSLPYQG	tctaattctgtttgcgcttgctgcaaatgctggttgggtttgtctttgccatatcaaggt
KSFGVDYFFCVKLTSCGIQC	aaatcttttggtgttgattattttttttgcgttaaattgacttcttgcggtattcaatgc
IFGSWSSIMCLTKFKCSLGG	atttttggttcttggtcttctattatgtgcttgactaaatttaaatgctctttgggtggt
SKNSYSAHPKL*MGYFKLRH	tctaaaaattcttattctgctcatccaaaattgtaaatgggttattttaaattgagacat
V*VRLNF*RHGIVNCSLRSM	gtttaagttagattgaatttttaaagacatggtattgttaattgctctttgagatctatg
TWYPIAFKTGCEMLTERSM*	acttggtatccaattgcttttaaaactggttgcgaaatgttgactgaaagatctatgtaa
LN*VG*MLSHLRVRC*VYGA	ttgaattaagttggttaaatgttgtctcatttgagagttagatgctaagtttatggtgct
TFVITLNGHSCQVGTITPRN	acttttgttattactttgaatggtcattcttgccaagttggtactattactccaagaaat
FLLTKSRCLEVFA*FWSMSL	tttttgttgactaaatctagatgcttggaagtttttgcttaattttggtctatgtctttg
IVHQGLLIRPIDGVGRLTLS	attgttcatcaaggtttgttgattagaccaattgatggtgttggtagattgactttgtct
DSSYVSVHRFCNFGYLIFCF	gattcttcttatgtttctgttcatagattttgcaattttggttatttgattttttgcttt
IMIMYFCCDMGRLGP*RGVT	attatgattatgtatttttgctgcgatatgggtagattgggtccataaagaggtgttact
FWHIEMCENSTYHVSLSTGC	ttttggcatattgaaatgtgcgaaaattctacttatcatgtttctttgtctactggttgc
VYYTVVCGDDRRCIKMCKFC	gtttattatactgttgtttgcggtgatgatagaagatgcattaaaatgtgcaaattttgc
ILFWFRT*RTMNDWFYGHTK	attttgttttggtttagaacttaaagaactatgaatgattggttttatggtcatactaaa
ARYAVDTSITNECSLALYTS	gctagatatgctgttgatacttctattactaatgaatgctctttggctttgtatacttct
IFPFLDFRRFFLVYHVGPIS	atttttccatttttggattttagaagattttttttggtttatcatgttggtccaatttct
YSHGEVCCWSCVMWVKHFMR	tattctcatggtgaagtttgctgctggtcttgcgttatgtgggttaaacattttatgaga
CVRGVQGILQWSFGTLNMFV	tgcgttagaggtgttcaaggtattttgcaatggtcttttggtactttgaatatgtttgtt
PKCS*RHSGRSN*GLVCV*F	ccaaaatgctcttaaagacattctggtagatctaattaaggtttggtttgcgtttaattt
NTLTTFVIGGCCLRFEASYM	aatactttgactacttttgttattggtggttgctgcttgagatttgaagcttcttatatg
LMCVLTIL*YAICQATCRMA	ttgatgtgcgttttgactattttgtaatatgctatttgccaagctacttgcagaatggct
NNYATCNVHCMFMMI*LVQW	aataattatgctacttgcaatgttcattgcatgtttatgatgatttaattggttcaatgg
WDFRRAYIILMNRTFNLYPS	tgggattttagaagagcttatattattttgatgaatagaacttttaatttgtatccatct
WTLEVSSATMDS*SLPSST*	tggactttggaagtttcttctgctactatggattcttaatctttgccatcttctacttaa
*YMNQAV*GGGDWRGVLLCA	taatatatgaatcaagctgtttaaggtggtggtgattggagaggtgttttgttgtgcgct
TYFVVGDSLSVIFSGRNWGV	acttattttgttgttggtgattctttgtctgttattttttctggtagaaattggggtgtt
RSCATFIFVMS*RRQGTG*K	agatcttgcgctacttttatttttgttatgtcttaaagaagacaaggtactggttaaaaa
CNAWLSPFVHIECVYCVSWR	tgcaatgcttggttgtctccatttgttcatattgaatgcgtttattgcgtttcttggaga
VSDLKVAQNCANKVIKLRYR	gtttctgatttgaaagttgctcaaaattgcgctaataaagttattaaattgagatataga
RRYVCSWYSVDYFVYMFHGA	agaagatatgtttgctcttggtattctgttgattattttgtttatatgtttcatggtgct
STGCSYHFRMIHATVTTYFG	tctactggttgctcttatcattttagaatgattcatgctactgttactacttattttggt
EEWTVNCC**S*AGVT*SGT	gaagaatggactgttaattgctgctaataatcttaagctggtgttacttaatctggtact
VDQCPYRFKFRVSYMMVFYM	gttgatcaatgcccatatagatttaaatttagagtttcttatatgatggttttttatatg
IDLSTMTAGTCISYCVYCRI	attgatttgtctactatgactgctggtacttgcatttcttattgcgtttattgcagaatt
R*RHCWVRLVLVWKSLVHSV	agataaagacattgctgggttagattggttttggtttggaaatctttggttcattctgtt
SGYDFHVRMTCCIWH*GRFI	tctggttatgattttcatgttagaatgacttgctgcatttggcattaaggtagatttatt
LDKKVSVSAVRLTRRDASEE	ttggataaaaaagtttctgtttctgctgttagattgactagaagagatgcttctgaagaa
TGLWDVCQVLIRFRNVFWRN	actggtttgtgggatgtttgccaagttttgattagatttagaaatgttttttggagaaat
PEFICYCANSACDWSTYCIG	ccagaatttatttgctattgcgctaattctgcttgcgattggtctacttattgcattggt
CCISMDVLWRLSEQP*LAKN	tgctgcatttctatggatgttttgtggagattgtctgaacaaccataattggctaaaaat
DYGWKLMVKVDWFLNGHQ*S	gattatggttggaaattgatggttaaagttgattggtttttgaatggtcatcaataatct
VNI*HWCRYMCRGILNIASA	gttaatatttaacattggtgcagatatatgtgcagaggtattttgaatattgcttctgct
LIQVAFQLYATVQVTVKTDV	ttgattcaagttgcttttcaattgtatgctactgttcaagttactgttaaaactgatgtt
LLYTCFGVREVQMVTYRNAS	ttgttgtatacttgctttggtgttagagaagttcaaatggttacttatagaaatgcttct
CAVRWVGVS*RSYRQRVVGA	tgcgctgttagatgggttggtgtttcttaaagatcttatagacaaagagttgttggtgct
LALMFLYAALFHAAR*HRWM	ttggctttgatgtttttgtatgctgctttgtttcatgctgctagataacatagatggatg
IMMNNMAVIFR*HGGLSRNN	attatgatgaataatatggctgttatttttagataacatggtggtttgtctagaaataat
RVRLTRSSSCPNSVSFCGVA	agagttagattgactagatcttcttcttgcccaaattctgtttctttttgcggtgttgct
IILRSCMYCGSLAIIKGWMS	attattttgagatcttgcatgtattgcggttctttggctattattaaaggttggatgtct
NFNCAPFLVLYQQVGQAFSL	aattttaattgcgctccatttttggttttgtatcaacaagttggtcaagctttttctttg
LNVHCAGCCANWPLC*NSL*	ttgaatgttcattgcgctggttgctgcgctaattggccattgtgctaaaattctttgtaa
YQSFFVINLYNGLHTRGMRV	tatcaatctttttttgttattaatttgtataatggtttgcatactagaggtatgagagtt
TIMNYTGCYFGPVGPDRDLG	actattatgaattatactggttgctattttggtccagttggtccagatagagatttgggt
GLLN*VVKLPPYSCIWRCPS	ggtttgttgaattaagttgttaaattgccaccatattcttgcatttggagatgcccatct
GNMKCQVTLILMSTSDIREL	ggtaatatgaaatgccaagttactttgattttgatgtctacttctgatattagagaattg
TTLILRSWKWCHRTDYDMGL	actactttgattttgagatcttggaaatggtgccatagaactgattatgatatgggtttg
VTCCVTSEWVGFLDWWSDRQ	gttacttgctgcgttacttctgaatgggttggttttttggattggtggtctgatagacaa
YMTVSRVHISRVCCVYTLNV	tatatgactgtttctagagttcatatttctagagtttgctgcgtttatactttgaatgtt
MYSYFSRSMTHTNNGLSSLA	atgtattcttatttttctagatctatgactcatactaataatggtttgtcttctttggct
YRLDVVNGVLLCTWCTKEST	tatagattggatgttgttaatggtgttttgttgtgcacttggtgcactaaagaatctact
MNGVLFMCFIH*CRV**HKS	atgaatggtgttttgtttatgtgctttattcattaatgcagagtttaataacataaatct
CFCPMLLLYIVRP*SRHCIF	tgcttttgcccaatgttgttgttgtatattgttagaccataatctagacattgcattttt
RMSIWRFRMSLAQDGLGRFQ	agaatgtctatttggagatttagaatgtctttggctcaagatggtttgggtagatttcaa
SKMSYAYFLSLTMRCVADSM	tctaaaatgtcttatgcttattttttgtctttgactatgagatgcgttgctgattctatg
LCSVWEVFLYFF*NYYSLTI	ttgtgctctgtttgggaagtttttttgtattttttttaaaattattattctttgactatt
TVCSIMASFQYRDSRRQRSG	actgtttgctctattatggcttcttttcaatatagagattctagaagacaaagatctggt
SMRVYHSHLNWFH*L*VSN*	tctatgagagtttatcattctcatttgaattggtttcattaattgtaagtttctaattaa
VITSYVRRQCVKFCCGARCR	gttattacttcttatgttagaagacaatgcgttaaattttgctgcggtgctagatgcaga
KIIVHYIYRRIRLCDSNLKR	aaaattattgttcattatatttatagaagaattagattgtgcgattctaatttgaaaaga
NNTNIECSWWIYVWSRHNNR	aataatactaatattgaatgctcttggtggatttatgtttggtctagacataataataga
LVNKG*LKEFQYRLCNYWRS	ttggttaataaaggttaattgaaagaatttcaatatagattgtgcaattattggagatct
RGWLRFMEQNGTYSEYDVDL	agaggttggttgagatttatggaacaaaatggtacttattctgaatatgatgttgatttg
NCLLVLHFG*TREASLGLLR	aattgcttgttggttttgcattttggttaaactagagaagcttctttgggtttgttgaga
SRVQC*SYDYGENAAVQTYQ	tctagagttcaatgctaatcttatgattatggtgaaaatgctgctgttcaaacttatcaa
ISDATLGFGLIHVGMDVWGC	atttctgatgctactttgggttttggtttgattcatgttggtatggatgtttggggttgc
TPRN*FSVLRQCSLSNWLVG	actccaagaaattaattttctgttttgagacaatgctctttgtctaattggttggttggt
LGDAHALCGRLTVCRGGTGP	ttgggtgatgctcatgctttgtgcggtagattgactgtttgcagaggtggtactggtcca
RDSVIYCCMMMKGTCAWLYL	agagattctgttatttattgctgcatgatgatgaaaggtacttgcgcttggttgtatttg
DLNLQIIRMGFYLLFAYVRC	gatttgaatttgcaaattattagaatgggtttttatttgttgtttgcttatgttagatgc
AILGLYVYMGSWHKGVSGVI	gctattttgggtttgtatgtttatatgggttcttggcataaaggtgtttctggtgttatt
LYVVIIPSEAIHVTKSSHGI	ttgtatgttgttattattccatctgaagctattcatgttactaaatcttctcatggtatt
LFDSCSDSRMFNWMGPSNGQ	ttgtttgattcttgctctgattctagaatgtttaattggatgggtccatctaatggtcaa
KYRKSGSERTRARTGVCTVW	aaatatagaaaatctggttctgaaagaactagagctagaactggtgtttgcactgtttgg
DFMSSVFCQAVWVHAPRRVR	gattttatgtcttctgttttttgccaagctgtttgggttcatgctccaagaagagttaga
MNNDSAFIEYTGHQWIWGVR	atgaataatgattctgcttttattgaatatactggtcatcaatggatttggggtgttaga
WYFN*VRLSWMRWVLHKRSK	tggtattttaattaagttagattgtcttggatgagatgggttttgcataaaagatctaaa
SK*VTRHSHVQFCRSPVYTA	tctaaataagttactagacattctcatgttcaattttgcagatctccagtttatactgct
GSGNT*ARNAMASAVNRVCV	ggttctggtaatacttaagctagaaatgctatggcttctgctgttaatagagtttgcgtt
NVWQRPKGRHRIDFWSSKRS	aatgtttggcaaagaccaaaaggtagacatagaattgatttttggtcttctaaaagatct
PVCGVIALDSVTLCSSGMLL	ccagtttgcggtgttattgctttggattctgttactttgtgctcttctggtatgttgttg
GMNAAGEVWVRGWTSGCMVY	ggtatgaatgctgctggtgaagtttgggttagaggttggacttctggttgcatggtttat
IAGLTISSAISGSWDVVKPS	attgctggtttgactatttcttctgctatttctggttcttgggatgttgttaaaccatct
EFYFG*VLCRPRT*LIPGDR	gaattttattttggttaagttttgtgcagaccaagaacttaattgattccaggtgataga
NLFVNL*TARGLAEMANS*N	aatttgtttgttaatttgtaaactgctagaggtttggctgaaatggctaattcttaaaat
KFFFHGCFNFNQIRDRLRGK	aaatttttttttcatggttgctttaattttaatcaaattagagatagattgagaggtaaa
FQFNILNSVSGLCICYDSGH	tttcaatttaatattttgaattctgtttctggtttgtgcatttgctatgattctggtcat
AFDTILAEYLCYFLL*MHMS	gcttttgatactattttggctgaatatttgtgctattttttgttgtaaatgcatatgtct
CDSRSCFKVYASLAARSDQR	tgcgattctagatcttgctttaaagtttatgcttctttggctgctagatctgatcaaaga
YSALNSYSWYVTPFYILYWF	tattctgctttgaattcttattcttggtatgttactccattttatattttgtattggttt
IGRNSSKIFLFFCSCMRMFS	attggtagaaattcttctaaaatttttttgtttttttgctcttgcatgagaatgttttct
TLSAEGVRRLFTCACSYHEG	actttgtctgctgaaggtgttagaagattgtttacttgcgcttgctcttatcatgaaggt
AYMYSTILGSMPS*SEWNV*	gcttatatgtattctactattttgggttctatgccatcttaatctgaatggaatgtttaa
VRAGTIYRGVYHFCLFCMGE	gttagagctggtactatttatagaggtgtttatcatttttgcttgttttgcatgggtgaa
CIFTIFNYQTLIELSHYFSR	tgcatttttactatttttaattatcaaactttgattgaattgtctcattatttttctaga
VFASQ*ISCF*SNW*VCTGR	gtttttgcttctcaataaatttcttgcttttaatctaattggtaagtttgcactggtaga
WPFMNYVNENCSWYSS**GL	tggccatttatgaattatgttaatgaaaattgctcttggtattcttcttaataaggtttg
KQSLSMVWRKSDLALKVMVG	aaacaatctttgtctatggtttggagaaaatctgatttggctttgaaagttatggttggt
ND*VFTPRAKFVD*LWFKGN	aatgattaagtttttactccaagagctaaatttgttgattaattgtggtttaaaggtaat
PFVSVSVCTSLKGCSR*GAR	ccatttgtttctgtttctgtttgcacttctttgaaaggttgctctagataaggtgctaga
MWSHLVCCNRQPENLYG*FS	atgtggtctcatttggtttgctgcaatagacaaccagaaaatttgtatggttaattttct
SPCIVLVQKLCGLGCRFVSV	tctccatgcattgttttggttcaaaaattgtgcggtttgggttgcagatttgtttctgtt
HRHNVGLCCAGDWHLVELGS	catagacataatgttggtttgtgctgcgctggtgattggcatttggttgaattgggttct
FLTRIHFLCTCVRRNG*LSG	tttttgactagaattcattttttgtgcacttgcgttagaagaaatggttaattgtctggt
RIQCLCVDVLSVMLSVHA*E	agaattcaatgcttgtgcgttgatgttttgtctgttatgttgtctgttcatgcttaagaa
CFCIL*GEDRRIQH*PCYHP	tgcttttgcattttgtaaggtgaagatagaagaattcaacattaaccatgctatcatcca
FSLGVWSNPDWVRCSHWFIF	ttttctttgggtgtttggtctaatccagattgggttagatgctctcattggtttattttt
RDCTMYNTYFIWNIYPG*TE	agagattgcactatgtataatacttattttatttggaatatttatccaggttaaactgaa
PFTTSYPDVQLTMKFNSWRN	ccatttactacttcttatccagatgttcaattgactatgaaatttaattcttggagaaat
TWATVTMVWCLNVNSVDTGL	acttgggctactgttactatggtttggtgcttgaatgttaattctgttgatactggtttg
NVNMYIDFVLIDMNWQNCTQ	aatgttaatatgtatattgattttgttttgattgatatgaattggcaaaattgcactcaa
SSPSWFTYLVKQVALRSVTQ	tcttctccatcttggtttacttatttggttaaacaagttgctttgagatctgttactcaa
CKGLIFISSFANVVLN*TSL	tgcaaaggtttgatttttatttcttcttttgctaatgttgttttgaattaaacttctttg
QSQWFGIVFMLNIMRSRDFR	caatctcaatggtttggtattgtttttatgttgaatattatgagatctagagattttaga
LSLNLRYHQPVNWNSRDTCL	ttgtctttgaatttgagatatcatcaaccagttaattggaattctagagatacttgcttg
SVDVMTGLPTWSYLCDDETR	tctgttgatgttatgactggtttgccaacttggtcttatttgtgcgatgatgaaactaga
NYFCDIFNLSVNSILNYY*W	aattatttttgcgatatttttaatttgtctgttaattctattttgaattattattaatgg
VWRWGDLNSSGCCMWSRLNM	gtttggagatggggtgatttgaattcttctggttgctgcatgtggtctagattgaatatg
MKFRLTSSRQSDEAHFMWLT	atgaaatttagattgacttcttctagacaatctgatgaagctcattttatgtggttgact
FRACIVLYNTVHVVHFNISR	tttagagcttgcattgttttgtataatactgttcatgttgttcattttaatatttctaga
GCNACVTSTCIRVVCGNLKC	ggttgcaatgcttgcgttacttctacttgcattagagttgtttgcggtaatttgaaatgc
GIRVSLGVSFRECFNNSVSR	ggtattagagtttctttgggtgtttcttttagagaatgctttaataattctgtttctaga
GFSNFQEVVGILYCQFWVLL	ggtttttctaattttcaagaagttgttggtattttgtattgccaattttgggttttgttg
GLTLRRWINAFHRHVGNKGQ	ggtttgactttgagaagatggattaatgcttttcatagacatgttggtaataaaggtcaa
TVYELYVDLAVRRSAFAFLP	actgtttatgaattgtatgttgatttggctgttagaagatctgcttttgcttttttgcca
LSALHSVYLINAISFGFNQT	ttgtctgctttgcattctgtttatttgattaatgctatttcttttggttttaatcaaact
KRCRFVVIFKSGIVTLWKLF	aaaagatgcagatttgttgttatttttaaatctggtattgttactttgtggaaattgttt
LVDLGFMRRCSQSRLQDFCF	ttggttgatttgggttttatgagaagatgctctcaatctagattgcaagatttttgcttt
TLCNFKCVYTGSLKIFHRYM	actttgtgcaattttaaatgcgtttatactggttctttgaaaatttttcatagatatatg
NVYVSSRVYISK*FKRSNSI	aatgtttatgtttcttctagagtttatatttctaaataatttaaaagatctaattctatt
FFKFFWFSRRPISSFLGLCV	ttttttaaatttttttggttttctagaagaccaatttcttcttttttgggtttgtgcgtt
FFCNLSSILRWGN*TDQRLQ	tttttttgcaatttgtcttctattttgagatggggtaattaaactgatcaaagattgcaa
HHIMIATLSG*HF*RLCEIT	catcatattatgattgctactttgtctggttaacatttttaaagattgtgcgaaattact
THESATSYLISGFGIGFIWC	actcatgaatctgctacttcttatttgatttctggttttggtattggttttatttggtgc
T*AVFFVFLWLM*NRVTRFM	acttaagctgttttttttgtttttttgtggttgatgtaaaatagagttactagatttatg
KEVMFR*GFTWYFADQNGLN	aaagaagttatgtttagataaggttttacttggtattttgctgatcaaaatggtttgaat
VNYHFYKFYGPWRVWNRTRA	gttaattatcatttttataaattttatggtccatggagagtttggaatagaactagagct
NCYNQYRSSWRLTCCLF**W	aattgctataatcaatatagatcttcttggagattgacttgctgcttgttttaataatgg
GA*ILV*IWMC*VCIVAQNL	ggtgcttaaattttggtttaaatttggatgtgctaagtttgcattgttgctcaaaatttg
CFDFSCVFLKEMQYGGETGS	tgctttgatttttcttgcgtttttttgaaagaaatgcaatatggtggtgaaactggttct
YLKWTNVVKMGHSKSSTE*Q	tatttgaaatggactaatgttgttaaaatgggtcattctaaatcttctactgaataacaa
GRGSKLVCVR**PCRGVVKR	ggtagaggttctaaattggtttgcgttagataataaccatgcagaggtgttgttaaaaga
RNATIALCAGWVIYDSVFKG	agaaatgctactattgctttgtgcgctggttgggttatttatgattctgtttttaaaggt
SVLLISVEYVAYEFLSHSVR	tctgttttgttgatttctgttgaatatgttgcttatgaatttttgtctcattctgttaga
MVLNERFFYTSTTGVICVTC	atggttttgaatgaaagatttttttatacttctactactggtgttatttgcgttacttgc
QMVIHTVLGLKSLCVMFPSR	caaatggttattcatactgttttgggtttgaaatctttgtgcgttatgtttccatctaga
SDIYWNGGLMYWICSMSVFI	tctgatatttattggaatggtggtttgatgtattggatttgctctatgtctgtttttatt
VIKTHMWLGL*WSRNWMDGM	gttattaaaactcatatgtggttgggtttgtaatggtctagaaattggatggatggtatg
LRYWPVCLVQIAFDFTVTGV	ttgagatattggccagtttgcttggttcaaattgcttttgattttactgttactggtgtt
HRDNLWRWNFFCPNY*WVSS	catagagataatttgtggagatggaattttttttgcccaaattattaatgggtttcttct
TKNRVYQWMSLSGM*WYVLW	actaaaaatagagtttatcaatggatgtctttgtctggtatgtaatggtatgttttgtgg
AIWLCCQLLLM*Y*GWAALG	gctatttggttgtgctgccaattgttgttgatgtaatattaaggttgggctgctttgggt
ASMYIMFTTVNKILFIEISD	gcttctatgtatattatgtttactactgttaataaaattttgtttattgaaatttctgat
GSSAPKWVWNWFVPYGKRQG	ggttcttctgctccaaaatgggtttggaattggtttgttccatatggtaaaagacaaggt
WGCALCSYDACRLES*LYAE	tggggttgcgctttgtgctcttatgatgcttgcagattggaatcttaattgtatgctgaa
WSMSSVTYNSVCSCGSWCE*	tggtctatgtcttctgttacttataattctgtttgctcttgcggttcttggtgcgaataa
KSKNPIIVFTYRM*VE*GYR	aaatctaaaaatccaattattgtttttacttatagaatgtaagttgaataaggttataga
PHFQTFRDYVLCGISFSYCE	ccacattttcaaacttttagagattatgttttgtgcggtatttctttttcttattgcgaa
SMGKCRFRCVNIIFYWRWIH	tctatgggtaaatgcagatttagatgcgttaatattattttttattggagatggattcat
TMYCLHLNIMSCWSNSTKKT	actatgtattgcttgcatttgaatattatgtcttgctggtctaattctactaaaaaaact
YNAYLKENLILLYLCRSSRE	tataatgcttatttgaaagaaaatttgattttgttgtatttgtgcagatcttctagagaa
VPPVVSAP*HTTPMQASWLR	gttccaccagttgtttctgctccataacatactactccaatgcaagcttcttggttgaga
GLNGIDLKLSVAGFVVFLGR	ggtttgaatggtattgatttgaaattgtctgttgctggttttgttgtttttttgggtaga
RGKNVAWWVTSSTKSYSAK*	agaggtaaaaatgttgcttggtgggttacttcttctactaaatcttattctgctaaataa
TPSGCAFNHCVMGTGDFQYM	actccatctggttgcgcttttaatcattgcgttatgggtactggtgattttcaatatatg
YSLNDFGPVCGWVRGNSFAL	tattctttgaatgattttggtccagtttgcggttgggttagaggtaattcttttgctttg
NFMPNKYCNVELVFWGDLGI	aattttatgccaaataaatattgcaatgttgaattggttttttggggtgatttgggtatt
IFNLMFYFVVRNE*RSELVR	atttttaatttgatgttttattttgttgttagaaatgaataaagatctgaattggttaga
KWNCHLVLPLWIPGLVMMGR	aaatggaattgccatttggttttgccattgtggattccaggtttggttatgatgggtaga
SVARNSHYATLHKELQHVMY	tctgttgctagaaattctcattatgctactttgcataaagaattgcaacatgttatgtat
HALFGYISRVDNLYSSMVSH	catgctttgtttggttatatttctagagttgataatttgtattcttctatggtttctcat
RELYFSYDSLDYLGMRVWML	agagaattgtatttttcttatgattctttggattatttgggtatgagagtttggatgttg
VSRVTRLNKFISVVHDSCEV	gtttctagagttactagattgaataaatttatttctgttgttcatgattcttgcgaagtt
KVVVTIRTVCRKKVDVICID	aaagttgttgttactattagaactgtttgcagaaaaaaagttgatgttatttgcattgat
IEACSVSM*ARRVARRDRVW	attgaagcttgctctgtttctatgtaagctagaagagttgctagaagagatagagtttgg
HSIIRVSFLDMVCAGNSIVR	cattctattattagagtttcttttttggatatggtttgcgctggtaattctattgttaga
NYLI*GYRSGPVFFKFMIYS	aattatttgatttaaggttatagatctggtccagttttttttaaatttatgatttattct
RQLSSQREWECATPMRHRLA	agacaattgtcttctcaaagagaatgggaatgcgctactccaatgagacatagattggct
MLMAPSYEYT*QEKLSTRRR	atgttgatggctccatcttatgaatatacttaacaagaaaaattgtctactagaagaaga
CRAAC*ARSSCKLHRHKIDM	tgcagagctgcttgctaagctagatcttcttgcaaattgcatagacataaaattgatatg
TLLPLQMFTNHWALMPSSHR	actttgttgccattgcaaatgtttactaatcattgggctttgatgccatcttctcataga
DRMKDRHAVVLILVEFLAGR	gatagaatgaaagatagacatgctgttgttttgattttggttgaatttttggctggtaga
TVRWDVSLMFMRPMMYGEPK	actgttagatgggatgtttctttgatgtttatgagaccaatgatgtatggtgaaccaaaa
LNICSTVVRFSCWCCFIFIV	ttgaatatttgctctactgttgttagattttcttgctggtgctgctttatttttattgtt
ATIDCWFQEIIFTLCFFTKF	gctactattgattgctggtttcaagaaattatttttactttgtgcttttttactaaattt
VCGLGMGLMCG**ARIYRGP	gtttgcggtttgggtatgggtttgatgtgcggttaataagctagaatttatagaggtcca
LTLTGVHYQDLCGLFCSIYY	ttgactttgactggtgttcattatcaagatttgtgcggtttgttttgctctatttattat
KYCLFLIWARFST*CSFFES	aaatattgcttgtttttgatttgggctagattttctacttaatgctctttttttgaatct
AVYNNMPIATFITFIDYKI*	gctgtttataataatatgccaattgctacttttattacttttattgattataaaatttaa
TCKFMYRTINRNDFSMYDIC	acttgcaaatttatgtatagaactattaatagaaatgatttttctatgtatgatatttgc
RIMICVGLYVGSKICFSCVK	agaattatgatttgcgttggtttgtatgttggttctaaaatttgcttttcttgcgttaaa
DSTCWCIIIPTCFRQDVVLT	gattctacttgctggtgcattattattccaacttgctttagacaagatgttgttttgact
SNTRYLSTLSTCFVERY*SQ	tctaatactagatatttgtctactttgtctacttgctttgttgaaagatattaatctcaa
FHVVCMACDSIMVMDGF*VS	tttcatgttgtttgcatggcttgcgattctattatggttatggatggtttttaagtttct
SSLSWYSQRYVTFSCLCS*S	tcttctttgtcttggtattctcaaagatatgttactttttcttgcttgtgctcttaatct
WLSPRMEGIRIGCDD*LLAW	tggttgtctccaagaatggaaggtattagaattggttgcgatgattaattgttggcttgg
ERVNTGTTVYLWLETNVRFY	gaaagagttaatactggtactactgtttatttgtggttggaaactaatgttagattttat
VSKSRTRYVKRVLQHSFCWL	gtttctaaatctagaactagatatgttaaaagagttttgcaacattctttttgctggttg
QWGYVRNSIDLYRVSYYSI*	caatggggttatgttagaaattctattgatttgtatagagtttcttattattctatttaa
LLFSIRMNLHDGR*VRW*LW	ttgttgttttctattagaatgaatttgcatgatggtagataagttagatggtaattgtgg
CKNTIVLQSSVYGQHRQCEL	tgcaaaaatactattgttttgcaatcttctgtttatggtcaacatagacaatgcgaattg
SYARGCNRKKDWE*MALGRG	tcttatgctagaggttgcaatagaaaaaaagattgggaataaatggctttgggtagaggt
GSIVKRDIGSFTFLYSFTRS	ggttctattgttaaaagagatattggttcttttacttttttgtattcttttactagatct
CFYLSLPMVCTYFSY**NYV	tgcttttatttgtctttgccaatggtttgcacttatttttcttattaataaaattatgtt
CWLSCMCNCDSRRSRSELKW	tgctggttgtcttgcatgtgcaattgcgattctagaagatctagatctgaattgaaatgg
YLVRNVSNDRRTDIWTWMFR	tatttggttagaaatgtttctaatgatagaagaactgatatttggacttggatgtttaga
WCSSNCVIVISKSYIKNKLI	tggtgctcttctaattgcgttattgttatttctaaatcttatattaaaaataaattgatt
LTSLILYSSKLESEDQYRSS	ttgacttctttgattttgtattcttctaaattggaatctgaagatcaatatagatcttct
LCMIWIGCGHVGVCRTGSLL	ttgtgcatgatttggattggttgcggtcatgttggtgtttgcagaactggttctttgttg
YYFFQYLSVTVNITTFCKAH	tattatttttttcaatatttgtctgttactgttaatattactactttttgcaaagctcat
VFKYWVVLGCSYMIT*PHT*	gtttttaaatattgggttgttttgggttgctcttatatgattacttaaccacatacttaa
LICGWLHCYKGGLC*NCLGK	ttgatttgcggttggttgcattgctataaaggtggtttgtgctaaaattgcttgggtaaa
FNIGNVIRYNSINWICQTVL	tttaatattggtaatgttattagatataattctattaattggatttgccaaactgttttg
NDVGLETRVYYTILVYTSKI	aatgatgttggtttggaaactagagtttattatactattttggtttatacttctaaaatt
YY*SNTFF*IFRFDKKHHAF	tattattaatctaatacttttttttaaatttttagatttgataaaaaacatcatgctttt
LYLFTFIDMIACPCHGVINL	ttgtatttgtttacttttattgatatgattgcttgcccatgccatggtgttattaatttg
EPSKAAWVMTMRIISWVHCC	gaaccatctaaagctgcttgggttatgactatgagaattatttcttgggttcattgctgc
TITGWMSLCCTIVIFCV*FV	actattactggttggatgtctttgtgctgcactattgttattttttgcgtttaatttgtt
AIRVMERMCNG*PM*VRSVI	gctattagagttatggaaagaatgtgcaatggttaaccaatgtaagttagatctgttatt
ALSSKNYIQRVWFCVFYSED	gctttgtcttctaaaaattatattcaaagagtttggttttgcgttttttattctgaagat
DYWRVSNSVCSLYSAYCQ*F	gattattggagagtttctaattctgtttgctctttgtattctgcttattgccaataattt
TTKLSFLLFVEKVCEDFEYR	actactaaattgtcttttttgttgtttgttgaaaaagtttgcgaagattttgaatataga
CNMKVMFLLSCGNNGRAENI	tgcaatatgaaagttatgtttttgttgtcttgcggtaataatggtagagctgaaaatatt
SLSFYYIKE*S*AIIFGYS*	tctttgtctttttattatattaaagaataatcttaagctattatttttggttattcttaa
PSIVWSVFFVVGNMRNTRCL	ccatctattgtttggtctgttttttttgttgttggtaatatgagaaatactagatgcttg
RRWDTTLTLCSVLTYMVCDY	agaagatgggatactactttgactttgtgctctgttttgacttatatggtttgcgattat
RFEMFPYTVMLSSAVSRYNW	agatttgaaatgtttccatatactgttatgttgtcttctgctgtttctagatataattgg
LFLGVSNACHSWCFVLNSLR	ttgtttttgggtgtttctaatgcttgccattcttggtgctttgttttgaattctttgaga
YNFNVFMSLLLSDAVSHFCF	tataattttaatgtttttatgtctttgttgttgtctgatgctgtttctcatttttgcttt
SMSLVLLYGISLSCCDMSLR	tctatgtctttggttttgttgtatggtatttctttgtcttgctgcgatatgtctttgaga
FNLMTIKGWNN*ERL*CHGY	tttaatttgatgactattaaaggttggaataattaagaaagattgtaatgccatggttat
VQIFLYRHTLYSTCMTYVLD	gttcaaatttttttgtatagacatactttgtattctacttgcatgacttatgttttggat
RYVLSGEVLSFEGPTRTVWE	agatatgttttgtctggtgaagttttgtcttttgaaggtccaactagaactgtttgggaa
FNFSCNMFYRINPALDNGYV	tttaatttttcttgcaatatgttttatagaattaatccagctttggataatggttatgtt
HYQYFILSFYCAS*AFDDWT	cattatcaatattttattttgtctttttattgcgcttcttaagcttttgatgattggact
FCSVYMRSF*FCGNGYMWDM	ttttgctctgtttatatgagatctttttaattttgcggtaatggttatatgtgggatatg
MSYVVGKQSSVISVWEFNFL	atgtcttatgttgttggtaaacaatcttctgttatttctgtttgggaatttaattttttg
VHSNNNVWLYIGFNIFSWDI	gttcattctaataataatgtttggttgtatattggttttaatattttttcttgggatatt
VWNMIVTLGDNREMPCHPGT	gtttggaatatgattgttactttgggtgataatagagaaatgccatgccatccaggtact
FYVTMTGPSRNEFGMNLLYM	ttttatgttactatgactggtccatctagaaatgaatttggtatgaatttgttgtatatg
FVMVVSAFMSFRE*IFNDPT	tttgttatggttgtttctgcttttatgtcttttagagaataaatttttaatgatccaact
NVVWNSLTYSPCFMFSTEKI	aatgttgtttggaattctttgacttattctccatgctttatgttttctactgaaaaaatt
RISFSSHFV*WRN*IFFTMF	agaatttctttttcttctcattttgtttaatggagaaattaaattttttttactatgttt
VTYYNNFACSCGSRNGRYVW	gttacttattataataattttgcttgctcttgcggttctagaaatggtagatatgtttgg
ISLLCYNLVVQGPFYLVVLF	atttctttgttgtgctataatttggttgttcaaggtccattttatttggttgttttgttt
TILICKSFTS*CILLEVV*S	actattttgatttgcaaatcttttacttcttaatgcattttgttggaagttgtttaatct
LLGLMLMIYNCVYDCQYQGM	ttgttgggtttgatgttgatgatttataattgcgtttatgattgccaatatcaaggtatg
CCCFSSYYVS*F*IPSGYRN	tgctgctgcttttcttcttattatgtttcttaattttaaattccatctggttatagaaat
YFNLLFTFPYLVGKRASTIR	tattttaatttgttgtttacttttccatatttggttggtaaaagagcttctactattaga
IQLFTNMPRVVYCNKYHV*S	attcaattgtttactaatatgccaagagttgtttattgcaataaatatcatgtttaatct
GECLRVHWNRWGY*W*TVGV	ggtgaatgcttgagagttcattggaatagatggggttattaatggtaaactgttggtgtt
VVLVYRGLRRTRSCSEDVQW	gttgttttggtttatagaggtttgagaagaactagatcttgctctgaagatgttcaatgg
LLFLLIFWLILLMDRFRTCS	ttgttgtttttgttgattttttggttgattttgttgatggatagatttagaacttgctct
SIGTCIVLYGAVVTLFI*VN	tctattggtacttgcattgttttgtatggtgctgttgttactttgtttatttaagttaat
GGIIDWNVRNYTQLISNHFY	ggtggtattattgattggaatgttagaaattatactcaattgatttctaatcatttttat
LDLIQYLILYEGKKINVFIL	ttggatttgattcaatatttgattttgtatgaaggtaaaaaaattaatgtttttattttg
QVSSILCFCIDSSRGET*EY	caagtttcttctattttgtgcttttgcattgattcttctagaggtgaaacttaagaatat
HVRNTYHYWHIMTKGNESL*	catgttagaaatacttatcattattggcatattatgactaaaggtaatgaatctttgtaa
KVWSDVFVAVFISSLCVNSR	aaagtttggtctgatgtttttgttgctgtttttatttcttctttgtgcgttaattctaga
FFYDFGLFCFINT*F*CCVY	tttttttatgattttggtttgttttgctttattaatacttaattttaatgctgcgtttat
YILSFSL*LLSFLLNYLLTI	tatattttgtctttttctttgtaattgttgtcttttttgttgaattatttgttgactatt
IPVYQVYQNMVDYWGIR*LA	attccagtttatcaagtttatcaaaatatggttgattattggggtattagataattggct
CEYVNYMVLYASCICMESDY	tgcgaatatgttaattatatggttttgtatgcttcttgcatttgcatggaatctgattat
QLVIITSLCNRPTNNFFYPS	caattggttattattacttctttgtgcaatagaccaactaataattttttttatccatct
LDKYLISCSPACYCDNMICF	ttggataaatatttgatttcttgctctccagcttgctattgcgataatatgatttgcttt
TTISLFGFFVILYCESSSVK	actactatttctttgtttggtttttttgttattttgtattgcgaatcttcttctgttaaa
SYYCFFVSMPVYMLGHYDHE	tcttattattgcttttttgtttctatgccagtttatatgttgggtcattatgatcatgaa
FYSGMLSSSIMCSICSIDFG	ttttattctggtatgttgtcttcttctattatgtgctctatttgctctattgattttggt
TCLYTYITLFIIRLWDHIPK	acttgcttgtatacttatattactttgtttattattagattgtgggatcatattccaaaa
TFCNSSSILGYYSGCVPLLR	actttttgcaattcttcttctattttgggttattattctggttgcgttccattgttgaga
YGNILVPCSGTSVDKYWYMI	tatggtaatattttggttccatgctctggtacttctgttgataaatattggtatatgatt
CMYYRYFSLMCAFNLKRNRV	tgcatgtattatagatatttttctttgatgtgcgcttttaatttgaaaagaaatagagtt
FATKQLVLLMCYMLSLKYVI	tttgctactaaacaattggttttgttgatgtgctatatgttgtctttgaaatatgttatt
SHKL*LNDVGR*RFSLWSSM	tctcataaattgtaattgaatgatgttggtagataaagattttctttgtggtcttctatg
FLLRQYDY*LT*AN*NNTCG	tttttgttgagacaatatgattattaattgacttaagctaattaaaataatacttgcggt
SRNDIWFLLNIWFRHWGAPT	tctagaaatgatatttggtttttgttgaatatttggtttagacattggggtgctccaact
FGCS*C*SCCIYYFLFVNPE	tttggttgctcttaatgctaatcttgctgcatttattattttttgtttgttaatccagaa
EELSQEGLTITNTCAAP*EF	gaagaattgtctcaagaaggtttgactattactaatacttgcgctgctccataagaattt
MWYLCFRFMFMYVMSSGVF*	atgtggtatttgtgctttagatttatgtttatgtatgttatgtcttctggtgttttttaa
CSSVMFPVIYSYIW*KC*SS	tgctcttctgttatgtttccagttatttattcttatatttggtaaaaatgctaatcttct
IEGIIYLDISSLQCIMRNCY	attgaaggtattatttatttggatatttcttctttgcaatgcattatgagaaattgctat
FLFFVLVHLVRLNYVCFDVQ	tttttgttttttgttttggttcatttggttagattgaattatgtttgctttgatgttcaa
TVHRECTLYLFSYYASKPPG	actgttcatagagaatgcactttgtatttgttttcttattatgcttctaaaccaccaggt
FVFYCSIIIFYDFRHGFFVP	tttgttttttattgctctattattattttttatgattttagacatggtttttttgttcca

## Sheet: SD_4
aa_seq	dataset	seed_bh	fitness	sigma	val_fitness	val_sigma
KKRSFLGYFVSLAFYNCYQY	NNK1	1	2.72522	0.0748638	2.56073	0.402981
KLSGFKFEVTCDGHEFWGHP	NNK1	0	1.08547	0.544261	0.927998	0.589025
NYYLVCCCKREQRLCTVGIT	NNK1	1	6.83112	0.0637186	4.53084	0.221707
NFAYCYFFS*VEATG*LRGS	NNK1	1	7.74344	0.0573592	5.91198	0.197381
TMNTLILCHFFWLDETISPM	NNK1	1	8.78109	0.0484767	5.19833	0.201484
TAEIVLRMLTFPASSVRS*L	NNK1	1	2.80232	0.161118	0.456371	0.304034
TSHAVFNTVINLVVFVDQHC	NNK1	1	8.11143	0.0551153	6.88517	0.890983
TCLRACVHLVNYGVDMFSDK	NNK1	1	1.82661	0.323097	0.819262	0.396883
TFYLFSRGSSLEIWG*SN*W	NNK1	1	5.71671	0.0592825	2.24755	0.259755
TFYVIYLEKNHYAG*CGRNA	NNK1	1	5.2493	0.0930915	4.69532	0.213818
SRLQLNWLQPRWY*RVQSRD	NNK1	1	4.27003	0.0770443	2.5163	0.431145
SMSCVVHRGSSASCWMFYRN	NNK1	0	0.783746	0.366586	0.698375	0.43484
SILIRLIISTINCCVNNVAF	NNK1	1	5.42986	0.0827333	3.6495	0.218839
SLIRLCVAVTSTSNPGWPLL	NNK1	1	3.09061	0.12209	2.27675	0.209325
SDSWGTFGLACSSW*KNLLE	NNK1	0	0.859699	0.755553	1.9991	0.241007
SYTSRPYFTNIYVDYWFMVC	NNK1	1	6.21633	0.0499539	4.55615	0.20433
SYLFRSRRIRYFRFMHN*GA	NNK1	1	3.16581	0.124828	-2.36582	1.76246
SWKIFIRIMTDYSIQFAYSY	NNK1	1	1.88215	0.0978215	-4.60165
SCPWLDSSLCFMNVGVLIYK	NNK1	1	3.37266	0.0618426	0.685185	0.341979
MNYFVMSHSNKLDASLCWRR	NNK1	1	1.5194	0.245916	1.00172	0.413265
MIYVGVDISV*HSMRGKWDV	NNK1	1	2.24025	0.282839	1.72543	0.279237
MILWPS*G*TLGWGLSHHFL	NNK1	1	1.6434	0.162173	0.846915	0.394728
MQFLVVLCQCQFLNRVRGCA	NNK1	1	1.50268	0.347499	2.24964	0.42702
MYLFICVGSMVNQDVNEMMR	NNK1	1	3.8394	0.084113	1.64335	0.520838
MFTNLQIWWDSMACYFWDVF	NNK1	0	0.922667	0.478801	0.425206	0.326916
IKVQASQDP*TQYDLHLSLS	NNK1	1	9.25173	0.0499164	-1.66778	1.03439
ISWSASLDIDINCQCRGLWG	NNK1	1	3.34482	0.101302	2.63094	0.211473
ISSYTCCFYSYHQSHVMPLG	NNK1	1	5.84849	0.0506276	5.1158	0.221657
IWLCVYNGM*VLKLACSMAW	NNK1	1	4.97838	0.122306	2.75293	0.224112
IFNSEVVSSLIRVVSMNMEG	NNK1	1	0.654434	0.214658	1.39637	0.235798
IFRFSNFR*STANGCVRGSG	NNK1	1	5.82156	0.0542528	4.60004	0.200269
QNFWALGPIRRIYFVNVITN	NNK1	1	7.31518	0.0602009	5.01733	0.223665
HIGYCQSVSTFSR*GLWTSG	NNK1	1	10.2041	0.0459527	0.1728	0.991909
HYKDSITVFFIFHIPIQMMM	NNK1	1	4.25532	0.0570934	3.77227	0.325953
HSVFVMVCSSCMVG*LGGAY	NNK1	1	8.89228	0.0682749	3.79571	0.212101
HLSVFQLDLTREVANCKSWM	NNK1	1	3.16898	0.108291	2.6338	0.313376
PDLT*NNLCAEPRIEVRLIV	NNK1	0	0.73483	0.397498	-3.05576	1.3575
PGFFWHICFG*ILSSIERCS	NNK1	1	4.55494	0.0820181	1.73186	0.866752
PS*HPIKYNNNVPNPDCNPL	NNK1	1	2.01351	0.529053	-1.84626	1.54629
PMSRIKWILLSGLSKGLSYG	NNK1	1	2.40551	0.170277	2.96864	0.261772
RSCGMTVGACSYVACVSYCT	NNK1	1	6.02316	0.0657006	2.17288	0.22388
RCISIRAYVTLFRNEYLCSN	NNK1	1	4.8562	0.103753	3.51783	0.307114
LLNRSALCWMCCTKDSWLLT	NNK1	1	7.07346	0.0612862	4.41962	0.201794
LHMFIRTSVYWVSMSLNTIW	NNK1	1	2.13382	0.592484	0.233015	0.465168
LCQSYGCFVPYYLYDFHRVV	NNK1	1	6.52135	0.0594245	4.26058	0.29588
LFMNCLILRMFTCAFHNSSE	NNK1	1	6.38593	0.0778273	4.21348	0.238434
LFVGRGIAFVSFGPLALS*R	NNK1	1	3.82613	0.0801557	3.43992	0.209481
ELASSLIVFVDFSRACELNL	NNK1	1	4.94784	0.118317	3.16105	0.211786
ELLEILFCSTIVERKNHRRP	NNK1	1	2.1099	0.111658	1.47743	0.425624
EDTSKVKICFSVIVYSMLNR	NNK1	1	8.16112	0.045264	-2.15455	3.47819
EAW*FSWFSKLHP*AFYAQR	NNK1	1	1.02299	0.195682	-3.43176	3.70298
ESIVRFKSSRSDKI*FSSNA	NNK1	1	2.8625	0.0747299	2.71913	0.399432
DRLMFRYSIRRIRFVSESSP	NNK1	1	1.40601	0.427484	1.101	0.431556
DLLFAVYYELEHGFERVAGR	NNK1	1	4.78232	0.0807663	0.99132	0.942511
AMMPLVLNQVVFDVAALTNR	NNK1	1	7.68029	0.0540869	5.29371	0.201905
AESSLLSLIVFNTNYFEAGQ	NNK1	1	6.7532	0.045822	5.29526	0.213102
AFYNCYSGNYFNYIFIYRCT	NNK1	1	7.28331	0.0532949	6.81821	0.409689
GRVLYKSCALNNFSIMQVLC	NNK1	1	4.61264	0.0996063	2.53156	0.219201
VAVTSSMFFRPNFNLNTVLS	NNK1	1	3.68489	0.0669846	0.379222	0.354288
VSIFPFLTCLVVNLMLGGPV	NNK1	1	4.25969	0.108374	3.46428	0.199161
VQIFCVNSGFTCGCGLFSKG	NNK1	1	7.48496	0.0467813	5.80837	0.261478
VHFRYNIVTVSPQVIKFFST	NNK1	1	5.3603	0.070757	4.07662	0.625721
VLVVNWFRS*NKLSFFSRSG	NNK1	1	9.48888	0.0454502	6.71718	0.222524
VVARYYIQLFDRRDRN*NGG	NNK1	1	6.67836	0.0654515	5.49163	0.216641
VLSRLCLYVSVMSRDNKYGS	NNK1	1	2.37991	0.455308	2.79865	0.681855
VFFGLTICFFVAHHCQERGS	NNK1	1	2.54494	0.208903	2.60112	0.293258
YNTCECFSFLTCKWLNKMDG	NNK1	1	2.7899	0.156842	2.73136	0.223373
YSNLIDGS*AVELQMNNLRH	NNK1	1	7.37774	0.0467922	0.972361	0.920892
YDKLGLMIFRDA*RHLHSYP	NNK1	0	1.1365	0.462859	1.35551	1.00937
YVVNYYNRQSIGCFVWTWRR	NNK1	1	8.16944	0.0501499	5.97968	0.203682
YCDAYPGRKTEILVVQLF*L	NNK1	1	5.59665	0.0635964	3.60774	0.203784
SNPKLFYIS*YINNLSTKQ*	NNK1	1	3.4226	0.135087	2.67079	0.959957
SNLDLHRSVLSRLGKYLDFP	NNK1	1	5.34674	0.080699	-4.00525	9.57642
SSSHPSLIGNLDTRLNWMTM	NNK1	1	1.5251	0.321441	1.49889	0.429751
SIGVFNCNCHRNYEHRYRYM	NNK1	1	1.21966	0.146451	3.67007	0.367425
SVKNYLCLMTTPFVFVLEM*	NNK1	1	5.41721	0.0494959	3.49864	0.412364
W*ILFPSVLGKSGLSLLRDV	NNK1	0	0.986316	0.693048	0.391821	0.427373
WCCWVMCV*NIRFQEVTFGE	NNK1	1	6.72648	0.0605508	4.40958	0.205818
CPVCNTESTCRYPRVGKWDT	NNK1	1	3.01016	0.169128	-1.31091	0.81559
CLVVYHSRKAW*AVYYVCVK	NNK1	1	2.64433	0.159949	1.99966	0.294767
CDWSCSDSVCFITLCKYDDC	NNK1	1	6.92109	0.0469807	5.33585	0.199472
CFGCF*THSCALPECGIGWS	NNK1	1	2.23378	0.166107	1.67158	0.322588
CFCFFIVSPMMF*LCFC*II	NNK1	1	3.8943	0.0556497	4.39259	0.209785
CFLMNLVAYFVFLRTLS*GD	NNK1	1	1.4872	0.560203	2.85049	0.216228
LSMWSRHSMTPRFFLGLTPV	NNK1	0	0.766157	0.688688	1.10927	0.90379
LSWSILDGFGGMRCCNINAL	NNK1	1	7.15495	0.0583684	5.19912	0.20452
LDLMGDAGAVKYPYLNCFKS	NNK1	1	7.71806	0.0558793	0.704546	0.308169
LFFQANKLLVIYNCRIYTTF	NNK1	1	6.3147	0.0698383	5.09375	0.419685
FLRGCSNNDVDAASVWMMGF	NNK1	1	2.25574	0.164979	1.36321	0.87351
FGLKYRSDGVPCPDYLARKY	NNK1	0	0.70151	0.512773	-1.51212	1.70526
FGPCMRFDCCNRGST*CLFT	NNK1	1	4.71775	0.0815402	3.31921	0.201185
FGYNILYINQSTWLLNFCQV	NNK1	1	6.55952	0.0487312	5.4006	0.29956
FVAISVSTIRQCGVCRGGTC	NNK1	1	4.29527	0.117952	3.98928	0.207453
FVTDMAYNMMESGLHT*ICQ	NNK1	1	6.44025	0.0444552	0.156776	0.777885
F*GVNSSGVKWLWHDNARLY	NNK1	1	4.2474	0.14427	-0.555201	1.09164
NSVYGTIDYGPHCFVNEGNF	NNK1	0			2.40634	0.431799
RCTGLRLRVLGAILIFIHYV	NNK1	0			1.70488	0.391857
LAGTYYGDWGYVTPGKCGAL	NNK1	0			2.79067	0.24631
VDSFRGHIESFPSLRTFIVS	NNK1	0			2.4271	0.883855
YVMDMIYFYDGLVWSCLCWI	NNK1	0			-1.60882	1.05199
KSFGVDYFFCVKLTSCGIQC	NNK2	1	3.25009	0.117141	1.67559	0.895673
KIIVHYIYRRIRLCDSNLKR	NNK2	1	8.39766	0.0464534	-3.38287	9.57728
KYRKSGSERTRARTGVCTVW	NNK2	0	0.584836	0.659737	-0.484108	0.998285
NNTNIECSWWIYVWSRHNNR	NNK2	1	5.99151	0.0608196	5.76955	0.220126
NNYATCNVHCMFMMI*LVQW	NNK2	1	10.1799	0.0502565	5.96288	0.202679
NTLTTFVIGGCCLRFEASYM	NNK2	1	10.5222	0.077301	6.25998	0.202316
NQWDPMFDRIPTMAALAGPG	NNK2	1	3.39988	0.103952	-1.49855	1.28658
NVWQRPKGRHRIDFWSSKRS	NNK2	0	0.876059	0.740793	0.322774	0.438944
NVMFF*FWSGAEEGFRRSMG	NNK2	1	1.27952	0.131584	1.78405	0.260089
NCLLVLHFG*TREASLGLLR	NNK2	1	6.91236	0.0734618	3.55955	0.215458
NFNCAPFLVLYQQVGQAFSL	NNK2	1	6.57808	0.0600343	4.12211	0.207357
TTLILRSWKWCHRTDYDMGL	NNK2	1	2.62786	0.20144	0.674705	0.31581
TIMNYTGCYFGPVGPDRDLG	NNK2	1	6.82416	0.0416973	3.91087	0.200748
TPRN*FSVLRQCSLSNWLVG	NNK2	1	2.30692	0.176355	3.08163	0.225559
TVCSIMASFQYRDSRRQRSG	NNK2	1	4.02125	0.0782521	0.798819	0.334986
TFVITLNGHSCQVGTITPRN	NNK2	1	8.01215	0.0402882	2.90665	0.22589
TGLWDVCQVLIRFRNVFWRN	NNK2	1	3.05629	0.0793361	-0.52111	1.11624
TYFVVGDSLSVIFSGRNWGV	NNK2	1	5.40821	0.043483	3.42879	0.247982
TWYPIAFKTGCEMLTERSM*	NNK2	1	6.43518	0.0350398	-1.5263	0.847767
SKNSYSAHPKL*MGYFKLRH	NNK2	1	4.83313	0.0602485	0.376851	0.774677
SNSVCACCKCWLGLSLPYQG	NNK2	1	7.78148	0.0456855	3.89193	0.246486
SRVQC*SYDYGENAAVQTYQ	NNK2	1	2.42991	0.0839748	-3.14471	4.34914
SGYDFHVRMTCCIWH*GRFI	NNK2	1	9.16574	0.0396958	6.60228	0.218563
MNNDSAFIEYTGHQWIWGVR	NNK2	0	0.269481	0.263481	1.08384	0.28648
MNGVLFMCFIH*CRV**HKS	NNK2	1	3.86051	0.0853678	0.896064	1.29804
MLVCRWNACSVVLSVSGLAR	NNK2	1	0.71752	0.210626	-2.24418	0.867087
MYSYFSRSMTHTNNGLSSLA	NNK2	1	4.37972	0.0454295	-2.13572	1.14377
ISDATLGFGLIHVGMDVWGC	NNK2	1	5.75638	0.0614695	-0.123085	0.739402
IMMNNMAVIFR*HGGLSRNN	NNK2	1	6.30305	0.0832301	4.27813	0.276856
IMIMYFCCDMGRLGP*RGVT	NNK2	1	8.45824	0.0558375	5.67516	0.198743
IILRSCMYCGSLAIIKGWMS	NNK2	1	2.91133	0.124644	1.73506	0.246949
IDLSTMTAGTCISYCVYCRI	NNK2	1	5.2524	0.103082	1.39984	0.246168
IAGLTISSAISGSWDVVKPS	NNK2	1	4.37451	0.0523276	0.0940146	0.458347
IVHQGLLIRPIDGVGRLTLS	NNK2	1	4.05192	0.101337	0.162943	0.961905
ILFWFRT*RTMNDWFYGHTK	NNK2	1	4.89987	0.0425326	3.07571	0.266335
IFPFLDFRRFFLVYHVGPIS	NNK2	1	2.40207	0.23888	-2.18385	3.59826
IFGSWSSIMCLTKFKCSLGG	NNK2	1	2.80012	0.0812979	1.46338	0.210912
PKCS*RHSGRSN*GLVCV*F	NNK2	1	2.99476	0.0654365	2.65874	0.212182
PEFICYCANSACDWSTYCIG	NNK2	1	7.35609	0.0358572	4.42295	0.197441
PVCGVIALDSVTLCSSGMLL	NNK2	0	0.333753	0.391443	1.08218	0.33366
RRYVCSWYSVDYFVYMFHGA	NNK2	1	3.41101	0.0840813	0.186626	0.375705
RVRLTRSSSCPNSVSFCGVA	NNK2	1	1.29311	0.241371	2.05226	0.885813
RSCATFIFVMS*RRQGTG*K	NNK2	1	4.983	0.072655	1.26349	0.634191
RMSIWRFRMSLAQDGLGRFQ	NNK2	1	5.56381	0.0435737	1.3933	0.604879
RGWLRFMEQNGTYSEYDVDL	NNK2	1	12.8209	0.0216987	2.96474	0.204704
R*RHCWVRLVLVWKSLVHSV	NNK2	1	1.74322	0.365196	0.409166	0.3088
LMCVLTIL*YAICQATCRMA	NNK2	1	1.25461	0.318473	0.661562	0.304917
LALMFLYAALFHAAR*HRWM	NNK2	1	7.13866	0.0577826	3.71382	0.223899
LGDAHALCGRLTVCRGGTGP	NNK2	1	3.57546	0.0747792	-2.48899	2.94992
LVNKG*LKEFQYRLCNYWRS	NNK2	1	3.1447	0.0643126	-4.56218	6.79742
LLYTCFGVREVQMVTYRNAS	NNK2	1	4.0019	0.0632112	2.02083	0.221579
EEWTVNCC**S*AGVT*SGT	NNK2	1	5.76577	0.0458994	2.03931	0.222814
EFYFG*VLCRPRT*LIPGDR	NNK2	0	0.598826	0.80101	1.1484	0.485019
DN*SNWL*CR*FDFMELWRV	NNK2	1	4.36244	0.104271	0.501534	1.00002
DYGWKLMVKVDWFLNGHQ*S	NNK2	1	4.38598	0.0484687	1.72636	0.369896
DSSYVSVHRFCNFGYLIFCF	NNK2	1	7.7338	0.0639492	5.13268	0.310239
DFMSSVFCQAVWVHAPRRVR	NNK2	0	0.599501	0.739348	2.72213	0.85431
ARYAVDTSITNECSLALYTS	NNK2	1	1.22979	0.237801	-1.7771	1.12153
GMNAAGEVWVRGWTSGCMVY	NNK2	0	0.224593	0.500341	-2.00108	0.842331
GSGNT*ARNAMASAVNRVCV	NNK2	0	0.44352	0.564803	0.348055	0.281329
GNMKCQVTLILMSTSDIREL	NNK2	1	7.03864	0.0410144	3.84776	0.22501
GLLN*VVKLPPYSCIWRCPS	NNK2	1	4.64656	0.0564059	0.446377	0.285555
VNI*HWCRYMCRGILNIASA	NNK2	1	3.07164	0.095631	0.0888254	0.504791
VTCCVTSEWVGFLDWWSDRQ	NNK2	1	10.1298	0.0434079	5.04244	0.196631
VSDLKVAQNCANKVIKLRYR	NNK2	1	5.00701	0.071812
VITSYVRRQCVKFCCGARCR	NNK2	1	8.34709	0.0536432	3.39317	0.232588
VDQCPYRFKFRVSYMMVFYM	NNK2	1	5.66859	0.085661	-1.98168	2.99904
V*VRLNF*RHGIVNCSLRSM	NNK2	1	2.63983	0.13489	2.41406	0.73223
VYYTVVCGDDRRCIKMCKFC	NNK2	1	5.32743	0.0317538	2.9486	0.32285
*YMNQAV*GGGDWRGVLLCA	NNK2	1	3.64276	0.0735739	-0.0132274	0.440736
YRLDVVNGVLLCTWCTKEST	NNK2	1	10.9062	0.0300001	5.85399	0.199498
YMTVSRVHISRVCCVYTLNV	NNK2	1	5.43698	0.0642501	2.72092	0.235185
YQSFFVINLYNGLHTRGMRV	NNK2	1	7.70079	0.0545532	5.95932	0.214987
YEPRSNLCCIINTIKFPKTI	NNK2	1	6.16887	0.0310004	4.65055	0.325375
YSHGEVCCWSCVMWVKHFMR	NNK2	1	1.46463	0.327153	2.04014	0.341196
SKMSYAYFLSLTMRCVADSM	NNK2	1	3.34503	0.0596524	-1.3925	1.18366
SK*VTRHSHVQFCRSPVYTA	NNK2	0	0.16267	0.276844	0.126932	6.84085
SMRVYHSHLNWFH*L*VSN*	NNK2	1	6.63028	0.0627014	3.51698	0.489378
STGCSYHFRMIHATVTTYFG	NNK2	1	3.58597	0.0532092	-1.51725	1.36629
WTLEVSSATMDS*SLPSST*	NNK2	1	0.762786	0.270037	1.36208	0.832008
WDFRRAYIILMNRTFNLYPS	NNK2	1	6.93351	0.0629729	2.40727	0.216625
WYFN*VRLSWMRWVLHKRSK	NNK2	0	0.77833	0.666314	-1.17163	0.6346
CNAWLSPFVHIECVYCVSWR	NNK2	1	9.19983	0.0573758	5.25364	0.20348
CIYVYSLVWM*FSFYFLLDL	NNK2	1	2.41757	0.204115	4.04692	0.201476
CAVRWVGVS*RSYRQRVVGA	NNK2	1	1.12314	0.22781	1.48816	0.233229
CVRGVQGILQWSFGTLNMFV	NNK2	1	5.34189	0.0907221	2.19244	0.24477
CCISMDVLWRLSEQP*LAKN	NNK2	1	6.38481	0.0504224	1.83438	0.286911
CFCPMLLLYIVRP*SRHCIF	NNK2	1	7.48263	0.0230952	4.51596	0.207645
LNVHCAGCCANWPLC*NSL*	NNK2	1	9.04073	0.0262612	5.21833	0.239649
LN*VG*MLSHLRVRC*VYGA	NNK2	1	4.79957	0.0476259	0.482547	0.925097
LIQVAFQLYATVQVTVKTDV	NNK2	1	2.08921	0.262511	1.06393	0.361155
LDKKVSVSAVRLTRRDASEE	NNK2	1	2.24588	0.0979819	0.930498	0.357213
LCSVWEVFLYFF*NYYSLTI	NNK2	1	1.8397	0.107462	2.08479	0.376697
FLLTKSRCLEVFA*FWSMSL	NNK2	1	4.68494	0.0651415	-1.18114	0.799067
FWHIEMCENSTYHVSLSTGC	NNK2	1	4.39372	0.040474	-2.95415	4.84444
RDSVIYCCMMMKGTCAWLYL	NNK2	0			1.66007	0.260098
DLNLQIIRMGFYLLFAYVRC	NNK2	0			-1.16613	1.05253
AILGLYVYMGSWHKGVSGVI	NNK2	0			-0.704937	1.12549
LYVVIIPSEAIHVTKSSHGI	NNK2	0			4.09719	0.239883
LFDSCSDSRMFNWMGPSNGQ	NNK2	0			-1.16797	2.25631
KSKNPIIVFTYRM*VE*GYR	NNK3	1	1.20114	0.144979	0.982272	0.468402
KQSLSMVWRKSDLALKVMVG	NNK3	1	0.903934	0.151493	-0.255937	0.361363
KRCRFVVIFKSGIVTLWKLF	NNK3	1	0.568152	0.418331	1.46192	0.286061
KEVMFR*GFTWYFADQNGLN	NNK3	1	1.6371	0.114526	-1.05157	0.989884
KVVVTIRTVCRKKVDVICID	NNK3	0	0.0707767	0.71569	1.51365	0.239581
KFFFHGCFNFNQIRDRLRGK	NNK3	1	2.97531	0.0693844
ND*VFTPRAKFVD*LWFKGN	NNK3	1	0.470133	0.401382	-0.670949	2.35094
NVNMYIDFVLIDMNWQNCTQ	NNK3	1	3.05301	0.062216	6.16838	0.199187
NVYVSSRVYISK*FKRSNSI	NNK3	1	2.87745	0.0604038	6.28852	0.304261
NYLI*GYRSGPVFFKFMIYS	NNK3	0	-0.205454	1.12837	-2.53581	5.57352
NYFCDIFNLSVNSILNYY*W	NNK3	1	0.680494	0.191953	2.96293	0.340147
NCYNQYRSSWRLTCCLF**W	NNK3	1	3.33867	0.0639581	6.61689	0.200762
NLFVNL*TARGLAEMANS*N	NNK3	1	1.12706	0.150744	3.04031	1.02977
NFMPNKYCNVELVFWGDLGI	NNK3	1	1.5948	0.115645	2.51841	0.232962
TLLPLQMFTNHWALMPSSHR	NNK3	0	0.124756	0.898841	-0.492407	0.526601
TLCNFKCVYTGSLKIFHRYM	NNK3	1	1.90698	0.0941171	4.16802	0.862949
TVRWDVSLMFMRPMMYGEPK	NNK3	0	-0.129644	1.09681	1.91256	0.243636
T*AVFFVFLWLM*NRVTRFM	NNK3	1	1.16136	0.133222	2.86532	0.291925
TKNRVYQWMSLSGM*WYVLW	NNK3	1	0.827863	0.11902	-2.71486	1.60962
TMYCLHLNIMSCWSNSTKKT	NNK3	1	2.57154	0.0833394	5.85883	0.219
THESATSYLISGFGIGFIWC	NNK3	1	1.4867	0.0888272	2.56884	0.289492
TPSGCAFNHCVMGTGDFQYM	NNK3	1	2.37533	0.0728665	0.74042	0.433243
TVYELYVDLAVRRSAFAFLP	NNK3	1	0.743602	0.148441	1.91144	0.220199
TWATVTMVWCLNVNSVDTGL	NNK3	1	2.26433	0.0940481	4.60652	0.197641
TLSAEGVRRLFTCACSYHEG	NNK3	1	0.531727	0.470124	2.52974	0.258286
RNATIALCAGWVIYDSVFKG	NNK3	1	2.2661	0.0730596	5.10215	0.198843
RIQCLCVDVLSVMLSVHA*E	NNK3	1	1.47667	0.106679	2.59095	0.221367
RQLSSQREWECATPMRHRLA	NNK3	0	0.144898	0.513012	-0.689477	0.727225
RGKNVAWWVTSSTKSYSAK*	NNK3	1	0.304496	0.234308	-2.03964	2.12638
SMGKCRFRCVNIIFYWRWIH	NNK3	1	1.24752	0.135061	-0.742194	0.546826
MKFRLTSSRQSDEAHFMWLT	NNK3	1	1.27593	0.0846713	0.602218	0.422672
MVLNERFFYTSTTGVICVTC	NNK3	1	1.73286	0.0635251	3.6968	0.206949
MWSHLVCCNRQPENLYG*FS	NNK3	1	1.31595	0.163815	3.48323	0.239831
MLMAPSYEYT*QEKLSTRRR	NNK3	0	-0.209136	0.780562	-2.44092	2.95009
IEACSVSM*ARRVARRDRVW	NNK3	0	0.0594234	0.981739	2.80204	0.210114
IGRNSSKIFLFFCSCMRMFS	NNK3	1	2.95283	0.0765331	5.95585	0.211469
IFNLMFYFVVRNE*RSELVR	NNK3	1	3.00555	0.070576	6.67642	0.204701
QMVIHTVLGLKSLCVMFPSR	NNK3	1	1.04443	0.0879299	2.78039	0.211675
QSQWFGIVFMLNIMRSRDFR	NNK3	1	0.645451	0.121057	1.402	0.601585
HRHNVGLCCAGDWHLVELGS	NNK3	1	2.0628	0.0642725	4.01533	0.210737
HRDNLWRWNFFCPNY*WVSS	NNK3	1	0.99287	0.115666	2.80913	0.22102
HHIMIATLSG*HF*RLCEIT	NNK3	1	0.711319	0.115376	-3.41502	5.48102
HSIIRVSFLDMVCAGNSIVR	NNK3	0	-0.504361	1.94138	1.40544	0.324693
PFTTSYPDVQLTMKFNSWRN	NNK3	1	1.56466	0.128714	2.8005	0.427279
PFVSVSVCTSLKGCSR*GAR	NNK3	1	1.79666	0.102501	1.64948	0.887786
PHFQTFRDYVLCGISFSYCE	NNK3	1	1.45855	0.103889	2.66666	0.231582
RDCTMYNTYFIWNIYPG*TE	NNK3	1	3.42329	0.0704429	7.56325	0.204402
LSLNLRYHQPVNWNSRDTCL	NNK3	1	1.30784	0.123769	0.31663	0.814067
LSALHSVYLINAISFGFNQT	NNK3	1	1.09402	0.133813	2.04681	0.514001
DRMKDRHAVVLILVEFLAGR	NNK3	0	0.411735	0.566928	3.11779	0.852077
AIWLCCQLLLM*Y*GWAALG	NNK3	1	2.62626	0.065556	4.69097	0.201782
AYMYSTILGSMPS*SEWNV*	NNK3	1	1.44419	0.106086	-1.80517	1.14173
AFDTILAEYLCYFLL*MHMS	NNK3	1	1.70411	0.103975	-0.319055	0.973565
ASMYIMFTTVNKILFIEISD	NNK3	1	1.69084	0.0562903	6.47589	0.320421
GLTLRRWINAFHRHVGNKGQ	NNK3	1	0.592435	0.245345	1.82836	0.891823
GLNGIDLKLSVAGFVVFLGR	NNK3	1	1.47532	0.134595	3.60698	0.212013
GSSAPKWVWNWFVPYGKRQG	NNK3	1	1.30314	0.0891383	2.04298	0.237502
GCNACVTSTCIRVVCGNLKC	NNK3	1	0.714862	0.298576	0.151949	0.337295
GRGSKLVCVR**PCRGVVKR	NNK3	1	2.63077	0.0707712	0.297134	0.472595
GIRVSLGVSFRECFNNSVSR	NNK3	1	2.42593	0.0528901	4.80513	0.211297
GA*ILV*IWMC*VCIVAQNL	NNK3	1	0.811512	0.266989	-3.58982	3.98475
GFSNFQEVVGILYCQFWVLL	NNK3	1	1.33522	0.0754482	2.99898	0.222995
VRAGTIYRGVYHFCLFCMGE	NNK3	1	0.827835	0.149824	2.02193	0.243717
VWRWGDLNSSGCCMWSRLNM	NNK3	1	1.99095	0.102185	3.72018	0.262365
VFASQ*ISCF*SNW*VCTGR	NNK3	1	1.29847	0.134116	0.6503	0.403709
VNYHFYKFYGPWRVWNRTRA	NNK3	1	1.94937	0.0862493	4.60358	0.283248
VIKTHMWLGL*WSRNWMDGM	NNK3	1	0.633446	0.241313	1.924	0.378534
VPPVVSAP*HTTPMQASWLR	NNK3	1	1.0539	0.120613	-1.93147	1.33922
YNAYLKENLILLYLCRSSRE	NNK3	1	2.16876	0.0630204	4.34106	0.211223
YSLNDFGPVCGWVRGNSFAL	NNK3	1	0.618197	0.189214	0.218422	0.832594
YSALNSYSWYVTPFYILYWF	NNK3	1	2.55763	0.0841692	2.37221	0.312124
YLKWTNVVKMGHSKSSTE*Q	NNK3	1	1.29065	0.100833	2.89823	0.263882
SDIYWNGGLMYWICSMSVFI	NNK3	1	2.83965	0.0775143	5.35736	0.199976
SVLLISVEYVAYEFLSHSVR	NNK3	1	2.05236	0.0970621	0.522712	0.310724
SVDVMTGLPTWSYLCDDETR	NNK3	1	2.2014	0.0599386	-0.0382871	0.726853
SPCIVLVQKLCGLGCRFVSV	NNK3	1	1.68128	0.107723	3.56767	0.337116
SSPSWFTYLVKQVALRSVTQ	NNK3	1	1.55201	0.100853	0.124849	0.814463
WPFMNYVNENCSWYSS**GL	NNK3	1	1.08554	0.135401	0.0664087	0.938846
WGCALCSYDACRLES*LYAE	NNK3	1	2.52199	0.0684663	4.03401	0.198038
WSMSSVTYNSVCSCGSWCE*	NNK3	1	1.87085	0.0906213	4.4327	0.213069
CKGLIFISSFANVVLN*TSL	NNK3	1	1.52226	0.117024	2.86834	0.242543
CIFTIFNYQTLIELSHYFSR	NNK3	1	1.81617	0.0672836	6.18301	0.684096
CRAAC*ARSSCKLHRHKIDM	NNK3	0	0.0425462	0.805887	-1.5348	1.05776
CDSRSCFKVYASLAARSDQR	NNK3	1	2.1165	0.0737744	-2.25473	3.47798
CFDFSCVFLKEMQYGGETGS	NNK3	1	1.06712	0.122258	0.258589	0.286558
CFCIL*GEDRRIQH*PCYHP	NNK3	1	2.68416	0.0855182	5.40916	0.200667
LNICSTVVRFSCWCCFIFIV	NNK3	1	0.437544	0.148453	1.45265	0.201775
LRYWPVCLVQIAFDFTVTGV	NNK3	1	1.97305	0.0621866	3.60433	0.20393
LVDLGFMRRCSQSRLQDFCF	NNK3	1	0.832402	0.243136	-2.30449	2.99843
FRACIVLYNTVHVVHFNISR	NNK3	1	0.564527	0.458238	-0.547361	2.09226
FQFNILNSVSGLCICYDSGH	NNK3	1	3.40987	0.0809344	6.36019	0.21127
FSLGVWSNPDWVRCSHWFIF	NNK3	1	1.27832	0.141866	0.864742	0.843583
FLTRIHFLCTCVRRNG*LSG	NNK3	1	1.36975	0.103606	0.97969	0.419966
FFKFFWFSRRPISSFLGLCV	NNK3	1	0.707965	0.149102	1.04773	0.441446
FFCNLSSILRWGN*TDQRLQ	NNK3	1	0.572483	0.181649	0.00432356	0.69289
KWNCHLVLPLWIPGLVMMGR	NNK3	0			-0.448394	0.779414
SVARNSHYATLHKELQHVMY	NNK3	0
HALFGYISRVDNLYSSMVSH	NNK3	0			0.441908	0.461865
RELYFSYDSLDYLGMRVWML	NNK3	0			-0.477163	0.42812
VSRVTRLNKFISVVHDSCEV	NNK3	0			-0.758929	1.18909
KVWSDVFVAVFISSLCVNSR	NNK4	1	2.91495	0.0808166	5.51525	0.202135
KYCLFLIWARFST*CSFFES	NNK4	1	0.787756	0.223803	0.320849	0.419585
NDVGLETRVYYTILVYTSKI	NNK4	1	0.636583	0.224814	-0.109528	1.98132
NVVWNSLTYSPCFMFSTEKI	NNK4	1	2.26177	0.088301	4.67108	0.224662
TITGWMSLCCTIVIFCV*FV	NNK4	1	1.86854	0.0880595	1.85768	0.618978
TTKLSFLLFVEKVCEDFEYR	NNK4	1	0.40812	0.35912	0.742645	1.057
TTISLFGFFVILYCESSSVK	NNK4	1	1.77815	0.101036	2.12075	0.293996
TILICKSFTS*CILLEVV*S	NNK4	1	2.34931	0.0778342	3.92791	0.897034
TVHRECTLYLFSYYASKPPG	NNK4	0	0.278516	0.539367	0.676884	0.638983
TCKFMYRTINRNDFSMYDIC	NNK4	1	0.695342	0.268902	2.06332	0.235564
RIMICVGLYVGSKICFSCVK	NNK4	1	0.982427	0.190249	0.660662	0.276488
RRWDTTLTLCSVLTYMVCDY	NNK4	1	2.88337	0.0728154	4.50311	0.198726
SMSLVLLYGISLSCCDMSLR	NNK4	1	3.1094	0.0778814	5.72708	0.200093
SHKL*LNDVGR*RFSLWSSM	NNK4	0	0.319896	0.397914
SYYCFFVSMPVYMLGHYDHE	NNK4	1	2.71495	0.0812114	6.03641	0.202688
MSYVVGKQSSVISVWEFNFL	NNK4	1	2.45645	0.0778344	4.18304	0.209345
MWYLCFRFMFMYVMSSGVF*	NNK4	0	-0.326676	1.21744	-1.98126	1.01745
ISLLCYNLVVQGPFYLVVLF	NNK4	1	2.70102	0.0713308	5.71872	0.201585
IQLFTNMPRVVYCNKYHV*S	NNK4	1	1.86766	0.0955883	2.56745	0.237628
IPVYQVYQNMVDYWGIR*LA	NNK4	1	2.0171	0.0853483	1.62828	0.262242
IEGIIYLDISSLQCIMRNCY	NNK4	0	0.253076	0.487551	2.23248	0.259611
QVSSILCFCIDSSRGET*EY	NNK4	1	1.57705	0.104111	2.40466	0.236263
QWGYVRNSIDLYRVSYYSI*	NNK4	1	0.52383	0.418302	0.048879	2.89551
QLVIITSLCNRPTNNFFYPS	NNK4	1	2.8727	0.0815719	6.44546	0.26256
HVRNTYHYWHIMTKGNESL*	NNK4	1	2.4586	0.0783168	4.6748	0.32356
HYQYFILSFYCAS*AFDDWT	NNK4	1	2.64858	0.0793212
PSIVWSVFFVVGNMRNTRCL	NNK4	1	0.626814	0.254075	1.32913	0.254163
RYVLSGEVLSFEGPTRTVWE	NNK4	1	0.949084	0.180079	0.0523122	0.423276
RFEMFPYTVMLSSAVSRYNW	NNK4	1	0.469893	0.312495	0.22573	0.764505
RISFSSHFV*WRN*IFFTMF	NNK4	1	1.57909	0.115268	1.6842	0.37754
LTLTGVHYQDLCGLFCSIYY	NNK4	1	0.488472	0.335778	-0.672144	0.925492
LTSLILYSSKLESEDQYRSS	NNK4	1	1.34755	0.137232	1.9942	0.881718
LICGWLHCYKGGLC*NCLGK	NNK4	1	0.399663	0.345113	0.303043	0.337575
LDKYLISCSPACYCDNMICF	NNK4	1	2.22786	0.0786963	4.02471	0.204213
LLFSIRMNLHDGR*VRW*LW	NNK4	1	1.71384	0.102205	2.07552	0.338141
EPSKAAWVMTMRIISWVHCC	NNK4	1	0.528937	0.504896	-0.464174	0.481692
ERVNTGTTVYLWLETNVRFY	NNK4	1	2.23157	0.0774151	3.95607	0.208678
EELSQEGLTITNTCAAP*EF	NNK4	0	0.0813489	0.81148	-4.60165	9.57597
DSTCWCIIIPTCFRQDVVLT	NNK4	1	1.85981	0.0752579	4.827	0.199635
DYWRVSNSVCSLYSAYCQ*F	NNK4	1	1.35678	0.118687	-0.169783	0.627634
ATIDCWFQEIIFTLCFFTKF	NNK4	1	1.44116	0.127898	1.47384	0.46178
AIRVMERMCNG*PM*VRSVI	NNK4	1	0.670858	0.211316	-0.642526	0.829229
ALSSKNYIQRVWFCVFYSED	NNK4	1	2.63631	0.0833092	4.18371	0.222495
AVYNNMPIATFITFIDYKI*	NNK4	1	2.60528	0.0843758	6.08015	0.238903
GECLRVHWNRWGY*W*TVGV	NNK4	1	1.35817	0.132079	0.994278	0.259376
GSIVKRDIGSFTFLYSFTRS	NNK4	1	1.56656	0.117329	1.38498	0.2848
GGIIDWNVRNYTQLISNHFY	NNK4	1	2.52087	0.0805782	4.83167	0.240703
VSKSRTRYVKRVLQHSFCWL	NNK4	1	0.7149	0.220385	1.59881	0.714923
VVLVYRGLRRTRSCSEDVQW	NNK4	1	1.33953	0.141574	-0.484054	0.573866
VCGLGMGLMCG**ARIYRGP	NNK4	1	1.19731	0.149066	1.51189	0.399163
VFKYWVVLGCSYMIT*PHT*	NNK4	1	0.41441	0.270706	1.50576	0.970151
VTYYNNFACSCGSRNGRYVW	NNK4	1	3.05768	0.0701327	6.74633	0.201039
VQIFLYRHTLYSTCMTYVLD	NNK4	1	0.36471	0.271069	1.30281	0.414593
VHSNNNVWLYIGFNIFSWDI	NNK4	1	2.39982	0.0752456	5.39667	0.228467
VWNMIVTLGDNREMPCHPGT	NNK4	1	2.70989	0.0830011	4.38384	0.200466
YNFNVFMSLLLSDAVSHFCF	NNK4	1	1.97901	0.09723	3.35167	0.230331
YILSFSL*LLSFLLNYLLTI	NNK4	1	2.6578	0.0826767	3.14194	0.236232
YY*SNTFF*IFRFDKKHHAF	NNK4	1	1.40776	0.130975	-2.14019	6.80156
YYFFQYLSVTVNITTFCKAH	NNK4	1	1.82844	0.10102	3.65533	0.209218
YLVRNVSNDRRTDIWTWMFR	NNK4	1	1.56469	0.118901	3.13634	0.205005
YFNLLFTFPYLVGKRASTIR	NNK4	1	1.87055	0.0963788	1.7693	0.91337
SIGTCIVLYGAVVTLFI*VN	NNK4	1	3.22791	0.0741186	6.43639	0.204904
SYARGCNRKKDWE*MALGRG	NNK4	1	0.949334	0.173373	0.571821	0.496407
SSLSWYSQRYVTFSCLCS*S	NNK4	1	1.1555	0.156388	0.214896	1.11249
SLSFYYIKE*S*AIIFGYS*	NNK4	1	1.07152	0.125532	2.02373	0.621567
SNTRYLSTLSTCFVERY*SQ	NNK4	1	1.03203	0.173729	-0.922865	0.498397
SRNDIWFLLNIWFRHWGAPT	NNK4	0	0.158694	0.491022	2.5943	0.868318
WCSSNCVIVISKSYIKNKLI	NNK4	1	1.41598	0.114964	2.47916	0.693867
WLSPRMEGIRIGCDD*LLAW	NNK4	1	0.620114	0.285797	0.261379	0.429366
CKNTIVLQSSVYGQHRQCEL	NNK4	1	1.13388	0.158616	2.74928	0.232796
CNMKVMFLLSCGNNGRAENI	NNK4	1	2.37821	0.0820875	3.50447	0.207563
CSSVMFPVIYSYIW*KC*SS	NNK4	0	-0.077078	0.525156	-1.01534	0.579308
CEYVNYMVLYASCICMESDY	NNK4	1	2.20377	0.090405	3.16827	0.211845
CWLSCMCNCDSRRSRSELKW	NNK4	1	1.23506	0.139406	0.148519	0.514203
CCCFSSYYVS*F*IPSGYRN	NNK4	1	2.68761	0.0697113	4.77153	0.22494
CFYLSLPMVCTYFSY**NYV	NNK4	1	2.63555	0.0738327	4.1856	0.248465
LLGLMLMIYNCVYDCQYQGM	NNK4	1	0.725055	0.19234	0.207072	0.689754
LDLIQYLILYEGKKINVFIL	NNK4	1	1.3534	0.127483	-0.0845229	2.30845
LYLFTFIDMIACPCHGVINL	NNK4	1	2.6117	0.0829489	4.73422	0.199746
LCMIWIGCGHVGVCRTGSLL	NNK4	1	1.15444	0.161184	0.978947	0.302882
LLFLLIFWLILLMDRFRTCS	NNK4	1	1.35586	0.110285	3.43327	0.212005
LFLGVSNACHSWCFVLNSLR	NNK4	1	0.877948	0.208361	1.08665	0.678555
FNIGNVIRYNSINWICQTVL	NNK4	1	1.62193	0.0953677	1.81728	0.268077
FNLMTIKGWNN*ERL*CHGY	NNK4	1	3.76742	0.0699782	0.850092	0.280202
FNFSCNMFYRINPALDNGYV	NNK4	1	0.541213	0.297524	1.566	0.362679
FHVVCMACDSIMVMDGF*VS	NNK4	1	2.05796	0.078513	2.5822	0.295199
FLFFVLVHLVRLNYVCFDVQ	NNK4	0	-0.0937318	0.999769	-2.00145	4.84669
FGCS*C*SCCIYYFLFVNPE	NNK4	0	-0.281936	1.21785	-0.195447	0.564279
FVMVVSAFMSFRE*IFNDPT	NNK4	1	0.36326	0.266266	-0.309208	0.63844
FVFYCSIIIFYDFRHGFFVP	NNK4	0	0.277922	0.464477	-0.608297	1.19168
FYSGMLSSSIMCSICSIDFG	NNK4	1	2.7582	0.081497	5.1809	0.201516
FYVTMTGPSRNEFGMNLLYM	NNK4	1	1.75678	0.0831383	1.46757	0.293338
FCSVYMRSF*FCGNGYMWDM	NNK4	1	0.808861	0.229641	1.73876	0.245354
FLLRQYDY*LT*AN*NNTCG	NNK4	0	0.0940289	0.729166	1.99571	0.889295
FFYDFGLFCFINT*F*CCVY	NNK4	1	2.04264	0.0813768	3.37684	0.230791
TCLYTYITLFIIRLWDHIPK	NNK4	0			-2.97505	4.84944
TFCNSSSILGYYSGCVPLLR	NNK4	0			-2.66557	1.46952
YGNILVPCSGTSVDKYWYMI	NNK4	0			0.131	1.10562
CMYYRYFSLMCAFNLKRNRV	NNK4	0			-0.253297	2.89135
FATKQLVLLMCYMLSLKYVI	NNK4	0			-2.7502	3.44569

## Sheet: SD_5
Primer name	Sequence (5'-3')	Strand	Use
TSO_1	CCAACCACAGTCTCAAGGTGAATTC	Fwd	20NNK ultramer amplification
TSO_2	GGTGGCGGCCGCTCTAGATTA	Rev	20NNK ultramer amplification
TSO_3	GAATTCACCTTGAGACTGTGGTTGG	Rev	Pcup1-Sup35N-20NNK plasmid linearisation
TSO_4	TAATCTAGAGCGGCCGCCACC	Fwd	Pcup1-Sup35N-20NNK plasmid linearisation
TSO_5	GCCTACATACCTCGCTCTGC	Fwd	Library quantification by qPCR
TSO_6	CAACCCGGTAAGACACGACT	Rev	Library quantification by qPCR
TSO_7	CCCTACACGACGCTCTTCCGATCTCCAACCACAGTCTCAAGGTGAATTC	Fwd	Library preparation, PCR1. Frame-shifted primer with homology to Illumina sequencing primer
TSO_8	CCCTACACGACGCTCTTCCGATCTNCCAACCACAGTCTCAAGGTGAATTC	Fwd	Library preparation, PCR1. Frame-shifted primer with homology to Illumina sequencing primer
TSO_9	CCCTACACGACGCTCTTCCGATCTNDCCAACCACAGTCTCAAGGTGAATTC	Fwd	Library preparation, PCR1. Frame-shifted primer with homology to Illumina sequencing primer
TSO_10	CCCTACACGACGCTCTTCCGATCTNDDCCAACCACAGTCTCAAGGTGAATTC	Fwd	Library preparation, PCR1. Frame-shifted primer with homology to Illumina sequencing primer
TSO_11	CCCTACACGACGCTCTTCCGATCTDDDKCCAACCACAGTCTCAAGGTGAATTC	Fwd	Library preparation, PCR1. Frame-shifted primer with homology to Illumina sequencing primer
TSO_12	CCCTACACGACGCTCTTCCGATCTDDKKKCCAACCACAGTCTCAAGGTGAATTC	Fwd	Library preparation, PCR1. Frame-shifted primer with homology to Illumina sequencing primer
TSO_13	CCCTACACGACGCTCTTCCGATCTDDKKKKCCAACCACAGTCTCAAGGTGAATTC	Fwd	Library preparation, PCR1. Frame-shifted primer with homology to Illumina sequencing primer
TSO_14	TTCAGACGTGTGCTCTTCCGATCTGGTGGCGGCCGCTCTAGATTA	Rev	Library preparation, PCR1. Frame-shifted primer with homology to Illumina sequencing primer
TSO_15	TTCAGACGTGTGCTCTTCCGATCTNGGTGGCGGCCGCTCTAGATTA	Rev	Library preparation, PCR1. Frame-shifted primer with homology to Illumina sequencing primer
TSO_16	TTCAGACGTGTGCTCTTCCGATCTNHGGTGGCGGCCGCTCTAGATTA	Rev	Library preparation, PCR1. Frame-shifted primer with homology to Illumina sequencing primer
TSO_17	TTCAGACGTGTGCTCTTCCGATCTNHHGGTGGCGGCCGCTCTAGATTA	Rev	Library preparation, PCR1. Frame-shifted primer with homology to Illumina sequencing primer
TSO_18	TTCAGACGTGTGCTCTTCCGATCTHHHHGGTGGCGGCCGCTCTAGATTA	Rev	Library preparation, PCR1. Frame-shifted primer with homology to Illumina sequencing primer
TSO_19	TTCAGACGTGTGCTCTTCCGATCTHHMMMGGTGGCGGCCGCTCTAGATTA	Rev	Library preparation, PCR1. Frame-shifted primer with homology to Illumina sequencing primer
TSO_20	TTCAGACGTGTGCTCTTCCGATCTHHMMMAGGTGGCGGCCGCTCTAGATTA	Rev	Library preparation, PCR1. Frame-shifted primer with homology to Illumina sequencing primer
TSO_21	CAA GCA GAA GAC GGC ATA CGA GAT aaccgcca GTG ACT GGA GTT CAG ACG TGT GCT CTT C	Rev	Library preparation, PCR2. Indexed Illumina sequencing primer
TSO_22	CAA GCA GAA GAC GGC ATA CGA GAT aagaacca GTG ACT GGA GTT CAG ACG TGT GCT CTT C	Rev	Library preparation, PCR2. Indexed Illumina sequencing primer
TSO_23	CAA GCA GAA GAC GGC ATA CGA GAT aagaagac GTG ACT GGA GTT CAG ACG TGT GCT CTT C	Rev	Library preparation, PCR2. Indexed Illumina sequencing primer
TSO_24	CAA GCA GAA GAC GGC ATA CGA GAT aagagaat GTG ACT GGA GTT CAG ACG TGT GCT CTT C	Rev	Library preparation, PCR2. Indexed Illumina sequencing primer
TSO_25	CAA GCA GAA GAC GGC ATA CGA GAT actggagc GTG ACT GGA GTT CAG ACG TGT GCT CTT C	Rev	Library preparation, PCR2. Indexed Illumina sequencing primer
TSO_26	CAA GCA GAA GAC GGC ATA CGA GAT aggttatg GTG ACT GGA GTT CAG ACG TGT GCT CTT C	Rev	Library preparation, PCR2. Indexed Illumina sequencing primer
TSO_27	CAA GCA GAA GAC GGC ATA CGA GAT caacctct GTG ACT GGA GTT CAG ACG TGT GCT CTT C	Rev	Library preparation, PCR2. Indexed Illumina sequencing primer
TSO_28	CAA GCA GAA GAC GGC ATA CGA GAT ccatctta GTG ACT GGA GTT CAG ACG TGT GCT CTT C	Rev	Library preparation, PCR2. Indexed Illumina sequencing primer
TSO_29	CAA GCA GAA GAC GGC ATA CGA GAT cctccttg GTG ACT GGA GTT CAG ACG TGT GCT CTT C	Rev	Library preparation, PCR2. Indexed Illumina sequencing primer
TSO_30	CAA GCA GAA GAC GGC ATA CGA GAT cgaatcca GTG ACT GGA GTT CAG ACG TGT GCT CTT C	Rev	Library preparation, PCR2. Indexed Illumina sequencing primer
TSO_31	CAA GCA GAA GAC GGC ATA CGA GAT cgcaacgg GTG ACT GGA GTT CAG ACG TGT GCT CTT C	Rev	Library preparation, PCR2. Indexed Illumina sequencing primer
TSO_32	CAA GCA GAA GAC GGC ATA CGA GAT ctatcaag GTG ACT GGA GTT CAG ACG TGT GCT CTT C	Rev	Library preparation, PCR2. Indexed Illumina sequencing primer
TSO_33	CAA GCA GAA GAC GGC ATA CGA GAT gacggatt GTG ACT GGA GTT CAG ACG TGT GCT CTT C	Rev	Library preparation, PCR2. Indexed Illumina sequencing primer
TSO_34	CAA GCA GAA GAC GGC ATA CGA GAT gcatcgac GTG ACT GGA GTT CAG ACG TGT GCT CTT C	Rev	Library preparation, PCR2. Indexed Illumina sequencing primer
TSO_35	CAA GCA GAA GAC GGC ATA CGA GAT ggtagttg GTG ACT GGA GTT CAG ACG TGT GCT CTT C	Rev	Library preparation, PCR2. Indexed Illumina sequencing primer
TSO_36	CAA GCA GAA GAC GGC ATA CGA GAT gtaattat GTG ACT GGA GTT CAG ACG TGT GCT CTT C	Rev	Library preparation, PCR2. Indexed Illumina sequencing primer
TSO_37	CAA GCA GAA GAC GGC ATA CGA GAT gttcaggc GTG ACT GGA GTT CAG ACG TGT GCT CTT C	Rev	Library preparation, PCR2. Indexed Illumina sequencing primer
TSO_38	CAA GCA GAA GAC GGC ATA CGA GAT tccgacct GTG ACT GGA GTT CAG ACG TGT GCT CTT C	Rev	Library preparation, PCR2. Indexed Illumina sequencing primer
TSO_39	CAA GCA GAA GAC GGC ATA CGA GAT tggaaggt GTG ACT GGA GTT CAG ACG TGT GCT CTT C	Rev	Library preparation, PCR2. Indexed Illumina sequencing primer
TSO_40	CAA GCA GAA GAC GGC ATA CGA GAT tggcgacg GTG ACT GGA GTT CAG ACG TGT GCT CTT C	Rev	Library preparation, PCR2. Indexed Illumina sequencing primer
TSO_41	CAA GCA GAA GAC GGC ATA CGA GAT tggttgac GTG ACT GGA GTT CAG ACG TGT GCT CTT C	Rev	Library preparation, PCR2. Indexed Illumina sequencing primer
TSO_42	CAA GCA GAA GAC GGC ATA CGA GAT ttcgatga GTG ACT GGA GTT CAG ACG TGT GCT CTT C	Rev	Library preparation, PCR2. Indexed Illumina sequencing primer
TSO_43	CAA GCA GAA GAC GGC ATA CGA GAT ttcgcgac GTG ACT GGA GTT CAG ACG TGT GCT CTT C	Rev	Library preparation, PCR2. Indexed Illumina sequencing primer
TSO_44	AAT GAT ACG GCG ACC ACC GAG ATC TAC AC aacgatag ACA CTC TTT CCC TAC ACG ACG CTC TTC	Fwd	Library preparation, PCR2. Illumina sequencing primer
TSO_45	AAT GAT ACG GCG ACC ACC GAG ATC TAC AC accgcgtt ACA CTC TTT CCC TAC ACG ACG CTC TTC	Fwd	Library preparation, PCR2. Illumina sequencing primer
TSO_46	AAT GAT ACG GCG ACC ACC GAG ATC TAC AC atgactgc ACA CTC TTT CCC TAC ACG ACG CTC TTC	Fwd	Library preparation, PCR2. Illumina sequencing primer
TSO_47	AAT GAT ACG GCG ACC ACC GAG ATC TAC AC ccatacct ACA CTC TTT CCC TAC ACG ACG CTC TTC	Fwd	Library preparation, PCR2. Illumina sequencing primer
TSO_48	AAT GAT ACG GCG ACC ACC GAG ATC TAC AC ctctactt ACA CTC TTT CCC TAC ACG ACG CTC TTC	Fwd	Library preparation, PCR2. Illumina sequencing primer
TSO_49	AAT GAT ACG GCG ACC ACC GAG ATC TAC AC gaagcagc ACA CTC TTT CCC TAC ACG ACG CTC TTC	Fwd	Library preparation, PCR2. Illumina sequencing primer
TSO_50	AAT GAT ACG GCG ACC ACC GAG ATC TAC AC gtatacca ACA CTC TTT CCC TAC ACG ACG CTC TTC	Fwd	Library preparation, PCR2. Illumina sequencing primer
TSO_51	AAT GAT ACG GCG ACC ACC GAG ATC TAC AC tgctaacg ACA CTC TTT CCC TAC ACG ACG CTC TTC	Fwd	Library preparation, PCR2. Illumina sequencing primer
TSO_52	AAT GAT ACG GCG ACC ACC GAG ATC TAC AC tggccatc ACA CTC TTT CCC TAC ACG ACG CTC TTC	Fwd	Library preparation, PCR2. Illumina sequencing primer
TSO_53	AAT GAT ACG GCG ACC ACC GAG ATC TAC AC ttgatcca ACA CTC TTT CCC TAC ACG ACG CTC TTC	Fwd	Library preparation, PCR2. Illumina sequencing primer
TSO_54	AATGATACGGCGACCACCGAGATCTACACTCTTTCCCTACACGACGCTCTTC	Fwd	Library preparation, PCR2. Illumina sequencing primer
TSO_55	CCC TAC ACG ACG CTC TTC CGA TCT CAAAAACAAACTGTACAATCAATCAATCAGGATCC	Fwd	Library preparation, PCR1. Frame-shifted primer with homology to Illumina sequencing primer
TSO_56	CCC TAC ACG ACG CTC TTC CGA TCT DCAAAAACAAACTGTACAATCAATCAATCAGGATCC	Fwd	Library preparation, PCR1. Frame-shifted primer with homology to Illumina sequencing primer
TSO_57	CCC TAC ACG ACG CTC TTC CGA TCT DKCAAAAACAAACTGTACAATCAATCAATCAGGATCC	Fwd	Library preparation, PCR1. Frame-shifted primer with homology to Illumina sequencing primer
TSO_58	CCC TAC ACG ACG CTC TTC CGA TCT DKKCAAAAACAAACTGTACAATCAATCAATCAGGATCC	Fwd	Library preparation, PCR1. Frame-shifted primer with homology to Illumina sequencing primer
TSO_59	TTC AGA CGT GTG CTC TTC CGA TCT GCTGATTGTTGCCTTGGTTTGAATCGGAGAATTC	Rev	Library preparation, PCR1. Frame-shifted primer with homology to Illumina sequencing primer
TSO_60	TTC AGA CGT GTG CTC TTC CGA TCT HGCTGATTGTTGCCTTGGTTTGAATCGGAGAATTC	Rev	Library preparation, PCR1. Frame-shifted primer with homology to Illumina sequencing primer
TSO_61	TTC AGA CGT GTG CTC TTC CGA TCT HWGCTGATTGTTGCCTTGGTTTGAATCGGAGAATTC	Rev	Library preparation, PCR1. Frame-shifted primer with homology to Illumina sequencing primer
TSO_62	TTC AGA CGT GTG CTC TTC CGA TCT HWNGCTGATTGTTGCCTTGGTTTGAATCGGAGAATTC	Rev	Library preparation, PCR1. Frame-shifted primer with homology to Illumina sequencing primer
TSO_63	TCCGATTCAAACCAAGGCAACAATCAGC	Fwd	20NNK SUPN plasmid linearisation
TSO_64	GGATCCTGATTGATTGATTGTACAGTTTGTTTTTG	Rev	20NNK SUPN plasmid linearisation
TSO_65	CCAACCACAGTCTCAAGGTGAATTCNNKNNKNNKNNKNNKNNKNNKNNKNNKNNKNNKNNKNNKNNKNNKNNKNNKNNKNNKNNKTAATCTAGAGCGGCCGCCACC	Fwd	Ultramer 20NNK to prepare insert for libraries NNK1-4

## Sheet: SD_6
Experiment	Transformants in Bacteria
NNK-1	1056000
NNK-2	992000
NNK-3	1244000
NNK-4	1342000
NNK-400-replication	625000
Experiment	Transformants in Yeast
NNK-1	477.75
NNK-2	1.165.000
NNK-3	1.025.500
NNK-4	665
NNK-400-replication	R1: 71.250
	R2: 76.800
	R3: 71.700

## Sheet: SD_7_summary
	NNK1	NNK2	NNK3	NNK4	Replication
Input total	22342963	17819376	14077307	1019474	3692523
Input median	373	294	243	121	1
Input mean	569.63	427.18	325.73	133.57	103,9
Input sd	561.86	372.02	246.21	195.23	991,72
Output1 total	19974469	31891465	13248966	1826353	2637841
Output1 median	5	2	58	28	1
Output1 mean	547,07	854,24	1494,36	677	234,56
Output1 sd	5944,52	32667,69	10804,65	9084	3040,34
Output2 total	16728299	34873564	10580158	3673330	5902891
Output2 median	7	2	48	61	1
Output2 mean	458,16	934,12	1193,34	1362	524,68
Output2 sd	5452,73	36641,21	8528,11	15407,43	8352,96
Output3 total	22089490	35237270	9094020	3706636	7328195
Output3 median	8	3	36	62	2
Output3 mean	605,99	943,86	1025,72	1374,36	651,6
Output3 sd	6183.07	34181,94	9489,76	16085,43	8530,77

## Sheet: SD_7_NNK1
aa_seq	incount	outcount_median	outcount_mean
NKHELWQRIGAVVRYTLNLL	1092	15	136666667
KKKRRLSSWYSHPVPSSGLL	152	0	133333333
KKKYTEHISFTALHKLFTRR	314	0	3
KKNIWPLYSLRVRLYELAIS	250	0	66666667
KKTGVVGVYK*ALNLSRGEP	280	2	166666667
KKRICFMSLSQRWRSRTTCW	1100	25	236666667
KKRPPAPSMEVRLGARMVAG	179	0	133333333
KKMIFTVVVECSKLWPLRVV	239	4	5
KKMRGTFIRFIYRLFFLRYA	317	11	766666667
KKPQSGSCTRLSSESYKSVY	139	3	3
KKPCVTGYRKNRWEELEP*K	811	10	103333333
KKRPRYRRWTS*WIYIINLE	288	4	866666667
KKRSFLGYFVSLAFYNCYQY	2472	674	662666667
KKLNSCF*V*LTALRSRLWR	179	5	433333333
KKDTDRSIVFVSLYSPDSKA	644	6	7
KKDSTYSRSRLDPFRLSVSV	608	6	966666667
KKAIPACHVVSFTMRLSFLD	312	5	433333333
KKALTALM*LRNSCEQRGQV	152	0	266666667
KKAG*CPAGVYWTQWLSTPV	289	4	366666667
KKGLSKMVKPVYSCLN*GW*	328	0	1
KKGVIGKG*IICRFGSFFLK	526	1	66666667
KKGLLIVVVAHSERYVVDIA	924	13	106666667
KKVGRHFDLCALDRTQSGCW	798	16	133333333
KKVSLRLSSAVILSANSAML	419	6	633333333
KKVFFHKRVLSDARCKPVKS	1201	13	133333333
KKVINPYFFGCTGCNNTQRK	1234	20	196666667
KK*IYAGIFFLNFCLSLNT*	259	0	33333333
KK*HYSY*RRSAIAVVGLCW	1114	4	966666667
KKYVRGWGAFLAMQHGGMM*	761	7	633333333
KKYVMSNVTCVE*NYAFS*S	405	1	666666667
KKYLVNNYFLGFR*ARQGAV	1843	47	396666667
KKSSSV*KMADPTNQPEYLA	816	14	123333333
KKSMVGVTEVYQFRIRHLEC	114	1	1
KKSYCYPFPFFSYV*PSTTK	247	3	366666667
KKSGRYESVSQGWYDRLLQF	2179	23	21
KKCIYKANRFFFIHWSLLFF	584	18	203333333
KKLVA*VLRSLSSLNGFRTY	709	11	136666667
KKFT*N*MNKDVLGWWVCRG	177	10	966666667
KKFRVGVDLSRCTLGLENYK	1479	1856	179766667
KKFEVSL*IAECFVFKGKLL	322	2	333333333
KKF*IFHYSGSHILSRVGNF	120	0	66666667
KKFFKYELFEVCIFLGYRCS	130	0	133333333
KKFFRVLLSLSSMLVLCCFQ	206	0	1
KNKPL*GRAYSESLAVLED*	406	102	116333333
KNKGCGGKAEYTLAPIEISM	270	7	733333333
KNKVTFKVG*RYGTYEFFQL	1031	20	253333333
KNNIDIAFAV*LNIALALSL	160	2	166666667
KNNVDSKHS*EDDSSSQLLL	608	4	666666667
KNTCKQMV*YQQVYSVNFGY	346	2	566666667
KNRQLTRLFYTWELRTGTVG	514	2	5
KNRRSCIMNIGRYWRVQMVI	755	3	333333333
KNSIYSCVTRTFSPMVLRYC	299	6	6
KNMAYHDSLDSVYPAVG*TG	404	5	766666667
KNMSRPQMRNTQCRVISVLL	223	5	633333333
KNQKMVYTRIGLPGFG*GFR	622	6	633333333
KNQ*SGHNHINYDDPLNVRA	113	0	566666667
KNHYYFA*SQSVSQNDLVRT	1016	8	166666667
KNPRGENIFLPCLRMGKHLL	176	0	66666667
KNPLVIKKRF*TAGFNWFHF	338	6	466666667
KNLGTRGHSMY**RCGLTWN	1292	19	23
KNLVWMDRVQFRLSWAHVRL	183	0	33333333
KNDNAYCGWSWLLLTDSVHF	1265	10	10
KNDDTRFR*SRMCQNVYLVV	1206	20	183333333
KNDGYIH*MGVYRWIMCKTL	258	0	1
KNDVASLLLGSMLKANSTCC	105	0	1
KNDYSYWL*FWSAGSW*WVT	322	4	466666667
KNAPLPRIVTIGKVLRYNRG	284	0	233333333
KNARNISICMMCIPGPQYFY	464	21	193333333
KNAVSSGRSGKITRR*DFGE	134	0	133333333
KNAYHFRG*YEACGGLCESS	277	0	2
KNALWVRTVKNMCVLWDTGF	219	1	1
KNGRWAWFTSRAHCFGYNFT	695	3	3
KNVARVHMQCLPAYVLGRNH	267	5	5
KNVYDYFWLDNCYAIDIASM	979	2	19
KNVNAVR*LVNYITATLNTS	393	0	3
KNVMVFVQDWIVVSCMRVEK	611	85	996666667
KNVR*MSRYVMVLKLMCMFM	995	18	156666667
KNV*DPTMNCCFFRIMVMDS	176	3	366666667
KNVSLRYILAYCRHYKLTHG	172	0	133333333
KNVCINMHRFHTGGYHNAMM	267	3	133333333
KN*ILRTQSINWRQRYIGLF	1788	16	156666667
KN*CYQYLAMVCRAGFFYSL	1110	15	15
KNYDGCHMSYVGSRGWITSL	126	0	1
KNYLLSLGVCNFQSYPHKCW	100	97	102666667
KNSLTTKVLLCTLAATL*RM	162	3	4
KNWARIMRNRNYSVSAILW*	409	3	433333333
KNCPALRSFSSKDSSSFVWS	974	11	933333333
KNCAAFLHRHGFEVAQRGTC	282	2	3
KNLKW*LIHCSLFCVYRLSE	198	0	2
KNLL*SPMPSTRRECMLEHR	592	10	103333333
KNFHELTVDYVCVLYREQLF	1751	27	393333333
KNFRRYWGPSLIEIG*IV*P	120	0	2
KNFDHVKDHIVFQVL*QAWF	511	1	166666667
KNFAVRWNPVTSDWFVTLSV	942	12	12
KNFYDIKPLYALYSENLRLH	551	9	10
KNFWKGVLYSIRCHNQWNVG	167	634	580
KNFFPFAFVFL*CDVQFCIS	554	9188	11095
KNFFRKVMRKGNLRFS*KPT	182	0	5
KTT*AYYRTRYFHLSNGMRC	158	8	733333333
KTRSNMNFHCS*SLVLCQMG	373	6	566666667
KTRLSWYWKITCLLHSMKFS	807	17	136666667
KTS*PIMLWVNTCDLFKCMD	1496	29	34
KTSFSCSIRSSYVDWGLGDS	674	176	160666667
KTQ*FV*MSALFGLVFMNLE	165	0	1
KTHMVWRVERESIREVHVRG	381	4	116666667
KTRNCTNFWLQRGTW*TWPG	332	3	3
KTLSLLIL*AFFFLKFAKWS	516	14	146666667
KTAPGLKCIQIEVWQY*LL*	857	16	17
KTANGNCHENSQSDVFKSVS	987	15	283333333
KTGPAA*HGFWLTWAFVLKK	331	6	4
KTGTYWKSDGCVLWFGVKPA	536	12	146666667
KTGFYGFMVGM*GLKYFAMW	948	1485	1416
KTVVSELSVVNEVVA*GFSH	1528	20	21
KT*DRPTNFIQRQTMNFAHM	360	4	533333333
KT*DLSLLAYEGYRPGLYSV	288	3	233333333
KT*YVTNWVKNARYRISAS*	110	6	566666667
KTWNVCALARGWECEAINVW	1704	11	206666667
KTCSQSEKM*IVKSWLDMLL	1962	21	216666667
KTCYLQ*IPSGEAFVYVCSL	333	0	166666667
KTCWTILSVLLTLK*VYNGR	270	5	466666667
KTCFHNNLPKIGLPHHLHNG	298	0	66666667
KTFTNGLCDPDVYGTIWAM*	513	19	16
KTFLHSTSYNNKKRWMSLRQ	381	0	333333333
KTFYFTQLYSDYRLFFETGK	826	0	9
KTTLCM*LRLVAWTVYGNTF	808	10	15
KTTCIDTIR*HGWFTRQSGK	476	7	14
KTRHMREDGQCVYKHEMERM	1716	52	506666667
KTSVL*F*LLGSEKNVNGKG	1414	13	11
KTMMIGFNNMWGGVQ*SLQQ	106	54	50
KTMG*SCGAHAGKRDWLFYV	905	12	11
KTM*AKLPSSIV*FRS*RYF	1213	36	263333333
KTHQLTSRTEWLYGVGVSAQ	266	0	33333333
KTH*TMLGWLSLELVVNLSW	192	5	633333333
KTPLYLPYLYFSIRLMCYWY	4018	61	503333333
KTRFMLVLKLKRDNDLKMRF	1651	17	263333333
KTLFMITYFGL*LLLSVDMV	817	25	40
KTASLRRVG*TVGACLSQEA	1153	14	223333333
KTGARYSLSACYLTRTDYHW	675	6	10
KTVR*YDFLVYYLFSGYFPP	283	4	433333333
KTVLTTSVQLLKYFFQHHNI	364	4	466666667
KTVDCCRNNFHGCMRKIADG	232	9	8
KT*NDETVICETLSAA*IHA	1992	37	37
KT*VEKTFICAKLLRAQQLS	765	9	9
KTYT*DIWFTFFFYVAADNF	303	2	333333333
KTYRAIQLSYRIPMKMFRFD	2539	31	41
KTYYCSSNWDMFCVLRGHVD	4110	178	169
KTSNKWMIKRNYRAYGHCSV	1146	14	166666667
KTSCQSFVGR*VHMWICLVK	798	4	6
KTWRHSFLYFLTGIESRKGA	1742	33	32
KTWLIG*AGFASGMWNWYCG	510	7	7
KTWVYSRRRRCVRPGCCGDV	202	91	903333333
KTCYTVFSRPYENWS*YVRE	411	6	103333333
KTCSCGSEEQGSSKYPIHLH	365	21	223333333
KTLRNNLLFIQSTPK*SSSQ	1525	30	21
KTLDLHISFPQDKLFR*LII	848	12	933333333
KTFVPWISCATSIEVFYVAS	407	0	666666667
KTFYLWW*IA*CCFFGCQRV	357	128	124333333
KRNRVAIILWICNNYYEWNN	1620	7	123333333
KRNRYTKGTHHTSFMNFYFC	194	11567	133453333
KRNLRVHSTGIFRYRIWKA*	464	9	9
KRTLYSSIRF*VRRELHGKA	1106	134	114666667
KRTAHRMVRSCSLWKVRYRQ	117	0	1
KRTHSTLHK*ILIVS*NSK*	812	13	163333333
KRTLGTRGRIQVKSCPVGEL	1713	12	163333333
KRRGSFKVLYSHSVGLYQSF	493	120	123
KRRYYCFGAMVY*NDWVVSV	825	22	16
KRSSFYHWQWHGKSL*HGRI	752	7	733333333
KRHVSGKVQMGWGVRRRPV*	172	3	333333333
KRPSSFVEFFMLWRSKAR*T	357	9	933333333
KRRNI*MVCDYDLELLRFVR	129	0	133333333
KRRWPSSNGDFFAECYQLGT	1118	32	356666667
KRLLFKYRSVNRHTYLFIPV	2360	21	27
KRDLPTQTTDNLACSWAPTQ	116	0	33333333
KRARGDFYILEWQSDLDNLG	442	4	433333333
KRGI*V*CERPVSMSYC*W*	606	0	466666667
KRGLAVLGAPKQMQTACWGQ	165	3	233333333
KRVANDWEYGFGYNPTVVGR	625	9	12
KRVLNLFGEESFAGMIWIDY	345	0	2
KRVSRNPNPGVV*L*LF*SR	514	5	5
KRYWSCVFTAYMCSHSIVRF	161	0	166666667
KRCSYRS*WDCGNQACKAIG	397	9	6
KRCFVLWLHRLWVGVNVFAD	1463	36	336666667
KRLSFSNANKVLVFRRGLNI	1160	42	41
KRLHRGCWEVGSRGSLKLVN	171	1	66666667
KRLGWSSVFRLARVERVLRS	204	0	66666667
KRFTRTNILRMTCT*LIWCG	279	7	766666667
KRFSKDLLMAESDLCIGCMM	109	0	33333333
KSKIQDLCCPSRPVVGMVCL	423	11	103333333
KSKRWELLPFEVRAARAVGQ	1186	27	23
KSNHSVQMFVDRWAKADQCT	139	1	266666667
KSTSQSYVIFFAQCFKYTTV	2015	18	23
KSTLVKHLNQYYRLVLMGPL	141	5	666666667
KSR*AFFDLTKPCY*CLIGL	979	270	265
KSRWHMLLNS*HGTISRDKD	273	3	333333333
KSSTKGLISRGRFGYRVPSN	125	0	66666667
KSSA*DLCLRLQEPNIYYGV	471	4	933333333
KSITPAGGRLYRLRRSNKRV	582	2	266666667
KSITWSKGDFARSTLLVNIC	374	9	11
KSIRVNTMHRC*CCA*LASI	157	26	22
KSIC*KCRSGDTHSECGALI	1366	19	223333333
KSQKG*RHLVLASGKLSRSL	940	17	13
KSQTRDIFRGDVMC*GGNLW	871	2	3
KSQGEVFRVAREGNFIIEES	550	0	133333333
KSPRVSVGTASVSWRKKFTW	151	4	333333333
KSRAGMNKACTQLYPLV*PG	1063	16	17
KSLVVACDVYSNALLRVMFR	2126	25	34
KSL*SLRGVPMACDPAHR*G	771	14	166666667
KSERERRVLMQRSDECVKSF	851	8	7
KSEYWHSCYVANSPYDYRTV	283	0	1
KSDNVVTRLRLLSAEVQW*L	200	2	166666667
KSDRIKLYNKCWELAVLMKK	232	2	2
KSDSVLAGY*KLYLMIVLYD	1829	4117	4843
KSDLLNMRWVGYWFIVSSMR	334	5	466666667
KSAEIKEQCTTWFMYTMLGA	1142	10	933333333
KSAANTINIRPENETVPRFQ	340	3	733333333
KSAASILCTMNVSYRSNFLE	262	12	15
KSGVRYNRGRKYASTQ*TRG	887	11	116666667
KSVDFTYDEGRSTAVIVYHF	1284	18	193333333
KSVVSFMTFPSLQEHKVVLI	340	5	566666667
KSVLQFETMGFVDLYFSFNL	167	620	699
KSVFNISSIHVIV*NLMHVR	404	26	26
KSVFIYLGMISLVG*LTVWS	174	1	2
KS*MRGSMGDANFCLGSCGV	305	1	1
KS*IRKCLAEYDSKG*RY*L	263	0	633333333
KS*VCQDSLLGV*LRDRIGI	555	8	136666667
KSYNWDYGHLRVNYGGHMMI	282	0	133333333
KSYLLGDGTFNSCTW**SLT	557	0	4
KSYVCGTLTFRLGSVHCVNM	407	6396	632833333
KSYYGSLNLAMSTSLYIQTM	566	17	196666667
KSYSMMMSMMGNRMWVKRLV	462	8	8
KSSGALDMFSDTNMV***QN	1605	10	123333333
KSS*MYGARLTCCGGARYTS	104	0	166666667
KSSSV*Q*HVKIRYAVNFCG	395	5	5
KSWQFMSRGVSGWFWRLVPQ	217	9	766666667
KSCCIAYILGLECKLVKCVL	2039	17	186666667
KSLVNNCDSVIAL**FRRYA	1156	25	406666667
KSLSRFRVTNSKEYMSAMGT	2024	31	30
KSFNLYLFYFADCLPDWTPK	278	1733	162666667
KSFNVLCHIAVVPNRWVGRT	695	136	153666667
KSFMVWGMFCVYMRVREFRG	436	15	176666667
KSFYGNFRGFFNALNIYHSS	232	29	253333333
KMKLRHTSCRFSREVTDVY*	763	23	163333333
KMKSEDT*MIGEVVSDKGGI	707	39	28
KMNKSCRFRRVCRDMDNRGG	177	5	666666667
KMNSLYGIFYEEGTDRFNWG	523	0	166666667
KMTCSPSH*WFKLVPLGWGY	182	0	333333333
KMTCCSGSINDGYLYCVYNV	216	2255	252633333
KMRKIDAR*RILSIICYLRM	1040	212	224333333
KMRCDGLEQRLRSQSDLLAP	444	9	11
KMSNCWLF*SDLQSQIMFKR	1627	2	633333333
KMSVRNVTDFGVRLVRYFNG	616	49	386666667
KMMPWVLLGRKLRLWRLCTK	492	5	633333333
KMIPMTYASKVLKCRLFEVK	179	0	333333333
KMIDICPFIHWSQSSTPSRA	303	5	366666667
KMQPQMTCFS*SWL*IRFGS	593	5	633333333
KMRVHGLAVHRATQ*LSTVK	402	3	366666667
KMRILWVV*RGMFYLILSNR	227	6	6
KMLSSQLITRPFGGPKRHKP	145	2	533333333
KMLMSWMNRCFLLTGTCNFI	1015	23	40
KMLSMLTDRSFWLNHWSFFQ	261	0	1
KMLNISGDTMWYVILVLRYV	504	7	533333333
KMLSL*SCGGKDRGAFRLHR	258	12	11
KMLVGHS*ARWS*LASLSTR	212	3	333333333
KMLFRCTFMTKAQNGVRASG	303	3	666666667
KMLFGH*DQFFSPLRIDTSY	499	0	3
KMECVVRVSGCRDKVDWTAG	245	53	526666667
KMATRINGWCDGASATTV*C	292	4	3
KMAYRVVNNLGCSIMCNICT	1374	41174	41275
KMGYFE*FSFK*TYITT*PG	374	10	13
KMGWLRH*VDGLEWKLG*VP	829	7	666666667
KMVLF*HGSD*FIDRGCGMM	230	4	10
KM*KSFLIRDGSTNKR*LTS	407	0	533333333
KM*VIHMKSVV*ATEMGLR*	150	0	133333333
KMYLLRIQ*C*PFKKCRGRR	171	1	366666667
KMYGTHRNGGTPDPNDTI*A	686	6	733333333
KMSAWQFGGHVLCNARMGYE	887	13	14
KMSGTLQ*NLRRYKKVLLEL	171	0	1
KMWIRCVIGVRMLYPFARCG	499	8	766666667
KMLVSDTNGESSPLL*WRRK	802	11	116666667
KMFTGNSEFFCFLTTVKLDR	511	2	4
KMFD*MCSGVMPHS**CF*L	265	0	1
KMFVIVWCDFDAGALGATVN	873	2	533333333
KMFLGVMVKDGVGPCDPFFR	256	20	176666667
KIKTRGSNVYI*EQKKYPVR	386	3	266666667
KIKLWYANRVSSCSAGEGG*	671	19	176666667
KIKLMF*LNGL*WDEQIR*T	187	0	1
KIKVPRIVLVCKCILFNNLW	297	9	246666667
KINFTYNG*LSYLGNPTRSD	1301	338	354666667
KITHLFFKSSYVIVKLLYVI	604	4	6
KITWDLF*FC*IEHVYVSGG	286	12	833333333
KITSEPTKFYMGVCPSRSEL	630	9	9
KITIGINS*TYW*VKITVFW	679	14	203333333
KIRLQVNSFMFVTPWAHFMV	2150	3480	3402
KIRVILYVPRVS*FYQGNWP	179	1	733333333
KISVSTVLSLLFGI*SGPTA	154	0	333333333
KISYADF*LLFIPQRLVDAI	135	0	2
KIMCELCNSVRNALWRTLRG	228	5	4
KIMLSRMYNQYMGCQVKFW*	810	9	633333333
KIIPRRRKSFMLNTFKYPHD	134	4	6
KIILPVSGVKINMQAWSRSH	432	376	385333333
KIICFRLKSPLVWKMYDKTG	2067	18	22
KIPKSVYVLTSIEGSAFNIK	157	0	1
KIPYVFFGKRTGVSLFRMFD	414	9	733333333
KIPLNRIAVNASLRQRYCNP	1416	33	326666667
KIRRYPVHLLNRGRWLMSLR	416	4	333333333
KIRRGCMLLGQHVWTT*RCP	800	23	173333333
KIRANTWASCLWYFYVSWGC	661	12	116666667
KIRVYSRCCFLSG*TCFLLN	316	1301	130233333
KIRVDRFNIRSCDIGSDLCY	1634	8	933333333
KIRSPYNMMPMLTLGTSKGV	172	6	533333333
KIRSYYEICLDLMSEGTSTG	247	64	75
KILTVHPSHNDPC*VLM*TM	297	0	66666667
KILVVGHRESIMCTDSYIMW	364	5	533333333
KILCWNIFLPYKGVRGRFGM	615	9682	895433333
KIES*LNTSNASTDE*VYSW	734	3	466666667
KIEFIGDVRFA*PGGSGKWY	182	1	333333333
KIDGRPVHIPRFRYDNDNKV	628	9	9
KIDFV*WISGTYSCVFVFES	207	6	666666667
KIATKGNIF*RKLSQESCLL	881	6	666666667
KIALTLIRRLQFLNDSVKPQ	778	74	833333333
KIGLPGLCVW*MRRHARGVC	326	6	633333333
KIGRGRSNAVLLLAEDVYVG	347	0	133333333
KIGWL*VIHRYI*AQ*SLVN	530	5	6
KIVRSRWFIICACVKLRTRL	521	15	15
KIVSRTLTSDTMSMHAYRGL	384	206	191
KIVCLKFYVIDMRSMLTVVS	1850	434	418666667
KIVSEFCL*HLDLISLGPSC	586	16	136666667
KI*CFTCKFIILMDRLSGTG	363	16	14
KI*FSGSILQCRMF*QGMSR	117	4	3
KISCIISWLYDFIIKLAFFT	610	5	433333333
KISITSTIVFS*SVPELWLS	369	15	24
KIS*VKVCSIDNNRLCGQSI	1313	29	286666667
KICTYSRFC*GWVPMICAVV	421	15	113333333
KILRYSTTGSSELEWWNMRS	667	8	103333333
KILCMSCFTNSYHARWTFIL	1200	5564	5377
KIFERRLSMYRSVSFLSRQC	1079	26	21
KIFDMRVESVYWVGRSPSKV	1943	76	726666667
KQNNGFGWEYEAGGLHRKGA	108	0	33333333
KQNSKLFLIFIGNALGQVTV	610	1562	1524
KQTLLYHSSGSCCWELVSWW	278	314	339666667
KQTY*ANLLFV*FRV*GYVI	1321	9	20
KQRSN*GNHHAQVRNDTCMD	264	0	3
KQHRTYLLLG*PWLSSRPSP	245	2	466666667
KQPG*K*RGYELMHLGVAD*	185	27	27
KQRIFEMLPWGPRPLYPVWG	368	13	106666667
KQECQYCWSG*WQLSCRVIC	2296	14	14
KQVSA*LPSRCFPAMLLLWH	233	1	133333333
KQ*FYVGDDLSGRQ*MVRVW	677	5	5
KQYPI*MRQSTLLVRT*PTR	175	0	33333333
KQSCWALSYVYMTSHVLSGG	104	0	133333333
KQWL*CLLNLVLMPVRHLGW	1094	22	283333333
KQCGVKWFMAG*VAAWYKRW	110	0	133333333
KQCFAIELFSNFHRLEKSED	2026	33	526666667
KQFDTSGLNVRRSCNRSRHM	399	7	666666667
KHRFCSIEWVK*VIV*SQVD	115	2	5
KHICTAFRSVEFAEGIR*RN	256	8	966666667
KHQSHFLVV**GIARYSTRY	240	6	866666667
KHPEM*FCQGERAERGVKAW	211	15	16
KHRLGQSMVSVRHYRFWGRI	459	5	566666667
KHLYVR*IAS**IGA*RSFP	704	5	533333333
KHDRHAKTTSLYRKPGKLRR	177	0	166666667
KHDSITFLVSFVFDYR*LYE	962	7	666666667
KHAYFSLIRVSNWKWNSVRV	540	5	533333333
KHVGWSYG*NRYKSALLTSG	360	9	11
KH*TTLVS*NTGYRNWANWV	679	7	966666667
KH*RDRLVCDMQVLSESFFL	220	0	66666667
KH*AFDFGLNGTIC*YHVLV	124	0	366666667
KHYIKRASDGHAFSYVHLSL	683	13	15
KHYFCKMSV*SWTGGTCWQG	795	15	133333333
KHSNLYIFPGVYFFQITSLY	512	388	400333333
KHSGFQTCVNYLD*PYTIKD	885	14	12
KHWSCRYWEEFGGMDHNLDW	558	2	136666667
KHCRVSPNVSECAFKGAMCL	212	0	366666667
KHCDYHRWVEITSKRLFIGG	1117	22	263333333
KPKVVNMVEGLRGFCGLLDL	302	3	233333333
KPNLYNLVNTRFLPSMMKVG	423	20	17
KPTD*EFKCWL*VQVVSEYG	172	5	333333333
KPRVRAAGLCSLQFWALIAV	383	5	433333333
KPRTC*SNVLYVLFLSQDMI	311	11	133333333
KPLILLCHLMGTMSTKCKDM	1733	36	316666667
KPERICLWLVVKRYSMVHLW	333	9	833333333
KPGQEGRSQRGGELRQLQSC	286	6	666666667
KPGTNSYGCVYNHGFMGCTK	624	9	966666667
KPGFYT*FVRNYFIF*SRFT	740	0	3
KP*YGTHPSLMDVRFLTDMA	350	12	106666667
KPSK*EISSDITDSTQRHYL	280	5	5
KPFCCQYRNTNQASSPGC*E	385	10	103333333
KPKCNHRDRTSLEILRNNAL	318	5	15
KPTLGVILTTTTFTRSCLYY	378	4	433333333
KPMFSLGSNYKMCIYHGCFM	259	12488	145543333
KPRVCII*GDINSGYLTTHF	534	5	366666667
KPEFVNWIC*LICFEEHIKE	1301	20	273333333
KPDRQVANFRDWFG*EGLIW	237	0	1
KPDD*RILSCMSESIFCKAG	352	5	4
KPDSMFDFER*CGDGMVEAF	177	2	133333333
KPV*VVPGLTCGWGVGS*TY	757	12	116666667
KP*TEFCDMWLAHYRHLLAT	280	3	4
KPYIFYFINVYCEA*GLLVG	681	3954	399166667
KPWLVHMHGSSYNGRADAEV	193	8	6
KPWYFVISW*DAFRRQ*SAV	187	0	1
KPLILVQNTKLPSRFCYPLT	321	2	333333333
KPLLTQQK*VYYTIFICVPK	749	11	766666667
KPLEDFVDYKMMLMIHEEVC	152	0	2
KPLCLNYKCLYIILVCVGDP	1577	19	39
KRNY*WTSPVMVVGFSNIQE	1117	12	866666667
KRTESKLDYFKVRLCRTRFS	545	13	12
KRRVSLCMPWVGSDRRVFMG	909	11	196666667
KRSKN*IFN*CIGSDLSYCL	130	0	3
KRMDKPWTPGYTAMHWVDNM	236	6	833333333
KRMVSLSWYSDMV*VSSVSL	1160	31	35
KREKEYFNERLPTDLSLQRC	1225	4	466666667
KREFQCWTSACFFDISSAEL	126	2	3
KRVCLFLGSWNRHHLLGLFG	112	0	266666667
KRVIAMLTLIFG*VYMVKMV	438	0	466666667
KRYSGDIDMTSREMGLFK*S	3039	81	843333333
KRSRYSKR*VSVGCRKSDTG	441	9	766666667
KRWYTCYVYVFRICMRVLCR	389	11	153333333
KRLRTKFYVVLYFSYMSSTL	289	1	1
KRFSSCLRRWAACNGESAAL	401	14	103333333
KRFLSYWRFSWGWYIAQACG	288	0	1
KRSNSFL*CIYVTRTRYISV	1416	14	22
KRSANVYRLRCLGGKMLHVN	1116	509	505666667
KRMVCDVCIDVMPSEFKQAG	200	0	333333333
KRIVCMFSWPSLT*FMG*EV	521	2	3
KRPANFL*YFRVYLYCSNTR	386	1	166666667
KRPHGDH*FADGVLR*RVGD	191	6	4
KRPSMM*IQNASSLAN*LNM	1340	22	216666667
KRLTMVVRGKLSVLHP*KVS	255	176	179666667
KRLDVKMVLPEVRFRLDVSL	704	24	256666667
KRERGKISIEEAMRQAGQRS	199	1	5
KRDFVSRLDESPN*MSLGH*	284	2	166666667
KRALQDRMLLEP*APPCVAY	385	0	233333333
KRGNPMTHAFLWPVMSYVFR	252	0	266666667
KRGLPISGNDNALFVFYVWR	921	9	263333333
KRVLCSTCIHRLCPKSGGDC	211	0	6
KR*MDDEHGCCLVINFQPLR	254	3	3
KR*RLEVII*NWCSY***LR	982	0	213333333
KR*GWL*IMS*INLHLLECR	473	1	233333333
KR***EEGCTMDCRYYKLGV	1264	9	256666667
KR*YCGYCSCVQHWIGVRYA	477	26	176666667
KR*CWCFLEDLHLSHEL*YD	130	9	7
KRYDLRLKMMTTPI*SSLVI	309	4	9
KRSTVRHYYRARCFITVAMV	760	9	833333333
KRSV*DLWSQPMRE*LRASL	259	0	266666667
KRSY**W*PHNKQASLGGLR	218	7	533333333
KRWVCSSFVTSCTVFMNGGP	177	319	310666667
KRCSFWQTRTVELSFGHPVL	136	0	33333333
KRLWLKLSTVE*M*LSFHIS	750	16	186666667
KRFS*WTGTGMYSYIIQWCS	116	0	5
KLKQVCPLTPVSRVSEQGKK	385	0	166666667
KLKGG*SR*HGGAVV*MWGK	1647	17	22
KLNLKFYAFYNM*CRQCARR	306	1175	112866667
KLTQKCHKCLH*DEIHRQPV	358	3	433333333
KLSGFKFEVTCDGHEFWGHP	253	3	666666667
KLSVGLRYCRPATRTSAHVM	752	9	156666667
KLMN*RSKSDYGLVVALRRS	208	0	133333333
KLMVHRNDRNPMY*LVCCYG	935	0	366666667
KLMVWITFGSWSRVGHWKGI	293	0	133333333
KLIPCLLVITINLGHKATLS	668	8	116666667
KLILK*LEATLVRVSFCPWA	549	7	766666667
KLIFKRSFNRMDLSSLCYFR	1195	14	116666667
KLLSGGVNTWRPTGTSRLEI	496	9	9
KLLPYMYCHYN*WGFSILLM	394	9	186666667
KLETYYGAFNFNWFLSLNGD	737	1948	205966667
KLDNCGCGRGCEQLDVVQSQ	459	7	833333333
KLDCMVDDICGTSGTVFLCL	828	1663	169633333
KLAYKRSQMLTVVPRCSQGT	626	7	6
KLGPVTYLYP*ICDPTAVGV	295	3	3
KLVLYEVFSSKKKHIFLSHQ	1094	15	25
KLVTAPISKSLF*WRLFSLI	222	0	3
KLVLLGNK*CGVIIFY*KII	340	7	733333333
KLSGMIAEMRAGPCTYRILY	918	6	833333333
KLWPSMSFLNCLWCIRERQL	426	554	565333333
KLWVNNQS*GSFFVT*VFSC	347	3	733333333
KLC**K*RL*VGSDVCYHWK	1390	11	13
KLFESYVLSRGMVPETVKAV	247	2	4
KLFSWADHGGEGFEWMQLTT	1231	16	20
KLFLLGAINGQFI*YSVYGG	618	1241	125466667
KLNVFDLVNRAKVGHCGSSG	658	6	766666667
KLSNEYW*VIVLISMGVRCA	1327	13	136666667
KLSNFKVHYCYLTSHLMLET	507	9	106666667
KLSTHALQAWCHRTRCFTTW	605	4	633333333
KLINCLGIVL**LDNNVYGG	347	1	133333333
KLIVVSLIRDMQSNV*MRLW	1573	25	273333333
KLIVWDKCSTCHSDVVLLFK	156	0	2
KLIYLMGPIPWVLRSCWQVF	597	12	146666667
KLQLVSLWQ*RIDFLRAAVV	755	190	196666667
KLQVGSPN*CLSMVVLDREL	176	0	133333333
KLHDGFL*VDMLGC*DDESA	105	0	33333333
KLPIAGCYRVINCTVRGE*C	1668	28	263333333
KLRIRSWKVFTPNSLLVVAI	299	2	166666667
KLREFAVLTLESGSFSVYCW	589	0	133333333
KLRSGCLDYIVIDLWTF*SR	1224	19	146666667
KLLDSSVVDSLRQHCEAGLR	1269	24	276666667
KLLIP*ERRLINYWKYHEYS	1023	4	5
KLESCN*RQLLCVKRVSVMC	143	0	133333333
KLEMARAIKFFGYDTLETAF	140	2	5
KLDGVVPDVYLSGRLPQAWL	121	3	233333333
KLALRKGSRDVH*SNVPSGT	167	0	2
KLGTPLRQSDVS*VFRSSRK	681	9	633333333
KLGGFVFGANVCCEDLSYEF	216	7	8
KLGCYTL*EV*TPLMGGTPR	209	1	233333333
KLVVKWRGFLEDGDRTLWLV	275	156	134
KLVLSYRYNDG*PDILNLFV	470	75	68
KLYNGLQHVQAGTLVMQ*ST	134	0	133333333
KLYPFL*MLLQSVSRVSVWI	713	19	233333333
KLYLVVRMTGQPPSGMACVL	161	0	1
KLYGTRFPQFSRSVNEYC*W	1596	10	243333333
KLYGVSCAPLSEDHCLGKAA	630	10	8
KLY*IMCFCISFSFWY*LME	119	8	11
KLSFK*FVWAKAMPLYAHSI	104	0	66666667
KLSDSSLTKCRYSHFYRSSM	321	0	33333333
KLCQVRHVSWIMSCQRYKQD	468	8	7
KLCRFCNRVCYCQ*VLMGSV	568	0	233333333
KLCWASTRMMWRFYFLDCLD	669	7	123333333
KLFDYAVYLC*LRFGIELIA	366	3	8
KEKWRMQICAPGKS*LLTFI	763	2	266666667
KENRFISQSDTALYSIKKQH	143	0	133333333
KETSGYRFYRMANLP*GLSW	229	0	1
KETSVSLHEDGIYCGFITSN	1648	22	406666667
KETLGIQ*K*KYLAHRGTGR	124	7	733333333
KESLLLTQCGYYMGSAKMVW	665	0	166666667
KEMDKCCGSYMVRNFSTSYK	477	0	233333333
KEIINGCRR*TMDSEKSHAS	164	383	373333333
KEIIEMWSTFTYNQIWCDWI	832	10	116666667
KEILVGLPMGGVRGCGSSSG	112	0	1
KERIFPLTTEAMKLERKA*E	472	6	533333333
KELPSSSTCLKFS*VIFKVW	640	13	106666667
KELCGLRGYTFYEQF*RRVC	244	1	466666667
KELFLMPDGEPFMG*SVFTA	290	4	6
KELKYCVFALVVAD**MSRS	383	7	566666667
KEDIVLACIGSVKHVRAQWR	174	984	995
KEDAIIWVYNKSVSMRIFVQ	844	12	113333333
KEA*LDVNM*HGCLILVLDL	541	8	766666667
KEGRPQSTLCNVVRGFREQY	452	3	4
KEGQIRPHVTCRGWVTLIMR	1314	23	233333333
KEGLRDGLLCRYQTCAG*PK	527	6	10
KEYNNPRLKLTMRRFAAKS*	424	0	566666667
KEYNLLHDL*SICRGLFDFT	194	0	66666667
KEYGVSL*LAEVTWVRMLGG	790	7	633333333
KESECITS*AHSMNGRCKCA	632	4	366666667
KEWCRLGRASMDPLGTGMAV	660	12	14
KEWFYYLVDELCGGLCNPVR	143	0	133333333
KELIKCYLNM*VIAFFLRFE	582	4	113333333
KELCCRASSDLMLRWQVKVF	150	0	1
KEFMRWHQTPRFVKKTHVRG	332	0	1
KEFDNSFVSELRLRKCTGVC	565	20	186666667
KDTQCHIARATRRGVRGNVF	216	2	2
KDRWTCSFVAVCMRYLFAKS	501	10	966666667
KDMDSFSTTCLLLRLRGRTG	984	20	17
KDIEYCASMCESCPYMT**I	212	0	263333333
KDIYKRFFWYYSKKVCGYGA	1980	34	326666667
KDISITCLLYPKNHSGYSGT	1832	33	416666667
KDICY*ECGWQEDLAWNWCI	272	11	9
KDICSYGLNYSLDNVVYNLV	478	9	116666667
KDQKISVIMFILMRVPLY*G	398	15	11
KDQTTYMDCFV*AVSYYTLR	539	7	7
KDHNVGMYLAGENCHLG*DW	154	0	233333333
KDHTWWALCFYIKIFELKVR	110	1	466666667
KDRMITPKPTVVTHLVVSYG	2968	34	523333333
KDRIPRLWVTACSWVLSIVV	128	0	33333333
KDLLYKSIRW*GREGVLVPG	540	27	293333333
KDLLMKV*AFSLGGM**YNS	308	1	366666667
KDEARRGLTLCPTGKDILDY	465	9	866666667
KDEGLTEVFESWISWGW*CA	381	0	233333333
KDALDHHLIMLRGYVVLQS*	659	5	533333333
KDARLHFSWRL*LNSDKSCG	117	4	566666667
KDGLLCFFSFCPVNRKPTQR	399	7	9
KDGFTSRAWPHMFKSLRSQL	203	2	666666667
KDVLVRFMYLG**TRCEQKQ	481	3	433333333
KDVVISVGGMSVVLFSSRPH	306	453	445
KDVFY*GGFVVLFGCAFEMV	741	7	8
KDVMYTYFIAISDLGIRNPL	237	0	466666667
KDVFPILGFCSAYLPYAWSA	1873	21	233333333
KDS*LHLDGWMNFLFMLNEL	1545	44	62
KDSFLMGGLFFMTAAWVSPR	341	25	253333333
KDSGYMCWMGDLCVWSP*IS	108	609	703666667
KDCDMIGDSVYGSKFVTREM	575	15	193333333
KDCCMLDIYVEAWSGSFGRK	703	46	59
KDLEPVSARMFLLLLICLA*	569	6	833333333
KDF**FWGNYDTTDLAKRIF	484	0	1
KAKTFI*LADRLPMRTLINV	160	0	133333333
KANR*SHIVRQFTWRLALGV	668	12	966666667
KANGNSFNSA*LMP*VLVFL	160	0	2
KANCCCVSHWCCGYMQ*DNK	2072	3418	347533333
KASMMPSDSSCLI*LNARWE	486	20	146666667
KASGIMLSSGVLEILVWVQW	406	0	266666667
KAMLNNKWHLCSHVRTDHAV	975	18	18
KAPNRE*FRFVLYLLWPVVV	357	2	533333333
KAPAMHWLDRFVGYVPRV*V	1481	25	263333333
KARIMSKSMFILESHS*YFF	187	36	926666667
KALDFVVIVNMNSCYRNRM*	1835	14226	145483333
KALVADC*G*CICYNDKWIY	984	10	16
KAEMFNYLTNHTP*RKISMV	259	0	2
KAEYSDLASFGCHGHEEGGG	112	0	133333333
KAGVSVLYLHMFLF*VSNVR	610	0	3
KAVMCSLTLQVYYVFNRPYC	440	278	253333333
KAVFDNLLTCPILVIGSTPA	482	2	233333333
KASDGLSINRGE*QI*SASM	396	0	5
KACWTFNFCKSMVVKEHDPI	308	73	766666667
KAFNVFER**RLILVESS*W	373	6	633333333
KAFWSLCYVERGRWYGAVNA	125	3	2
KANPDHIPRRLDYRGSGPSR	191	2	2
KANACGRFTN*IRGVHTFRL	398	278	277333333
KANFFTLRSMFWGPMN*VSC	162	1	366666667
KAMCYKMSFCNYDSRVYTED	1165	1905	1980
KAQGPSFYEYRWITLNYLGY	1884	98	88
KAHRWDGRIFN*RRGVHCFR	1095	7	633333333
KAPS*GGLGHMEDVQSWCDP	600	3	433333333
KAPKYRDRRVGVNVKYWYMP	268	5	466666667
KAPCDFSGFCRCRVTGPSHC	695	17	20
KALF*FMSDQ*FTFENQVLL	819	2	166666667
KAEVRVRARELAEGMGARGR	132	2	433333333
KADIFYSLCFLRVEG*TAQR	345	4	333333333
KADQCLSWDS*KLVIRRFGG	596	0	2
KAAGMGSCSYTMVNYTPDAG	572	37	35
KAGRGICESYRSFHPRPVFA	783	7	116666667
KAGE*RTL*TCVLWLARDDL	549	5	633333333
KAGY*LYIFCMVGKGLIWC*	796	10	933333333
KAVRMSNFD*WVHGYGRPSN	166	3	4
KAVYVVNGLFVHCVTR*RRS	2146	36	62
KAVYLRVRGTHCVNNVALWK	131	69	666666667
KA*MQGSGIFV**RISELDV	544	2	7
KAYRV*VRGYTYSRVQGLWM	1244	11	116666667
KASCVVLAMLWLVLALGEPG	212	2	266666667
KACDRFNLTYKTVSVRMGDC	1216	21	35
KACFPLI**VLRYAELSEVQ	436	4	133333333
KAFIQTVLRNQVSWLANTPH	329	2	233333333
KAFRMLGGFNSYRNFNIILK	713	707	626666667
KAFLTRRFLNLYVRIKPYMV	2289	31	27
KAFATMLNRLEVGTLGRG*G	309	0	66666667
KGTGRLIRLASAWAGMGMHL	173	1	166666667
KGTCCPPLPVILDIMEDSSR	948	10	153333333
KGHRCNIVTTNTAPRFPW*G	308	2	2
KGRVKGSVASSLS*LKYGLY	466	4	666666667
KGLGRF*CLMEVMLIWTPT*	487	3	266666667
KGLGRF*CLMEVMLIWTPTL	422	3	366666667
KGLIKDNCNTSGGEFNCGY*	3182	50	463333333
KGLCDNVMDLVRLKGGSEAG	595	15	12
KGDNIPLGAPSREMLTVYRA	454	8	766666667
KGDMWMGPNESWVKVNLYRV	391	6	533333333
KGDVPGYARCEVKTVRTFWM	576	16	133333333
KGGSPQYNGVTSMWWDRKFD	900	13	12
KGGSFVGLSTVQYLLASYAL	111	1	1
KGYYDFRGVSLMVPVMFTMS	788	9	166666667
KGWWKGLRARSQGPGVSDVW	652	9	666666667
KGCAIGRRAINSCYQSGWIW	120	5	766666667
KGCCLCLISMSVTNRLVEPR	439	3256	3328
KGLLTGSCVDSS*SYISNNL	418	6	7
KGLGGFLSICNSVVVRQVWR	515	0	366666667
KGFFNAITGDKIPRPSRDRR	456	8	733333333
KGKTNGVV*LGWGMGQKRSL	933	3	7
KGKTVVSEDGEQCHLGCSRT	1050	15	166666667
KGKPYFAEMLHIMSFVWSSD	247	0	533333333
KGKAAT*LCYSCSPYLW*P*	227	3	266666667
KGNYFRVTVYSAGFIQLLMS	1054	10059	9932
KGTAPGNSGGERVVMNSHDL	196	47	483333333
KGT*RKVRTISFLFFD*VQF	233	4	5
KGRSNSLEHAEQSGN*WFGK	1190	15	133333333
KGRSCLGRLRLVGQMRPKYN	174	4	333333333
KGRSNLIADFGDLFGGLYTY	1482	14	13
KGSA*GCVSLRRKTIWVLHW	324	10	8
KGMLLCYFPNKCPAWEAKCG	770	2143	206933333
KGMYISWIVAVCS*YSLCG*	814	18	246666667
KGISVTCEGK*MTL*CDGIL	126	0	233333333
KGICRGRSLSVPESWAPFR*	926	17	213333333
KGQSRHVSECVGWVSNVASL	186	3	4
KGQFF*SGLFSCTTGFHVMT	237	0	333333333
KGHSANVYTAPLLCNNCHFF	394	5097	5012
KGREVITCYLFVRCCFNGLR	336	4	633333333
KGRAIVRRTSDTM*M*CY*T	147	0	233333333
KGLL*LNVASWFFSVGLEVE	115	1	1
KGAIPFSSDCGGLSGLILYC	402	10	733333333
KGARWYVSYAVWPKN*IRAM	182	0	1
KGAGMQTTQCVCKVYKLSWA	1598	36	423333333
KGAVFVPETAPLI*RHSAMF	120	0	233333333
KGANADAYGRGYNAVFMLEW	416	2	133333333
KGGPRPQMC*LCR*HYLFY*	1815	30	266666667
KGV*LMGYSLMWNFFLHVCD	477	5	533333333
KGVCMTRHD*RLTV*I*YIS	143	0	1
KGV*SFLTRLAFYFIVCMEV	324	4	7
KGYLLRWLGEVYFVNYGSNS	343	3	233333333
KGYGRFMSFF*NASRMTGNI	1293	11	12
KGWKTVVHCRDYGQVNNFGS	692	98	996666667
KGWLKTGVYGHVSFVGNIME	333	0	333333333
KGLEPLCLRSFFLWRERFRD	784	9	8
KGFVDNYVTVIVVWT*KP*E	742	57	546666667
KGFLRFG*KNIRLIVVLLGS	708	16	113333333
KVKNRAFWPHMSLTYAMVPP	525	10	113333333
KVNTLCEHSSIHRPVVGNGG	235	5	366666667
KVNFSSSLGCVN*CGMTSIA	182	0	2
KVTFKKYTDHLYWYYLVFYY	383	0	1
KVSPIMDEN**DSWFSRFWG	520	17	126666667
KVSVRYSNYSCVYFVYCRW*	1117	29	30
KVITVPLRMVTRMFHVASFT	196	4	3
KVIRLIFRGY*FI*MLVHYC	147	6	4
KVIFYEFPTSQRFMGSMYDM	512	56	653333333
KVPYLVDYISLVFFVFKVLF	1669	9	156666667
KVRTKC*FSNGSNRVSSSEV	345	4	3
KVRIQGPTNVCVVRTMCGWF	654	3836	375366667
KVRF*CAQLQNCVNVYS*SH	538	9	126666667
KVLTRPG*IFVVWWLLKSTV	314	6	5
KVLWSSVGFESVICVGNVGA	258	0	233333333
KVLLIRWDLLC*IPAQRGVG	360	9	833333333
KVLWMSSHLYSATSCCVKRS	248	16	156666667
KVEVWRVLGNSVQRRFSKDQ	185	0	166666667
KVEWVSDTRVNLLGTFVLKA	344	6	143333333
KVALESSRAV*GKARCASID	210	2	3
KVA**ARRPIVSRQGPGAGC	441	5	116666667
KVGHANVADFPIWRRNLFG*	364	4	3
KVVSGA*WERDGKEAV*CLV	248	10	766666667
KVVRAACCQKMFERVGVHGG	378	3	233333333
KVY***SQKQALTHGYWCRA	696	5	466666667
KVYYRVKMHYSLAGEARTDT	231	0	266666667
KVSENLPRMPANLLTI*DCN	754	14	11
KVCVLLSSCIYDNLHVR*RV	106	0	1
KVC*FSIWHRGRHRSFYFIL	133	0	166666667
KVLMTAGFYVVLRALKHRTK	202	18	163333333
KVLITCCGPKWSCSLAPDEL	252	8	633333333
KVLSYWDVSWGMASRFVSCY	217	7	733333333
KVLLR*STCQHKFGWCRCYM	530	17	126666667
KVFRLILGGVSNKYT*MEFE	304	8	533333333
KVFQQGC**EFGPS*ACSSI	147	0	1
KVFGTRPSQCLGFN*SNLGL	611	5	466666667
KVFGTRPVRYETCRFLRLRS	946	13	163333333
KVFVSALCC*PTDRYLPGIF	1004	1065	1043
KVFYVLLHGSILSNRGMWQT	419	0	166666667
KVFSVHRHCQESVVGAVLCS	376	4	3
KVKMTFWSKHTIVTRYSLTA	387	12	143333333
KVKRFDGCSSRSKHVVTEI*	713	779	766666667
KVKANILVFLTKLSMRPTKP	202	20	22
KVNLTSCSY*GS*REVRERF	1067	5	103333333
KVTMRWV*WTMPLYLVPT*L	178	25	263333333
KVTLNFRSHSLENCDAYNKY	495	212	209
KVSR*LGCTWVGRMQSVLEQ	554	8	7
KVMMETSCPCDNIVR*RRWG	184	3	2
KVIRAGHDVVPRTYRRRSRR	148	7	633333333
KVIRVYRADCCFTGWHFAVA	392	2	333333333
KVISFYS*STYVYYDNNN*T	1203	480	571666667
KVIFQVYYI*RCDRLFIMEV	1146	24090	26063
KVQIY*VTP*MFTFVIFYFW	1986	15	15
KVQYLFCNYLIKSYMMVQCN	776	7	183333333
KVHKLIDNYMLRSRWY*RVN	408	0	233333333
KVHTGTSTRLKLYMHSTLRT	1119	27	316666667
KVHPYEMDENYNPSRCYSSS	655	7	733333333
KVPKRKITNFRGMSGFSRYR	130	0	266666667
KVPDALFVDRLLYQVISCIH	913	524	483
KVRMLNMVYKNLSDRD*LDW	303	3	866666667
KVRHNVVLG*VLVFKLNKIS	786	3	4
KVLNILYWGRTDVG*LTNFY	242	19	186666667
KVLNFNLSRACLLWDSFNSV	270	76	656666667
KVLSIRWECPLECFALQSYV	1160	16	246666667
KVLGWNMGVHFNHGGRSFVM	260	5	733333333
KVDLLA*VLLP*WSRDFVLH	474	6	633333333
KVAHCCSDMYSWRVGKMMSM	423	0	233333333
KVAVN*Y*RYFRVSLARSLL	612	15	123333333
KVGLLWGT*KL*VCLLGSYS	254	0	166666667
KVGKHLLNARRNGFINLIRK	114	0	1
KVGLDIWGASGTN*SVS*LG	257	7	866666667
KVGLSMKYRPYS*ENETIS*	305	61	473333333
KVGYLYEAIGGKDDL*PSKA	448	0	166666667
KVVKLGGTWHALWARATTTD	138	0	33333333
KVVTGLIYFWCIWCFGTLRV	116	3	233333333
KVVDNAYSSDSLYFVGLFFW	129	0	266666667
KVVKCS*GCIWRLVIRVYVN	3345	33	25
KV*WSCFGLSSMSGRLMGRI	416	6	466666667
KVYTWVPPTMNYRMNLFIVR	3989	44	103666667
KVYIIFVRGEDAFKLRGAAN	210	0	66666667
KVYYYKPLIRNPTSFLITIL	284	11	733333333
KVSYRMRASPRSKILVIRKS	379	0	366666667
KVSYCSSGYLTSLTWRFLLI	651	31	27
KVWSLKLSFGSLNMPMGYV*	1227	24	383333333
KVWSGCSAPQ*GGVMCSHVV	231	0	103333333
KVWL*GVRGRGNKLAHVRRQ	118	0	1
KVCTHYSTHRWLSSQPSKVV	163	0	66666667
KVCLRRAAYYRVLVHSCHFR	1275	7	133333333
KVCAVTM*SSFAMTESVIFF	1378	18	306666667
KVC*NLCFWVLRFCKKALLS	332	3	3
KVCFPY*SSDIMVYECVKCK	1661	13	123333333
KVLILCAT**LCVIAIWI*Y	277	0	5
KVLELYRILYRREHNFWVEV	170	0	1
KVLGQGYERMDLFIVVFR*G	464	5	5
KVLFLTCYTTPSLNNLVFRC	1830	12	253333333
KVFINVYIKRQRNKCRRSNR	798	4612	490633333
KVFISCYLWYA*RTVHRFHV	1055	758	813666667
KVFR*LRLWDILRVQCVWVF	159	2	533333333
KVFLRMQRSSGTVKCKSQTE	883	6	113333333
KVFWLYPMNLS*HLSMTTNL	285	3	366666667
KVFLMLMFSLFSR*GFANNY	2352	66	66
K*KGPSCTELCMRF*MWTA*	259	5	666666667
K*NKHERLGCEEMAISAVLH	411	2	233333333
K*TVNIPFSC*I*HIRRLKG	250	3	433333333
K*TVPVCTPS*RMCTMYGYS	646	18	156666667
K*TVVDW*DPGGTVGHENFG	134	2	433333333
K*TLRYSTC*DW*LTNSVCL	971	14	17
K*MCGSNRRSGGQPWESGRV	190	7	7
K*MFY*LRCPFCEADCWFNS	720	2	103333333
K*IVVRLTSYGGCVDVDFRW	572	22	233333333
K*IFMSFPTAYNFLCDHHVR	931	11	266666667
K*QCLFVLCSKGDIELEQHA	285	21	24
K*PL*FDIRFHVPHLWAYVS	170	0	66666667
K*RMNHDFSGSFIYAVTH*E	875	6	13
K*RLTGHARV*IGREGRDIT	674	8	733333333
K*RQVVPYLPPIRHATNSGH	207	0	1
K*LGSILQGYTNNCCVGYWT	774	3	333333333
K*EMSGENKWGGTTSKKLNQ	569	11	226666667
K*EDVPALIE*THVLLLDTV	397	10	866666667
K*EFGCYTFVLRMSPGFMNG	345	0	233333333
K*DKMDTCVYMGCPS*RGGM	210	0	266666667
K*DGQWFKEGRRTRSSLVGR	674	8	10
K*GKSVRGVMSSYGWQMMVW	179	5	766666667
K*GQ*SGFSFFNKFPSSDRI	1768	18	17
K*VK*LLSGQWYYLWEHTGL	277	0	66666667
K*V*DICGWREVVGMHQGIM	244	0	366666667
K*VYAQFSFKVQLICLNTRV	110	1	733333333
K*VLFGQGCPMFCHKYIATV	193	6	633333333
K**SP*AFLGNTESLTIAYR	963	5	7
K**LLGSYDTRLRADVKCKP	336	3	3
K**LSM*WQFSLDISRIIYK	1444	13	143333333
K*YPGQASFKKMVNTFSLHM	586	7	17
K*YWN*RVAALEGFCRV*ML	358	4	5
K*SN*PMNKRSKQCQTNFEH	167	3	4
K*SIR*CLYFVSY*MMVVSP	114	0	1
K*W*WCSEYSLVDGI*NAWC	743	4	866666667
K*WFVSYFPWDAYGHLISKF	168	4	8
K*CTRPFMHG*PMVITHHRQ	262	3	433333333
K*CIYKGNLEFTISWFYYVA	166	4	366666667
K*FLGIVEGSAQQKPECFSM	311	6	533333333
K*FSVVSPKYTCRGNLELGW	758	3	266666667
K*FLN*SRITVF*HISVISV	1776	32	273333333
KYKRSYTLDHVFYMSSPGVR	118	4	3
KYKESMYLRLCFRYVWTNYS	257	5	433333333
KYKDFLGSISDLDWII*LPV	236	0	1
KYKVVI*VSLIGGRLLGCSE	2658	40	373333333
KYKFVRANLILFGMVRG*MF	1859	25	29
KYN*D*VSNR*LCKMAKCKN	304	4	7
KYTYGRHTQLVLDSIHSWLN	219	4	4
KYRI*RGGKDCFRNTLDVVI	507	8	733333333
KYRASYRNHRDMGDSAVYGY	1539	29	303333333
KYRVSLNFRWRFRLMISHNG	855	12	143333333
KYRSCGNGIPLIISHLLVER	1165	22	263333333
KYSEDLIRQEDVVRYMGTMS	2265	37	406666667
KYSLNM*LSPEFIMSYGEED	344	0	1
KYMTDIIT*VHHLEFFVFET	2052	48	686666667
KYMLVFSMACLMIIG*WILL	781	11	126666667
KYMFRARCKRMTFGYPG*VL	351	1	1
KYIRISVDGIRFKEWCEFGS	2794	103	106666667
KYIYNPSPLGSREDDTKACR	279	4	633333333
KYHRFFAG*ALRSVGARVCW	122	1	66666667
KYPKLHMGAIMISRSGQIWY	1425	26	25
KYPYLYLPIRMLNRQHARVG	237	6	433333333
KYPSKSSELSGYEDSRNFVG	365	0	5
KYRDLGSFMQSWAARHGTLL	385	2	5
KYLFFMVFQWS*RVPLAGFA	302	0	366666667
KYLPPQVSSGWI*SANGF*K	298	12	16
KYLACILCSKLLTQSNSRNI	338	10816	108636667
KYEKGCRIKA*EEEMTWSPT	210	0	433333333
KYENGCTDTWGMTVASPLIK	252	1	166666667
KYEMRITVGRGYFSGRMHAC	141	4	266666667
KYDRNFNTRWGTKDVWTLAD	731	2	8
KYDRCYYSRMNPSCVYIPYS	125	7	183333333
KYD*NSMVGDGYLLTITRFM	1114	8	9
KYALRGVLYMLFTAFKWVKN	949	11	123333333
KYASVGASFVWC*WRNSTQD	865	15	186666667
KYAFLYDLRYLNVVEVNTRK	440	0	2
KYGEVLLVTYTNP*SNDQLG	397	5	933333333
KYGLHITKGLHFSICIVYRQ	291	5	766666667
KYVIKCTSWVGAMTHSSSKA	1366	36	383333333
KYV*LGFRNKHCVPVSASRV	991	16	113333333
KYVIMLNLKSEL*WVCNRQR	759	358	362
KYVIGVNAMEWWPTTTAI**	107	0	1
KYVSYQGQVDCSCKSVL*LF	934	4	9
KYVCGLTDTVIRGMLKVIRA	857	24	263333333
KY*SRPMVTVYGAVLREETV	733	14	143333333
KYYMHLSSRDRRGAAWHLLF	1409	18	23
KYYMSLDFWGHALH*GLEIK	402	102	104
KYYGTALS*FSVLLRSVWVR	337	3	466666667
KYYVSFNCREHVFSFIVPNF	194	7	11
KYYYRTLLVFPYKVFLPPFR	1333	28	486666667
KYYYWRRVPVCQKGDLF*GS	993	22	206666667
KYSQGMSRETRTPSYCRDVR	388	4	5
KYWVGWAVSFCVWYLTRLWE	231	5	433333333
KYWWY*LEDAFDW*LPC*RK	2267	45	64
KYWLMSLLAVKPSSRDSYGQ	1708	24	24
KYCVN*ASFNICYCGFLFEH	1187	13	123333333
KYLVLHILHIWMCHRYVWGM	970	3	433333333
KYLSYTVVCGLTNDSWHLMH	754	8	833333333
KYLSLLEIQMLLLLKSG*WA	1483	26	26
KYFSSNSKYIYDQLIVPSRT	151	0	66666667
KYFIMCDIILCVVPVSYTGG	937	812	773666667
KYFGFSVHSLLCYNRSLFLS	1431	10	243333333
KYFYMMTAYRRWRRDPYLGG	450	5	466666667
KSTTYKNLPSHGLRNSICTK	317	0	566666667
KSTTLLVGSRSCGAHLQRLH	461	13	143333333
KSTSYNLIDIMAGSSLTNNR	1140	30	243333333
KSMHEVWWLLQSEGERDL*T	242	7	733333333
KSQCWRSGLVLFNA*GLLRS	1111	9	14
KSHIIFSIWQRLFGGHRISK	204	7	6
KSRRSCQQLIIVKHVVHARR	1465	1282	131933333
KSRSRLPCTRSHTIEFVRMR	230	10	7
KSLMRTTMSCQSDYEDQKDV	233	0	433333333
KSLENDHIVSVCSFLISRTR	628	489	494
KSEDTSRFYTLMMSMYTQRF	1199	132	134666667
KSGTAFLFFKMI*SYRNWAT	899	28	246666667
KSVVLHWYAYSMLYPLWNLV	639	0	666666667
KSVPRKVFGAILDFLDLQLM	118	4	433333333
KS*DLIPVVN*SHPVHDTGY	293	0	833333333
KSWWNDVFVYVYQILEFHCR	199	0	133333333
KSCDSESFYGDTRSFHTDSV	386	2	133333333
KSLQRWRDRCRDHVLSAS*H	317	0	233333333
KSLFVLVWTLLLPT*PHKVA	1054	16	143333333
KSKRV*LLISVLGLIL*SED	1298	13	13
KSKLMNKQFSRLTLVSTESR	219	144	155
KSTSRPCHWIYWMWMVYPRY	183	2	3
KSTRWQIRSDALDVSERCFS	203	0	333333333
KSRGRKSSGDFPIRGD*K*Q	770	1486	148466667
KSRFSDGGSSWFCGTFMFYT	1111	10	103333333
KSSNLVYVHTAHQRGYYCNQ	619	6	116666667
KSSWSSAS*KFGGANTEGHV	1255	20	233333333
KSMKGRSLRLRLKRDPRKVA	679	14	13
KSMMDMSYLMEYIGI*YCDK	590	0	33333333
KSMECSFAWLWDSREFIFCH	380	1	1
KSQLRQSTYPS*VLWRLFLR	224	4	3
KSQDKRYLSIPGCVLSFWGE	664	7	733333333
KSQVVMRDVEPATNIV*LGS	365	4	433333333
KSPRFASTYPLSSSYSLRVI	1870	22	236666667
KSL*KAHLRTLP*TYIKCLV	472	6	12
KSDVAARVCDER*YGYDIYS	699	25	233333333
KSAYVANRGCRRLYGVHNKM	385	3	4
KSAEDDK*PLRCARMPWLRR	449	5	8
KSGSKCRLRGSDNSNRLSVM	173	0	66666667
KSGDMWW*SWKTQSGWTPYV	687	13	153333333
KSGLRTLFSGVGHCWDALVY	407	9	933333333
KSVAIAPYDGCVMFSKQTWG	380	4	433333333
KS*ILRVMSTCVSFTDIKRS	287	0	4
KSSSDVCLHICGCMRAE*AV	107	6	466666667
KSSYLFMTSWPYWVRGMSYA	665	9	8
KSSCRDLIVDVNTGE*TTTT	521	6	193333333
KSCTCRNSSYRYVHINLARY	500	5	466666667
KSCAHSYEFHHCNCAVVFTL	809	8525	838633333
KSCLYAVSRKSSHHWCRSRV	669	12	11
KSLQTETFTKTAATQKSELA	522	8	7
KSLFNYCVFSDGL*YILCCL	659	13961	14807
KSFACYNKDQ*INSIRALW*	136	1	2
KSFSIYTVIVV*MPKALYVF	619	25	426666667
KWKG*RMIRLHVARRVSGSV	508	7	5
KWKVR*CYVNNIWIAFSPQF	817	11	153333333
KWNLGYIYMYRATIK*DYLG	108	0	266666667
KWNCLVSCRLCELYLIPLI*	892	531	515333333
KWNFVHMDQKGKELNSLFSL	611	6	633333333
KWTGRGSYNDRLFVRRRMF*	724	8	113333333
KWTLTRLYVACRYNDHSRLS	265	16	126666667
KWSPIAGSTMIMEMCH*LSA	697	2	233333333
KWIRRRTDIFELSRLVWMGW	573	5	533333333
KWIGIYINFDGYSVGS*VN*	2192	66752	664506667
KWILVRSLESIHKPTL*YVS	161	2	2
KWQEQGVIFSNFLLHRHWDV	408	0	1
KWRNLSS*GPLSDRSGGLPL	103	2	2
KWLLTDDLRSGISAWWECPL	529	3	4
KWEYCCLFMLAHVEDHLKGF	795	16	253333333
KWDKVALYFDQVQITELCIY	404	499	464333333
KWD*TPWSRDIEVFGCLMKR	396	4	566666667
KWDLRPYFFLMVLEQGCSMW	250	1	166666667
KWGLGFFDWKMKYHFRCYKC	630	3	633333333
KWGHSENVVVYFDGAFSWVS	398	4	633333333
KWGVCVLTHLGRYWLLLGCG	419	5	533333333
KWVKEALIA*LAQATQLGGD	395	2	433333333
KWVIGRTVLGRADVRWSSGR	203	7	126666667
KWVEIITLCMEIWNLYIVCE	394	0	3
KWVHEIRSSMVCVYLAGNSR	220	0	233333333
KWVDEECFDFMKGGF*WG*V	609	4	433333333
KWVWDLMMVDSGLRLSSHVL	825	15	156666667
KWYNTPNSDWSV*KYASPSA	254	0	66666667
KWYERLCIRATLKATLGYFT	527	0	3
KWYGILNVVDDRRSIGRYDM	554	5	5
KWSVSV*FPQVVDRGHCLGY	115	1	1
KWSSRCQWDWTLLGTCLAL*	1183	26	213333333
KWCISKSFFVYPTMMR*LRH	382	9	11
KWCDMRGYGQRFRCGRMVHV	373	3	333333333
KWCVSLTWRCEYLWEAEYV*	110	0	133333333
KWLPMKMKLWFDNSYGGQWF	242	0	1
KWFSLFVDPSLRDGGS*DRC	1012	9	10
KCNVTQFVRSLYIRMSMLLH	860	5	13
KCTLYLQFNIEHGCAIFEDK	107	0	466666667
KCTENLFRHCIRLEGSTWKF	151	0	33333333
KCTELTTCRSPVMKGEAVWL	297	3	4
KCTWTN*CMCRETRFLIRRV	155	3	233333333
KCTCSVKCSCIFCFIICCVC	309	0	66666667
KCTVDQTSNIAACTSVGLCI	166	529	562
KCREIALHYPAYIPFVLIAY	248	3	3
KCRGCSMMRAS*WRSATSGS	114	4	633333333
KCSNWRLYPLNSVGGIYIVP	743	31	263333333
KCSVCF*GEVGKFKVDGNQG	114	15	146666667
KCMTIAWIQSSVSAILLLNC	199	0	133333333
KCMEIILVLRVVRKWGSGGM	168	0	2
KCMFVESKSRDNCVMSNES*	187	3	233333333
KCIQGTGSLWD*DLRYENLL	1256	19	20
KCIDMVFKY*EGNGVG**SN	1035	15	176666667
KCIGKHEAVMKIFNWDEENW	156	2	633333333
KCIYTEKEMGLSAFTLRLYI	498	4350	409833333
KCIYVFSYIYTFLNMCWRGH	509	318	277
KCISYYR*FLRGFSAWFIIF	428	2	233333333
KCIWFMHDFCYMVLMR*PWR	395	3	466666667
KCQIGSMVLSYMVELPGDRD	980	12	136666667
KCHRPWYSCLIC*FSASDMD	103	0	4
KCHLFKHLL*DKGRGLNARG	119	3	733333333
KCRKASMSSPILDLCTRMRC	259	0	66666667
KCRVHSSN*VVAWCVSGL*D	191	1	1
KCLTLSCILDVCKNIVEEMI	839	6	933333333
KCLIYGKFIVRCVPINV*TE	466	8	533333333
KCLTMDFLR*LEGIGCTGCS	327	2	166666667
KCED*VIGKRASRISVPILA	1082	15	153333333
KCEG*GWGNRFVEDT*SFWY	2272	14	16
KCDRHLKSYWSKELHYYYNF	1696	15	146666667
KCDARVVIFYLVRAGGVNGI	253	12	133333333
KCAWNQVNDSNLVAYRASC*	169	468	443666667
KCGIVVNVQHRKPRGRIPAQ	716	4	366666667
KCGRVWHVFFVVSYQGVGST	245	9	123333333
KCGGKRCWLSFCLDAD*WLS	241	20	18
KCVMSADSKYSRLYFGGNTC	1162	6	9
KCYTMHWPGS*V*MITRSGV	275	0	66666667
KCYIVSLNNVGCFTNASS*W	395	1022	1105
KCYLLRKVGCWHQHLDGHFG	521	5	466666667
KCYGVETTYALA*YPGMQLA	137	0	2
KCYSFDPA*IY*EYYLGSCV	195	6	533333333
KCSSLLSHMWLCITLVTVLA	299	7	5
KCSFNLTLIVF*FRHS*KDG	955	95	108666667
KCWPLLRITSVCVFAFTGER	120	5	6
KCWLHCWWTVNKTLRYAVRS	747	8	833333333
KCLTFHVSNVFITANPLCLL	794	4548	497366667
KCFKSHCRS*VVGLLMARLL	286	2	133333333
KCFRYCKKNSNWLDCRLQIW	218	0	33333333
KCFAFRSLAHIASTCGWCLN	124	27	226666667
KCF*MNSNTYGCVDFFEFIK	2047	9	16
KCFSGYWVLARLRVKFLRVG	458	7	633333333
KLKINCMYN*LPIMGDILHN	119	8	12
KLNGNINFCFNCGNSGF*DW	1386	30780	312296667
KLN*TENRKIELSFTFIIYR	563	7	966666667
KLTHVNDLLTMVVNVSRAQG	168	0	133333333
KLTCRDSRFVRAIFVMSKSA	1875	26	246666667
KLMSEFTKFVFSLLSSNKSH	1648	20	206666667
KLMLLLSNSMNQRSDYPRFQ	689	10	10
KLILWGRLSANNFYYSFGFL	1736	25	29
KLQIPLGQVSLGSKVMKTGV	139	0	33333333
KLPRTCAPLYHMLTHGVGHR	244	3	4
KLPLAPLGCDAISNLPTPIG	611	2092	206366667
KLRRDSFVFQVKFHLNKGML	782	7	833333333
KLRRSIDTCNVYVWS*VFCT	3370	34	353333333
KLLNRTMRTMVSVSRVM*NC	285	0	366666667
KLLLIVAHGFKVFVMSRKCC	429	4	5
KLLHLVIVDELCFVRYSGLA	192	2	366666667
KLL*HRWERSGWTYYAVLGS	427	5	333333333
KLLWSPYSGCVVYNIKVKGR	251	166	146
KLEGSARSGTTSRGSFSECV	724	9	11
KLDMGVLPFANWSVDT*YDR	1430	21	286666667
KLDVSLKKYLD*RNRPGYIF	1109	23	296666667
KLAIYFILAACSRNVVED*Q	411	17	133333333
KLVIETSPCVRSHVSLVQKR	2031	26	28
KLVLRGVFIIDFWSNARRAS	1238	22	246666667
KLVLNTCWIYTDSDY*VRSC	317	26	236666667
KLVDAGFVD*FNS*V*TRIS	605	20	15
KL*MY*CSNSVSHNSYVPIG	831	13	123333333
KL*SYNCGKSVRWGCLNCEI	1902	20	193333333
KL*CCFANGCLPYGKGSYSL	936	22	15
KLYGLVFFLVYGNDGSKRDL	597	7	216666667
KLYWTYLTPGTNSGLQSPDS	335	5	466666667
KLSGCMISKILFSPCWRD*S	576	3187	321266667
KLSVGYRFWVLDSDFIVDDY	1912	42	473333333
KLSSKWTRACRHNSC*GTAL	108	1	133333333
KLSYFSQEKRDNWPISRLPS	1194	20	256666667
KLW*ENFWYSWKWIAR*GKM	179	0	666666667
KLWFVGSLYSGNVQVYVVVP	1083	1328	1434
KLCIGIMLECYL*KSVVLSM	493	1221	114966667
KLLSTDNLYVQSYLFEDCNR	819	4	466666667
KLLPSKLCNASRFSFFYKES	602	2	366666667
KLFGTAYS*VGYWMFW*GVL	356	3	233333333
KLFG*YLLMNARLGLRWIRE	595	8	13
KFKKFGSSDGLDCDRYILVG	450	0	166666667
KFK*NGI*RPSSLVKLMWCG	588	22	173333333
KFNITFVSVKSYKVPLSLDI	649	1354	1251
KFNIVILLINCAPAFSEMYL	1473	6087	565966667
KFNPLLITKFSAWECGLVVG	371	0	66666667
KFNDDRNGIATLQRHHIAGF	539	3	333333333
KFTFDS*DLLIKNKSAFVRL	239	13	14
KFTQ*FIDNTVRGHGREIVI	1999	31	396666667
KFTVVVAVSCRRLPSNICRI	545	3	633333333
KFT*KDSK*RCSSWLHGFSC	124	0	33333333
KFT*CWMSEWNSRPQPQHRC	245	2	166666667
KFRFIRWIFCYNHLSNHSIY	654	996	105166667
KFSNWTDV*SIWSKTALDGS	298	0	166666667
KFSSKFTSG*CSSNFNNCSG	529	16	146666667
KFMVNVIV*SEVQSFAIGMG	750	58	466666667
KFMLWPNIWMN*YSCFTLDF	226	6	766666667
KFIIAGNLNQKSTSWV**VS	2558	438	415333333
KFIIVLILDCITIHHSVVVS	738	6	5
KFIEMRRNKSPKHLPAWASD	184	3	8
KFIDFERLFSLRGWSVCNER	829	27	416666667
KFIVVS*IHGGSEVGSMSRR	335	2	5
KFIV*AMMSDVSVFGLHAAF	563	14	14
KFIVWTFWSYLLTATRM*DI	217	4	333333333
KFIVMIE*YY*FFLLKFIPW	1714	42	506666667
KFILRYMAWTRVDAVVSKPY	1108	13	123333333
KFIFVGNGECMRPGCSDDSL	115	12	126666667
KFRMCEFSGAYTYGVFKNLP	827	32	253333333
KFRSEGWIGCESVIKW*QGG	403	719	708333333
KFRRW*CTANSLGRRSETVS	1160	2	6
KFRRLQARFASMMSSTFT*L	1040	98	106
KFRESFLT*GSLMLSPLGIL	428	2	2
KFRDPYCKHRWAGLGKQSGD	645	15	126666667
KFRSKLWNYFFACVEPATHP	290	3	333333333
KFLLLSCYIEWRLMSVLAKA	281	0	566666667
KFDPVKQYLCMYFFTYQIES	803	103	117666667
KFDLYRTWCSSLRFGRYWRV	153	6	6
KFAWLKCL*CG*YYMYQVLS	426	0	333333333
KFACLRWVICKYCLWV*CWT	665	7	8
KFGDPSRAAILNMSGSISDK	643	8	833333333
KFVTVKTRQLKSAGASIVSG	337	4	333333333
KFVHNYSLKYIKGVVSCQFL	997	1	14
KFVVMGWGYLTIRVVSVTDK	139	0	7
KFVYEGSGHQVILYVTLMGY	903	3	233333333
KFVYVVVMSMARACRNVPGH	520	16	133333333
KFVYSVGMTLSSGSFSVEIF	1350	3199	316766667
KFVWVIAVDVDSRCKFCCGS	173	3	3
KF*TTMN*VMCYRRMMSRAM	578	11	833333333
KF*QMVFLNTCV*LVPCYAV	1041	22	27
KF*SGASRR*RSFIANGTQR	1123	15	176666667
KFYSMKTSNFWCI*SEGERT	478	63	596666667
KFYYSLDVSSRCNFVLLEVE	194	3	366666667
KFSGWHLHGDLCRIHALEVW	944	28	276666667
KFSCGTFSLRHPT*I*F*VQ	326	7	933333333
KFSLERSGSDRPNCEYSLAL	179	4	366666667
KFSFCKS*FNEFLFMMVNNG	964	28	23
KFWKMALGWLPRHGGCRGLT	201	4	366666667
KFWTGPIRYVN**NLIWRVI	1311	17	233333333
KFCLDLSYLFSSRTVMYEIV	2048	31	316666667
KFLLNRVLTDMDLYT*PFST	652	12	15
KFLYCIGWPVFFRDLKRM*L	401	6	533333333
KFFHLAIMWFTPSSPHKGTC	698	5	533333333
KFFEFLYKFDPCRRYCRLCQ	924	18	166666667
KFFVTVIHMHLW*LPQDKLI	493	558	528333333
KFFCCN*LHWNMYLISYLID	131	4286	492566667
KFFFKSSNDVIKGVHNRTIR	596	7	8
KFFFVCMSNRSRPGTGNKWV	324	1	133333333
NKKKSLRWKGTGNGVPLVVQ	295	2	233333333
NKKNSSLNHSL*DTLRVNQY	968	12	133333333
NKKESGWY*VKYVSNSDIGR	485	0	266666667
NKNTS*FYL*IFRETSLRSG	576	7	6
NKNMSNKFVSIMQKFFSIDG	622	166	179666667
NKNCLELCLTHGMLNQL*TW	713	10	136666667
NKTMGMKSYFLGNIFYMYGW	3739	11483	11761
NKTRV*TTSHVPCKMNRSLA	134	3	733333333
NKRVHWLSGRLWIWYHWWVI	411	0	66666667
NKSVFVLFVWINSENNVYCE	268	4	566666667
NKS*WLCRNYTELWWMYVFY	511	9	666666667
NKSCDGVRLCREARKALEPC	383	4	666666667
NKMIKWASQDGCRKVRFSEE	1001	13	123333333
NKMGFSRCSLQGDVKFF*AS	1036	4	7
NKMGFFNTISGKRS*WRYSY	809	3	433333333
NKIQQGYMSPYCNHSVFVSF	478	2	566666667
NKIGRAFVTSYGLRIHSGAG	243	3	3
NKIGRGVVCSRLWTCCSCFM	110	8617	784833333
NKQETSKWLWECGDCSRYLY	201	11	123333333
NKQEQHFF*RMCPNILLRSK	824	9	153333333
NKQARVRETRVGLTCVGMLG	146	2	133333333
NKRTLLVVY*MPHRDLMI*S	471	3	266666667
NKLRGGVGERSVLQGWIEED	396	6	633333333
NKLAHSNVDKAKLRDNPQAG	206	2	166666667
NKLTSCTVSHCL*ASTARST	607	8	11
NKLEYPHNNACATCC*RHNI	150	0	266666667
NKEVNYTNIINCVGIRGCRL	2080	3997	4120
NKDYMVVLTDFS*SIYFVSV	4060	55	593333333
NKAVKLQSDPMGALC**YDS	292	8	833333333
NKAFGMIV*WSSVTMKDSGE	507	0	3
NKGKIESMCSSAH*ENGRVQ	212	356	374333333
NKGALRLRFYGIFEVECVVE	222	13	126666667
NKVHSSFSLGGLPEARASDE	198	2	6
NKVFVRLSHTGVP*RKGEKV	171	1	433333333
NK*LGNQPKVDLWNWFVVFY	380	4	333333333
NK*FRVR*KHVLGSAHTMGD	528	5	366666667
NKYNSYKKNYPKRIDWSGLN	381	0	1
NKYQLHMILKGFQGSAYWSV	366	2	233333333
NKYLDSKDWRAFCRSYFNLF	2504	107	105333333
NKYVVETDH*VFYISKMAVA	148	1	133333333
NKSNSLYGSLKWGDRAYSSY	781	4	333333333
NKSHAHLKVAMSLVCPFKSH	174	13	866666667
NKWYVF*LYEEKFLNQV*QP	240	0	166666667
NKWSRSGKRCAKMGNSCSDE	171	0	566666667
NKWLRCARGTVHWYAAIVGH	277	2	166666667
NKCKKYGYLFRLSGYEGHNL	156	548	575333333
NKCIAKDGDMES*YYGTTCR	2255	46	416666667
NKLGLLRVFKVRFPPCCCCD	258	1	2
NKFGQSAGYLSTFACAVGIG	447	8	11
NKFYCVI*ISFTIWVFSWYL	407	0	133333333
NNKKNY*TNVLLHSVFLFDN	3059	21	396666667
NNKQYLI*PTHSVVNFWFHN	270	11	18
NNKDISYGREAGGYEVERKD	275	1	133333333
NNKGSLSPGNLDTSDESEFS	796	26	303333333
NNKSEVF*NSLSKV*DKMYK	115	0	266666667
NNNESEWMRGFSLKEGPTQE	370	0	266666667
NNNAMQVDVILMRFWVKVAV	118	2	2
NNTFIMLIF*DPLTGRGRVF	118	1991	1887
NNTFVIVKFEAKDTFVEGVR	305	19	20
NNTF*WLVLAFVQTEGRVKI	313	3	433333333
NNTFQIVLRFSGRHIDFNRR	234	7950	725833333
NNTFGLGNFTDSFCNIRSEK	1052	5	216666667
NNRGYLNYAFAGLYLHCRGN	105	0	533333333
NNSKLMRNLTDNVWIAPRPS	249	10	933333333
NNSYFMCNTLRRVLMGLLLG	116	5	4
NNSSIVFLW*MYYLQNQEVI	162	0	1
NNMRVLLRFLSVVLGSGEVR	120	5	366666667
NNMLILFTCGFYYKVYSPVQ	261	68	147333333
NNMYTNVRVLKGRCLWVY*S	1072	32	313333333
NNMSIWGMTVTEYLFITNMN	283	6	566666667
NNMWSILTAAWDHVCSWRSS	189	0	6
NNMCKLLLT*CIFTLFFRRF	125	0	733333333
NNMLAWWVSLTSSQT*TFCT	403	13	126666667
NNIKHNAFLMNNTEKQGQSV	314	0	266666667
NNINWVKGKHR*CRGRRAWD	136	0	33333333
NNIVLDFLFGVSLHRFGPHH	124	198	168666667
NNIY*DLSLISSFVQLIWVL	827	5	533333333
NNIFGLSIYKYCQGRYCNCS	394	22317	217156667
NNQHDGYSIFILDRQPLRAM	418	2	766666667
NNHKLAFTVVTPIEDHFRMR	291	7	106666667
NNHV*YTMNWYGSA*CGTAA	548	7	7
NNHFFMILYINKMVYMILKV	360	4	9
NNPLLIPAYPTRNQKVKLIK	866	12	17
NNPEINFYKVWAIKSYF*ET	558	148	176666667
NNPDTMSI*YFSVYACPDTL	340	5	533333333
NNRIRRGGSVSVVMTVCDMD	189	10	146666667
NNRKYLGRNMAANWGAWFKR	1156	14	143333333
NNRNQAMKVYNLVSLIEAKR	173	3	2
NNRA*CFTANFVFSSLSLCQ	449	0	66666667
NNLSANVSLGPGCAGGQPRA	199	7	6
NNLVFHGSKHNIKVRRMEMG	125	0	33333333
NNLWCSFS*CRLTSLLMWIA	1079	7	966666667
NNLILPGWM*ECHYQFSCSL	685	4	733333333
NNEPGLGEK*LGTGSRVCWF	668	0	3
NNDINFSDLFRCGERTYVFW	441	65	653333333
NNDGEKSLMDQYQYMTRQTF	296	1	233333333
NNAHRSVVWRYLVCFSCDFG	317	3239	3064
NNAGYRYALRKISSHLLRPV	588	8	11
NNACMSSYVVGYRSIVMVK*	153	0	166666667
NNANCMCSNTCHVFWANHAR	400	2847	280333333
NNGKSIPFPGGARKVSLGSG	1405	27	286666667
NNGGASVGFWRMPCHWTRMH	478	5	566666667
NNGRLYVTIRLMDINLVVHT	387	7	866666667
NNGPIPNILKEL*WQEMYKL	515	10	10
NNGAVVSGS*RPLVSANARL	1765	31	303333333
NNVNEVWWA*SEGLDSNRVR	194	4	366666667
NNVRVDKACGEAMEDEKRVV	657	16	153333333
NNVYSKGVYFLSYPNSCAG*	263	0	233333333
NNVYMAPKPLGCVIGWHAS*	110	0	5
NNVSRRIMAMLRLPCAMHRM	154	4	266666667
NNVAGCLEFHRYQGMCGRSM	398	22	153333333
NNVLCSGKMGRLCVGCIMPC	111	1	1
NNYNYLYTYNMQNQKQFIFM	230	5147	5348
NNYLCAEWFVTGVSTPLTTS	261	9	766666667
NNYLCL*ICLDNSLIT*LTV	1457	5	196666667
NNYVYLSLSFPVGTVC*WFS	578	4	466666667
NNYYA*RSCLTAHCISTISN	650	7	666666667
NNSKFMWQLSNWSWYTWHYI	240	2	3
NNSSQLRPS*RSNR*CVCDP	148	9	7
NNSSHGCRNVRNSQMSFVPQ	597	0	333333333
NNSLKCCLFLMSNLKSSRVN	324	2257	218733333
NNSLISTGVRMNHVVLR*KR	186	3	2
NNSYLGCVSFCIVTNSFRFF	1175	35050	339566667
NNWRLSTPLMSSKPMANDSR	100	0	33333333
NNWSVQSGNFTFCSGRGLCS	498	12565	120593333
NNCLWLLGPRFPCVIMLVPA	743	112	114666667
NNCANIGRIEFMPGHYDMCV	393	21	15
NNCAFYSLRWRKLWLGGMHV	357	21337	203506667
NNCYLDTSLSNLIRDGSSPV	383	5	433333333
NNCSWIIGHRVVPTSRGE*G	814	14	106666667
NNLTVLIWVMPMDRI*ILCR	155	12	116666667
NNLRLKGKKRSYRCSVIDLT	970	10	12
NNLMFNYSGHMVSVKAHSSG	275	11	116666667
NNLRYPCLGRCSISFGMVCG	421	7	143333333
NNLLLSYSSFYMLMFQ*VG*	1272	650	627
NNLLVRRAFRREALEMGGSL	628	20	166666667
NNL**GLEVKMGMHELFTGS	190	0	1
NNLFYEIRM*SFTTPKVAAV	706	79	943333333
NNFSCMDHILSMVKLWDVFG	697	5	5
NNFGFET*IFSGYFSYLSKA	672	26	246666667
NNFSSNWWLELWYRYFVYPI	277	0	333333333
NNFCVFLFVDQRFTAMGVP*	257	8866	8372
NNFFITVHSLLIRSSTHMR*	732	12	15
NTKTNGTSIGNSTVVLHLIA	494	4474	475333333
NTKSSVSYYFFMGIIFFSEI	767	17	216666667
NTKSTPNTSVLFSLTTRI*N	1788	104	156666667
NTKWLMGSLSIIVCMPKSYW	2380	20152	198923333
NTNLVWR*IRSLNYLMRGEH	628	17	163333333
NTTAWPVYFYLWFRKTGWPL	325	4	266666667
NTTYQTYR**VDQRPYTLRV	646	737	766666667
NTSVLLTVLVG*TRPFGGAV	213	9	9
NTS*PSKIWAMSYLMRSAHT	192	6	4
NTMPSGWNRYTVYG*VTRCL	1154	15	11
NTIRFAHLLV*EIIRVTSAA	1353	21	173333333
NTISMFDMLQISKTSQHQFA	688	5	13
NTQNRSEVNQGVVGQVR*SL	1141	15	163333333
NTQRTLIFSPMFVSRRLNLA	390	110	91
NTHILYVWSVMCGHMN*FNG	467	219	256333333
NTPYNFSSRCDNMDDYLVKW	788	74	653333333
NTRG*GVEMLICYARGAHPL	302	3	6
NTLKNCCLYIAVRCNAP*LL	504	0	133333333
NTLYYRSFRAIQLPGGENQN	239	0	66666667
NTLCLHDFFHGLILWLSHQA	225	8	666666667
NTESLEFRSKKGGNCRAGLS	208	0	266666667
NTDYSQAGVCGSRCLNSAL*	148	0	4
NTDSLLFNLISLMRNRERFK	585	2	933333333
NTAFLAVLSNALMVGMYSLL	221	3	7
NTANIIDTGGDSTPLISRSC	395	3	233333333
NTAQVLYYL*IVVYIRIRFS	4405	48	483333333
NTAFSERTWLVRFKMVPRWK	110	3	233333333
NTGIS*SITIRYQGPGFKEK	475	0	1
NTGWDRGHGCSLMFHRVLEW	645	167	172333333
NTVFVIDESFGVMGWLGLKQ	243	1	366666667
NTVCSAMRW*ADRSPVLLSQ	401	382	373333333
NT*IITFTLSYHGA*ARWLS	691	4	833333333
NTYGAGSLGITWQQVCLTYE	147	3	566666667
NTYWVSSAS*VFHPDHTSEG	374	5	5
NTSSLVMVSCDTPRYTNTEV	599	4	333333333
NTSEIPCCVIQEWFYCTFYL	2248	59477	58688
NTSELRGNMSRHCKNSGGVI	384	5	433333333
NTSWGYFR*L*FRYLPHRLP	838	10	7
NTCHKIDSTI*SVFWCGLTG	543	4	466666667
NTCEGGKCSYKVVSFLYLKY	290	8	7
NTCYALIMVLYRRDRGPANM	921	81	753333333
NTF*WKGHLGYGFLGLVEGE	257	0	2
NTFYLVLRKCS*AFLRTGMN	807	0	5
NTKELVYKMGCGVRYHGKWG	195	0	533333333
NTNYGLIQFGILLCRFC*VE	711	9932	961666667
NTTHDGLRCEIRVWSENRRR	323	25	20
NTTATLMGHTQPIYSIYSVF	102	0	166666667
NTRAPFLKHLNYFAYTTFII	2172	39	513333333
NTMLQKVKCWKRRVDSSRQE	182	3	233333333
NTMGSNWYMVVNSWFVRRCS	521	0	133333333
NTQTFEAFSKSFMDLIVRRF	387	0	1
NTQFHCDDFQLVHDIQ*GEA	779	7	183333333
NTHKLSGLI*LDTT*YSPWW	542	13	12
NTHTAWNRIGRTWRQNWTWG	447	11	933333333
NTRI*KNTMCSYIYLWGVPE	1490	35	433333333
NTRYYFENNMR*RTMV*G*V	1168	13	123333333
NTREVSVRETDCCKLTCMIA	3257	107453	101670
NTLYVGWCMGFV*YMVTSRR	2043	21	193333333
NTLSISDSYVEYETWEVIPV	166	6	106666667
NTDLTNRSDYLYIV*FVS*C	1057	0	133333333
NTALMWVMMIVIWSVVSFTS	322	0	1
NTADTFMNLAILSC*DSAHL	778	18	166666667
NTAWYRGVDRTPTQFRYSAR	508	8	133333333
NTGRISYFFVVSNPSPYSLR	2432	1778	181466667
NTGREVFIRIMCPL*TSVRV	439	2	366666667
NTVIVPHLIILLDYSKVWAE	1966	871	100466667
NTVRNMSVNELFVSFDRGWF	766	1494	146833333
NTVFL*LHLVIV*SEL*LII	885	6	193333333
NTS*RFIDTIVCGGMELRPC	150	0	166666667
NTSSFVSTNWSGFPWSGSRY	278	35	333333333
NTCTMCGWICAFLRPVFCVV	103	0	133333333
NTCLH*IS*VSFCQFFCDSV	170	13	113333333
NTLTMIHLIVLTELSLFK*S	1233	20	28
NTLGPVHMLCDRRRYPMGLC	248	4	366666667
NTFYCCFLFFY*NSPQFLCR	2783	29791	319436667
NRKEFKCSRWHRGNWYVNAR	654	0	3
NRNERVTHSSQFSIGFEERM	168	3	466666667
NRTIFVVRHTDFGYLA*VA*	149	3	3
NRRSHRQSKVDSRQRELYHT	535	7	666666667
NRRMCFRCIFGFHVCKLNGW	478	5	766666667
NRMLNVTQLNLALHMSCYLC	1064	1391	1263
NRINDRNVSRFRVVG*F*GE	248	0	3
NRIMY*SLFGKKYVMIIGAW	3166	53	506666667
NRIRRWWTFRVLGDSQKCVD	126	1	233333333
NRHVSRRRHSEISLVRKGGA	1268	15	19
NRPGEINKWSTLIDGVTRFS	518	10	133333333
NRRLIIVNFVQSKDTCEWRG	182	44	543333333
NRRDDNQCVSWIGVKAKVLS	339	13	103333333
NRRVCEVR*ATWMWNNTTKA	144	2	166666667
NRLGLGPVSSICGR*FHTWA	326	2	266666667
NRLSSSTQPGFKRWLGIYLS	1186	9	15
NRLN*VERVHAALRGWSFVV	224	1	133333333
NREGCIMWHRRVLARRCLTS	164	4	266666667
NRARPLVSFMILGSVSECYA	1190	45	453333333
NRACRMMQWS*IVVKMRTPS	308	0	133333333
NRALGMRGVIGPSVWYVVP*	903	28	293333333
NRGETSTTLHKLRPSDCPEL	217	1	1
NRYEFVMAPCTF*IWIVDIS	157	0	133333333
NRYCIGVMQTHLGPADEVHL	388	0	66666667
NRSYNN*ANMGHVFLMSVKD	1623	28	243333333
NRCRDCREVYIKFPTWAWSW	954	6	866666667
NRCCVPTKATN*RWTPELGN	420	8	633333333
NRLATLVDVTVMQSNTFELL	404	16	16
NRFNRYNVFPVYDQNLESPL	584	17	14
NRFYYKARCRQVGHCT*YVS	479	6	13
NRFFSRVKKYPYTLSYPGFC	1161	24	233333333
NRFF*IDCEYGKGICLVETS	695	13	933333333
NSKCSLIQCTGPLVRERRSY	1011	19	19
NSNMGCSVI*FRSAGKPFGH	329	1	233333333
NSTSCCVMGVSVRFMSFF*S	186	5035	472966667
NSRKSAGHPSLESGSLLCYA	455	8	8
NSRNDLVMLILLPSSRAGRL	149	1	2
NSSPNKCFAGSQGSFISFWD	472	5	466666667
NSMIVAHKLDCACPASAKDR	1431	2957	2954
NSMLNDCHDKLIIGFSEGWS	506	8	106666667
NSINFFNMFVYWL*GDYIYG	554	4657	4359
NSITAQRVWVPPFVCLGDRY	468	10	11
NSIPLDLSNTLLLCARC*RE	656	13	9
NSIVWSMC*AYPGSG*LRTY	385	10	113333333
NSIYHYIVNTFYLNFMGWIE	124	0	233333333
NSILFNGTQLD*ENLINGRM	2101	16	156666667
NSHRNSWSYMRHYSQSLMC*	250	3	433333333
NSRNVCFWYVNCCLVHGILG	205	5680	540866667
NSRGT*GFTDLRNDKGYVCV	1933	23	223333333
NSEISRGGVMGVCAVLLMSF	239	0	2
NSDSIGIRVFDV*HRKDEAL	161	1	2
NSAILITNIECLYNIITLFT	1409	13823	14072
NSASYII*YGIGG*VFYWFR	1943	33	386666667
NSGNHDSCKFFGLLVRQMVG	521	4	866666667
NSGESLS*AVNPNAPAFAQI	345	1	266666667
NSGTAFVLWSWLHREGEVQG	262	5	4
NSVIWRMG*VYTNVSYVILS	386	20	203333333
NSVVRVIKRSWRTVVLLHDR	143	1	1
NSVVVCRYYSWIKRGLLADK	508	2	4
NSVWHGLYCSQQRSLRTTRL	1264	16	21
NSVWLLTNVLKFGTNVSRHR	409	86	993333333
NSVFVPFGKEF*RLYLKHLH	1989	13	183333333
NSVRNACGTNGGSDTRLFLY	655	10	8
NSV*AYRCN*TP*CCIRH*F	246	35	406666667
NS*KFRLNRSIMTSQFRAKY	447	6	966666667
NS*S*RYKQFNHQSVYCFSK	892	8	11
NS*SCANMYGPSGWSFRFV*	120	0	33333333
NS*LM*LKRSRLCNFSWGWA	401	1	3
NS*LGTQD*ARGSIFV*WVA	161	18	123333333
NS*FCRVLLWYHKRKLVRIS	621	5	633333333
NSYKCIWMSLGVV*FSFGW*	1648	15	136666667
NSYTCNMFDLVFCAYTIASI	1060	2377	2476
NSYQSSFSEFAASICFDTAE	516	0	33333333
NSSMVG*WTGCMFTG*F*LT	298	0	66666667
NSSHLLVMCDICYNFKVRTL	338	1	1
NSWSFGPSGTQFGLSLFYGL	107	0	33333333
NSCRTRLVTRGCSTVPNMWM	652	13	11
NSCICLTRD*YVGRYYFMRR	331	0	66666667
NSCQNPSEGF*HCRTIHNLT	300	0	166666667
NSCH*KDY*MSLVATY*YYP	786	0	366666667
NSCWVEKSNTV*YEVGGQDS	379	8	566666667
NSLCYVVWVVVMTVNYYHHW	451	5	8
NSFKCFNDRNEVALMITHRE	448	2	3
NSFNWRNPMTRARVYHFPVL	433	3	6
NSFSDAYKIVYLHIYRSGGI	601	6	466666667
NSFRWDLTLLLWARINVDSF	125	0	3
NSFSDSHRWKPGRRNRCKRG	114	0	2
NMKRQRAHPMFS*YVCLWPR	1078	11	833333333
NMNNGDMSSVVVVIRVFCLI	162	541	532333333
NMTPFGYIHFTL*GLLQFRA	130	0	133333333
NMTFSMPSNINCPFLGLR*G	609	9	116666667
NMTSYSIYGELE*DKRVCIW	3513	50	486666667
NMTAYSRCSSRTWYTVVFSG	1196	108	141
NMTVITVVSWLCFVRRTHNA	414	2	3
NMRTNQDKSCGCCQLPVQAG	132	1	133333333
NMRYHGISCRYRKYYFRWLD	1459	17	203333333
NMSLSWRTNRYAWPMVCLIR	1706	36	403333333
NMSGMVLGLVLTATWSFMSV	570	7	136666667
NMIKYVTLKMRL*VLHSCVR	230	3	466666667
NMINLMGTKVDMYCRRVRGI	1055	2	333333333
NMIH*QSFVDFEGFSDV*RM	163	2	166666667
NMIESIVDISTPFIHGMIND	189	0	2
NMIVKSATEAANSP*LYAAS	291	0	6
NMQTYGGLKE*NFR*LSRLN	319	3	4
NMQLAPTGPNTVPISYDLFP	197	0	33333333
NMHNQVAFISCSFILFDVIN	200	3085	333933333
NMHLTYETDRFARYVNSKFN	622	3	143333333
NMH*RVVAIYH*SGRRQKGR	1070	29	253333333
NMRVFWSARRQALFQWRIL*	179	1	3
NMLFLSRGDP*WCRGVVGAV	135	0	66666667
NMLI*TFLMGTIGRTLRVTE	166	0	2
NMLWSGITKFGGRGLKSMVV	275	1	233333333
NMEITYLSVFVAVYVHLHFF	389	2	2
NMEWYRTFCSQCYIGRRGTS	231	0	233333333
NMDRVSFLR*RH*EMSGRLS	493	3	5
NMDSLIMATSSIRTTSHMVL	323	2	233333333
NMDGSVSCVCNILSFDYGGS	122	7034	662066667
NMDGLAPISGSFYSRSGNFI	217	1	4
NMDVMALW*SGSTLRYP*WG	415	12	833333333
NMD*TG*VWYIIDVVYHFSS	1091	32	32
NMDSNAIGGGGNGGVRLQSR	687	5	666666667
NMAFFVDVLG*LVARVRLKA	1271	30	293333333
NMALCTCGLNPGNL*LENEW	482	9	866666667
NMGNLFNICETGNLL**TRM	507	0	433333333
NMGTVMYGVIQACRAHVNVV	593	9	866666667
NMGIKVLSKYNVIYYSAGTP	928	55730	567166667
NMGAVGYTYVVYCPVERIRG	880	38	323333333
NMGSFELWYYGLKASVGFAN	676	14	163333333
NMVSLMVDSELTFVSLICLE	2712	1029	117466667
NMVGFILLGY*IIKVTFSSV	1520	23	23
NMVSCGDALR**YIRDRLVM	171	0	66666667
NMVLRPHVMYAWNEPELGNC	859	16	133333333
NMVLRFQCLWFCFISIPF*N	329	113	165666667
NMYKSMNQSTE*FYWFNYG*	3218	29	276666667
NMYNVRLFVPHFSLECLTWY	540	156	158
NMSRGMGNSWFSVPPG*LGS	302	1	133333333
NMSESCNMDTLYGYDLRQWV	867	14	193333333
NMSCCSTPYNPWTSIVPNVM	699	8	126666667
NMWSECGNGFCVMRYRGKDV	567	3	3
NMWGVGDVTGIF*ASYGYMD	141	2	766666667
NMCNLSFLQ*SIAFIP*VWL	227	0	2
NMCFYELDGYMLGNYLARQF	389	2	133333333
NMLAQSRSSVIAPLRRVWPV	105	4	3
NMLGSFPLTVLRKAWCCGSL	163	6	5
NMLVRKAG*NVVIMPIRGRL	200	3	333333333
NMFNDVGDWTFNKGSFTGTV	967	9	106666667
NMFTFLSKRR*ATDLYEYAM	1618	15	133333333
NMFMIV*FMSPWSCANAGTY	257	1	133333333
NMF*PHFSR*LFSAGHY*RK	336	8	9
NIKL**LVEHSLCCWHATRR	247	0	1
NIKEKG*FEYVVVKLHGYGV	555	6	103333333
NIKDRILYNVYMRGMCIYCL	754	5354	569933333
NIKANQLKGTWKRRTMYRWS	395	0	2
NINPHLLTISFHWLRPQLAP	204	0	66666667
NINPLFI*SMVSIWRKELMH	293	22	42
NINVANRDSSENDML*ICMN	922	820	856666667
NINYLFVLYMDGSCMYWRAL	1200	11065	104556667
NINFGVVSYSVYMLL*VLDT	584	7316	6685
NITFEVINQRCD*FWVTCFD	362	163	171
NIRKEGFFRFSPSTADTTCR	222	2	5
NIRTRYLCLNGMSDGDNAGS	475	6	866666667
NISSIASVWVCVKVRYVSYS	232	5	466666667
NISEPFFWYRYNFMGKAYKF	1797	8	733333333
NISVVGSSING*ERTDMCVK	1047	40	383333333
NISSNRCVNNVAPSDSSTYF	610	0	3
NIML*A*MVHSS*VDNRFKE	1298	21	18
NIINLHYKYLVADVWGLKMF	312	0	166666667
NIITVGNGSILMMVWSSEVN	222	974	942333333
NIIIVNSSVG*EFVISCCSS	214	15	13
NIILSYLYFRTARVISEDRR	378	696	733666667
NIIDVTSDSCKPYHILEAIV	1069	19	206666667
NIQSDRVHIFNELVRFSRWK	143	0	2
NIHGDGWSYVLNAIGSELD*	467	8	11
NIHVSKVGGLGTNLCYARNA	200	2	116666667
NIHSEAPISPSMPGLREVTA	811	17	20
NIPQLVVFKWMLSTC*LSLT	147	1	133333333
NIRKVFMYNEVAFSVGMRFP	207	8	9
NIRKPNLNTMTDRLDWSVQS	570	13	966666667
NILGSSGISCIFTELIVNFV	758	23	183333333
NILVAIL*PWTGLTEVCNVP	301	1	1
NILCTLPSIGILSAI*VRDP	953	15	153333333
NIEIRVCSRIVGHGLKFPKP	163	75	873333333
NIEGRVYRIDSAGGPCIYVL	744	7	733333333
NIEVYDFYNINSMYNV*MVS	462	674	811666667
NIANSMMNV**VFVVGNSYC	873	9	6
NIANSWYW*RFC*DYSIARD	140	0	66666667
NIASGFGFPYRGVLSC*PLV	206	0	133333333
NIGMRDTGVLLDKLCQV*A*	628	7	5
NIGIMNFIVLAFLQ*WFTGN	346	3518	394666667
NIGVCQIFLDTGMGISVFLN	176	1291	1172
NIGYSLAVMSAMMLLHFNFG	1495	401	445333333
NIGNVMRSCSKVYSLSLKQL	607	19	22
NIGMGSTLFLGRMSEQCWCS	730	124	125333333
NIGMVRFFLGAN*FLFRLYL	747	6	433333333
NIGIRI*RPSCFTCTRHYTI	636	15	126666667
NIGVMVLVLDARKDKRFGKI	108	3037	3497
NIGYFCWRMGCLLGVRCFDR	520	21	16
NIVIIVVSNLN*R*RWIGEG	1006	495	534333333
NIV*FLVGVVWCQVNGELWG	644	9	766666667
NIVFL*LVMLLDPGRKVYGV	797	1	633333333
NIVNYFSCLKALNKFLHKMG	976	26	376666667
NIVSALRYITPYYLAAYPIT	1203	8	223333333
NIVDVKPQKRETIRWLWIIF	3770	53	62
NIVFMCMCGLDI*SNMKSWW	569	28	25
NI*SIGRSDVF**VLEGCYT	919	41	443333333
NI*MDAS*HSHSS*WF*LIY	138	0	66666667
NI*FTGEKKAINKLDQWELW	100	5	5
NIYNVRLIVSH*LTLRSVVA	453	6	733333333
NIYVGSYTLYTTN*LLT*LR	2412	9068	885633333
NIYFSSSDYSFSVIPKHTIR	430	165	151
NISRAVHTRMGGYMSPTWLK	184	6	833333333
NIS**TNLLSLSMLVGYNVS	450	15	133333333
NISSQEPISRAATSRKVAGQ	100	0	1
NISPISYKIVVTIYSYFWLS	843	5	183333333
NISLYGHGSCQMAVFYGRLV	727	979	103733333
NISDTIC**TEFQYKVLLLR	231	0	2
NISVHDNNLFHVWNLMVDSG	481	2427	2484
NIWVLTYCLVYLSWSNHVF*	580	2	266666667
NICKIKSCLYMFCD*VGDLR	572	0	3
NICTLYPT*RLFGNPPI*LF	200	0	2
NICMQTRVIRAS*HE*SSHI	257	9	666666667
NICPEGIHNEHFKFLCMSYL	323	7	11
NICDFLIYVYYLRSVCDI*N	1172	12	15
NICVFNEFKVYNAYTVYWGW	836	4412	4779
NICWFGVSRLQKMEGLWTGA	188	5	366666667
NILKNTLAFSVYLISLPLHV	2635	317	300666667
NILMFEMVVRSFIGLTEKFL	151	0	233333333
NILPSREYHVAKVAGCATGW	272	0	1
NILDMCLKRYIFMLE*GKRL	224	14	163333333
NILY*KCAIDFFSGYILALV	379	0	166666667
NILFCWMGTMYPLLLSAYGR	967	6	8
NIFILCICIGESSD**GCCI	3572	192516	184541333
NIFIFTVSHKPNY*CFSF*C	371	15888	154716667
NIFVGLLTWLCVKLCMGMFV	311	3	233333333
NIFWST**NFVALACGKYLN	228	1	3
NQNAGELNKFPWDRWKYLYV	575	2	333333333
NQTNFDVSLY*QCEFFVCWS	1534	2786	266433333
NQTSLAILSRSSQGHGTKVY	121	1	266666667
NQTNIMCSPNIICSVSGQSG	1376	18135	174563333
NQRYHYLAAQWVDSWLVGCS	432	5	566666667
NQMGRRQRVLRSSDSRPTVL	281	4	3
NQMVWMVELWRTVDCVVLNV	1009	17	153333333
NQMSSQKHAWLDERSQKKPR	911	33	31
NQIFVQCSVGKAWDRSKSVD	580	563	571333333
NQQVNLLSTRA*AAFSKWEN	383	1	333333333
NQQYLI*HFTSCVLQFLRRF	204	2	4
NQLN*AGTFMSMNK*KNNFT	471	0	233333333
NQDMVNMIHETFIVLARVVI	749	14	136666667
NQDVTPVMRVVLDSSPTLSS	148	0	8
NQDFLTLALKWRCECFHTKL	106	0	66666667
NQACAFYNRLRFGK*LIGWL	300	116	155666667
NQVENTWCMSLRLFSYSHTL	345	9702	943266667
NQ*GDLKN*GYFLCMDLK*C	1530	26	276666667
NQYTYYRTCLLRYSESQVKR	1084	19	206666667
NQYMIQGKVSRSNIMCLGMR	2729	34	446666667
NQYSMDHYYSLTMQITGVYP	409	338	404
NQYLPS*HLVSLPIWKATAL	108	1	1
NQWCAFWYRESSRVYDCDWL	567	6	7
NQFMHGTETYFEDINALVWG	148	0	333333333
NHTGYTWMNVR*NRSNGNVK	1749	36	313333333
NHRNVMRQIDASVMGVYNTW	101	0	133333333
NHSGSFKCGRIVSRYDD*IG	728	1	166666667
NHMSGIDKGIMRLGEWLGEW	400	3	3
NHMFPMVVTYLWSCFIIGSV	130	22	186666667
NHIQRVSTFVLAMSYYVRTV	235	0	1
NHIDGVIGY*VV*VDVLVEQ	712	0	5
NHI**SYCKSDKAGHIVSI*	254	13	10
NHQGDNCLKFTLDRFTTILF	650	45	436666667
NHHLRPEMQEVCHL*VTAFL	200	5	366666667
NHPTRPLTTQLGLAAQAKSG	548	9	8
NHPFLFKCEVVYTFMVICSP	1182	19	18
NHLVG*VRIMDIVSAVRCYF	101	0	133333333
NHLRGKCTWGRYCWSVVIRF	145	3	233333333
NHEKGQRTVTMWLSLKDSMG	563	196	195333333
NHALYDIWLIALSSRLYCQN	795	11	156666667
NHGRIPTWRIDWGVGWRRGV	279	9	10
NHGLYTVFWGCCPWFSQNLF	150	6089	561866667
NHGWVLNSNFYIPRKYSLVR	1494	8	866666667
NHGCQIFRG*V*VLCTIPVY	179	6	4
NHVYCVWMRMFMIYFNL**S	469	5	666666667
NHVLVVGISNLSSCHWMPNF	434	136	157333333
NHV*AIIEFFIVSPLNSTCC	339	6	433333333
NHVSHWMLSSGKASRYHTRR	286	2	366666667
NH*PWMTRSADWKANMEWKS	384	4	733333333
NH*VVQQRCHVIYLSSSFLL	203	0	66666667
NHYGSVAGLPPNNHWVSFCV	285	1	2
NHYCRFHFTLESFLAGHVAN	589	39	373333333
NHSNTCEWRSCRP*SGQGHS	231	5	433333333
NHSNACNIECGNWKMNNPLP	361	0	3
NHSLMGVSTSFWI*KYG*LT	674	9	933333333
NHCSLFCAFSW*VAVVETSI	119	0	433333333
NHCCRVFMCFRIRGMYNAET	559	487	492666667
NHCLVRGIWCREEY*WKLRK	1363	602	682
NHCFLVRWNISKSSRDVSWC	581	7	7
NHFLYLFVRYYTRLAEHVYA	516	5	5
NHFGAYVVYGFIEHKKTGMW	583	59	72
NHFVALLSGIGVCSFWKKFG	160	0	66666667
NHFLRSNNKYLSWGKTYIAP	112	0	33333333
NHFFCGLGNYLSAVFIVIRK	178	0	1
NPKSFNGCVFRLGGVPYFVS	879	15	186666667
NPNMVSRPCRVGRRPFDVGL	514	11	966666667
NPNFDRGQRSLQLDIMVKWR	461	50	563333333
NPTNVSVWGTRGPGCVDYWY	805	9	11
NPRPH*IGI*SLRAKPVYSL	721	6	6
NPRISCFVLQIRSAALSQSV	379	0	3
NPLEPRYAPHTEVS*SRCDL	151	5	766666667
NPDKKWC*VLFWFMTRLRG*	154	2	266666667
NPAITGRFSYCT*HDSDWKM	135	0	166666667
NPGRLRFTGTMRRTQKIEVA	958	8	766666667
NPGAYKYHSLSYTSRGGMFV	432	13	133333333
NPVGSSRVVYRAPNHVIV*R	240	1	566666667
NPSIPCPQAACNMWY*GRMM	352	15	15
NPSFNPWNDHHYCTSGMCML	139	2	266666667
NPWVWTLSIEQGRNE*CERV	937	14	15
NPCHKMFSRNPHLYMAAVKS	117	3	233333333
NPCWTVYLEFL*LFCEN*SS	1735	27	23
NPLTGAL*HCESGSEWDRKC	503	5	533333333
NPLMTTLATSDMWRNQFISG	286	5	106666667
NPLHGARFLIGNVFIIRNFK	305	1258	124733333
NPLVFRN*NLAIVIMTHSIW	860	0	5
NPFTVFYNAFLTGEEWVSWD	210	8	116666667
NPFYKT*KGVFAMLWGETD*	680	13	12
NPFCFMMRTGRSGSGWVKRR	337	7	733333333
NPNTKYINCPHRVAFRGKLM	189	3	366666667
NPMLLPSEPSS**YDALPQA	679	11	106666667
NPHEDRGLESQSAPGGRKWR	144	0	466666667
NPHCVSLKTRIPFVGGSKCG	409	0	133333333
NPPGGDIYEC*FYLTCG*RY	1087	4	7
NPPWQCGVRHDHLWVTSYHS	1703	16	186666667
NPPVWPSTFQE*GWAGFWER	561	6	6
NPRVNNYRVNGWKRGIRDRA	538	21	173333333
NPRLCPKDMRGRPQEKRVPQ	141	0	66666667
NPLQWVENILCWSSDLDRHS	276	0	866666667
NPEILCRLKIPFSSCLDSAS	270	6	433333333
NPDDVFMSAVWGYF*Y*DTG	3510	51	663333333
NPAEL*YALFRVLRLAKNNG	267	6	666666667
NPAGF*HVEKVERGAYY*WE	153	0	166666667
NPGNTN*YALL*FELP*YIL	545	4	666666667
NPGIDYNERYWMG*NMRDFL	704	0	166666667
NPGPYRARHSSDSWRGNYNE	640	9	633333333
NPGEWYNSYRSNGEGMRLYE	253	2	2
NPVRMMRNRLVLGKNCAPRG	1390	28	25
NPVI*RRW*CGNIVTVECSR	802	12	116666667
NPVPGARKNRVHAGSKSDTG	210	4	366666667
NP*NALASYVITAR*AGDII	2306	34	333333333
NPSP*IGYSLQWGQYRSFCF	149	0	4
NPSGFRSTEWYV*SHLRVR*	485	8	633333333
NPSNKCLSEPWQDHLLGAWR	153	5	366666667
NPWIT*IMISEIN*SMHIVG	192	13	153333333
NPWLSNFSCK*LLSTPRTYD	419	5	103333333
NPLHTMFTLYEIRQWRLF*G	1162	22	213333333
NPFWWVRPL*FDFSCLV*W*	227	1	233333333
NRTHEMSYPIRSNMSDTRYQ	293	0	366666667
NRTDNQIYYDNNKVTLLFLC	237	1761	198866667
NRTWGYLSCALRNPSMTT*V	603	9	8
NRSN*YWGSAYLAYSELWGE	1427	16	156666667
NRSPRTFSAGLSDEYTGLLT	240	2	233333333
NRMLSSKQAPSQNFQ*RQID	301	8	106666667
NRIISLCSLSCDYLNLDWCI	129	2462	233733333
NRIVADSESYCTSCLAVCAH	1052	21	193333333
NRRMFV*NSSVTNY*NWLSL	1365	6	8
NRLWSIRK*NSGPRFASSNL	1463	15	173333333
NRLVMLLLTLSNGSCEKVRD	1024	297	304666667
NRECYYRPGNALNHGFFQIL	115	0	1
NRDYTVFKTRVFKSIFRIR*	335	0	433333333
NRANSVVGQACRKSVIRNRF	1161	18	18
NR*DVDCFFKWTDLL*ARQS	839	13	233333333
NRYKSFAIRRYGYVILCFGV	298	12	933333333
NRYPTLFWCVRNRVWECLRV	426	10	833333333
NRYGWHSPDVPLAHIS*V*V	246	1	2
NRYFRMCFRLWFDPTWSVRA	109	4	3
NRWSGLSHRS*FDIHYLKGK	317	0	33333333
NRWPVVCDSVPLNLFVCWIW	706	28	27
NRWG*CLPMTVDSWLAPG*I	173	2	533333333
NRCVAGRWPNSFVVLGHTFN	242	4	366666667
NRCYMVYKFTV*LLWSTLVA	1293	16	253333333
NRLNTTDWYSI*SWYAMYGY	697	0	266666667
NRLCDK*N*TFTEVVNCHCW	419	9	146666667
NRF*TGHLVHWSCNPLRHYL	110	0	133333333
NRKRFHGMNDASAAYFREVC	150	0	33333333
NRKAPFNQA*NMQQSGEFKY	222	1	1
NRNKVR*ACN*KVISYVW*S	304	0	2
NRNTRLMWNDTVWGIRAARY	269	4	3
NRNISAIGACTGCTNMVFYS	102	512	474666667
NRNVYRSGVFGSGVWTRVER	473	11	10
NRTYVGWEVILPKVWNSSVY	604	5	433333333
NRTDKKDTLRWLFPT*ACER	153	2	233333333
NRRVSLCRASCSIMRVKPLG	514	4	533333333
NRRVPLIHCYLMCGYTGTCW	492	11	123333333
NRSRWPIHGFLIANKSPLQF	581	13	113333333
NRIKWVKRFSIPFLTWYEDW	271	8	7
NRIPHGSRRSRAISKVRDA*	157	0	2
NRISALWSTMLWFAY*EGVL	1596	25	336666667
NRIFCLYSFCCFHENWVGLY	203	467	497666667
NRQKFSDVSYCTMTMFRVAH	180	0	66666667
NRQSNSVVYNARQETFIRHL	251	118	117666667
NRHRRVPFRISTALLPVKLQ	347	12	866666667
NRHEILHIVG*VVICKIAYL	128	0	366666667
NRPHTTYFFSFKSQF*ALMG	474	2037	210733333
NRPHFKGNQCPQDIS*IYTF	2729	41	40
NRRCGGASSIRTGNRIWDDW	256	44	426666667
NRLSFSSI*EVMALLNYWWL	137	4	733333333
NRLIGGLFSCVCTADQSTHS	1133	62927	62842
NRLKFSLV*IKHIMLCMDIF	516	0	33333333
NRLNGNLPLNHR*LLVTRSL	446	7	8
NREIPQWIGFVY*G*LLNTL	125	3	366666667
NRDQRKGIVFTWAVVEPKLP	210	0	2
NRAECSFVCTEYVNICK*RT	755	9	103333333
NRGRGVVNKKAAAHSVFQSM	987	11	116666667
NRGSRTVLWDGNWAGTNTMP	592	7	833333333
NRVLLSEAKSQFIG*SWFCS	289	6	466666667
NRVEL*SEYMMVTWMKTMWS	199	7	11
NR*GIDHVVLAT*TRHCRLK	418	3	5
NRYSYYFLLI*KPHMYLLML	676	252	286
NRYMWDFSIAGVGVRLWINS	779	7	666666667
NRYIRELGRKTYVLRKEFRG	272	0	166666667
NRYRCYDCTLVGRVSYS**D	2037	21	266666667
NRSVRGVFLEGNVRFCWLRE	111	0	2
NRSWYIRVLHRATSVSLKSF	1107	5	103333333
NRSLKCICRRSVGRRSQNLR	235	9	733333333
NRSGGTSAIDYHSWLVYHAG	1588	21	226666667
NRS*SNISSNRLPVLGCMWI	643	16	126666667
NRWLLLCFLSVPGTELWQEK	162	5	533333333
NRW*SLLHYDIKG*PGWPYK	186	0	533333333
NRLRNGPNDRVVRATAPKGF	544	8	116666667
NRLGKCYALNSMVCCHRWVA	289	19	44
NRFTHHSIR*CQGPDRMSGG	137	0	266666667
NRF*AALSIKQVTGSWNMIV	122	6	4
NRFYL*PVFYIPSGHFSRVG	508	20	143333333
NLNTASQNIASLGLGALVLW	614	9	113333333
NLNSMAFV*Y*LNSHMSITR	447	0	466666667
NLNFAAPKGGV*QISRVYTD	101	0	33333333
NLTHARGVSSVQRGVMSRTG	579	5	5
NLTTPIWDRSYCSYMNMMNS	843	5	113333333
NLTGGCLGVRWDMVECAWYY	1315	877	888666667
NLTWAGTLY*RAKAQSRTCY	297	0	66666667
NLSTSMSRREIMQQHQHRRL	192	6	4
NLSTCDE*HWWNVAWNRRGD	336	0	566666667
NLSAVRLAYLPCVSHTHCAV	387	8	10
NLSSTEYAFNISDGEKRHED	302	0	233333333
NLMEKRSLRAIRWIVRSWAG	184	3	4
NLMFSNGSNRSGF*VWWLTV	651	15	136666667
NLINSIGIVEAWEILPASSR	164	0	1
NLHVQGVTRNGC*CYDTGVD	899	688	772666667
NLH*WVTFIYWEQPWFKGSA	1080	21	18
NLLTMDIERTGECIDFWVD*	1112	15	186666667
NLLVCGVLRNCVSGTMF*KV	155	0	166666667
NLERKEVLSREGCICANFTR	731	8	106666667
NLDKNGYRTCNLKISYHMSR	325	21	173333333
NLACGFKSWDFKRMRD*V*L	297	8	8
NLGLR*FERSHCFERTRCMC	499	748	724
NLVYTTDT*LQVMDAYYLSR	550	14	10
NLVRLILRCSDRAKRFLRAL	992	16	153333333
NLVALNLSNTFPDDV*RVGQ	205	4	266666667
NLVLANLA*TRCICFKNNGE	723	9	866666667
NL**IYYFS**CYYKRCGC*	761	5	533333333
NLY*RCGWFFIRMVETDAIG	1181	13	203333333
NLSGSFPN*CSPQRNSQPIL	205	2	2
NLSY*FYPPYRFKRLTHIYR	393	4	333333333
NLSFLK*VWRWAMRSNCSDA	126	2	133333333
NLCA*SGLTTLN*LFFIWGR	138	0	1
NLCVVREWYSKSCWPRFLRV	408	6	6
NLCFLITNYINRLNFYNFVV	138	0	166666667
NLLIYVNNEFKLDQSGLLVF	345	7	566666667
NLLQLYDICAGCVRYSRWDG	1012	85	866666667
NLLGDSLWEPLNLVDGSTLW	994	23	256666667
NLLC*MPRFGVKGCQREYGG	341	7	866666667
NLKVESPGNGSWICTLEWVW	561	5772	583833333
NLKV*SS*ELILFKQ*E*RH	288	7	5
NLNLISKLQNELIGIFVHSL	1797	1248	116833333
NLNFLFFQWSNIMVCHQNQV	1373	2644	2319
NLTANVLKVMSRHCNGFWIF	407	6	106666667
NLTWRGSRDTFECYVDGA*D	580	8	866666667
NLTDTKLRDNGKNPALADQV	1919	25	27
NLREDENSGCNCGVDFLGQG	1156	7	15
NLRFRRYTLVSGMQGNKIWH	1032	3	8
NLSVY*LYGSLPYVA*LTLC	624	0	266666667
NLSSSRSVVKNLTFQMWNTS	1011	1405	142233333
NLSCAE*LDRCDMYGHSKVF	376	5	366666667
NLSFVFWRDFGYGSTCGSRC	101	611	655666667
NLHNRTCWCMYLFDTSWS*A	1183	27	233333333
NLH*YMKE*KVTVLSTFWRS	763	7	133333333
NLHFVGTCHTFSSAYNRRET	104	0	33333333
NLPVGLEAM*D*FGYIKRLI	423	3	566666667
NLPR*CR*VSRYKRSGRCNP	2087	158	157
NLR*AHLKRRYNERPVVNRQ	491	6	433333333
NLR*DLRCLRFLAVDDRGPE	100	0	1
NLRYYQFRSRSPTAWGHTMF	790	3	566666667
NLLLIMDFVGWV*VCRMMSH	197	0	466666667
NLLTWRD*APIACTYGAGNT	193	5	566666667
NLLFAVMLVFSRVQVVFNNG	2683	34	273333333
NLEHKCVFVLHMKTLIISQP	111	0	133333333
NLEAIRQMQEKIMRRTWLLY	417	160	145333333
NLDFLLFGIECIVKTCPFGY	831	15	123333333
NLAGI*LGCHAVPRLRVWSQ	120	1	233333333
NLGIWPLYPYFFWLGQIWGD	312	2	333333333
NLGE*QSASVLRTTSNRVLT	603	15	143333333
NLGTSYAWHDNGLFCIHCVS	119	0	266666667
NLGVKDLNTI*SICKALLSL	1493	10	116666667
NLVFSMPAVWALVYVFTLFI	203	14	173333333
NL*EPRFVYSRMFV*M*NAS	1647	12	196666667
NLYRDL*F*IVVRFCYNYYN	248	0	1
NLYPDLGVLVGCHSDKWSNL	106	1	133333333
NLSIYIYSNNLLLNVF*PCF	867	6809	744733333
NLSGDDFGVNEKTSRWCQWG	142	0	133333333
NLSSLSWVTIYKNFCAIMSS	488	6	533333333
NLSN*HVCNLTMHRGIR*HR	445	2	266666667
NLSGSFGKADSTRNGYWQRC	415	16	14
NLSGRSLSRLIDLFNRFTC*	640	16	326666667
NLSCIHGLYYGSRLVSGLYQ	283	2	3
NLWAEKRSPTIIKRV*KIWR	183	0	2
NLWGSFTCYLFVIGNHWFGI	114	1780	176166667
NLWSGFLRFKFSCGRIDGIL	1182	12	11
NLCRSNTRVQNAKKCAL*E*	2105	44	336666667
NLCSFFMFTIILGGNVGTFM	2440	45787	51398
NLLSALNMVVFHNLEFYVIF	154	30	306666667
NLLGYVNVQVGAVYTGNNRL	215	5944	636833333
NLLYTY*CFMEFYVHFRYNC	230	5	833333333
NLLS*GTC*HEIRSQMVARV	146	0	66666667
NLFNYLSFD*FIR*GNGTWI	965	6	933333333
NLFTDVIHYMVAFLLVYYII	419	6	11
NLFIPILVYHDVSRYSLRMD	552	5986	548166667
NLF*FLGKDLS*G*SDTAWR	481	6	6
NLFSGNLPRFDFAIQGAFVN	821	9	7
NETWWLWAQTTFFSSSDILF	285	3	233333333
NESRM*AKCGSVRGRACYFM	172	7	7
NESDI*AFNPKMCNRC*LGR	1291	22	293333333
NESGSARFSPVDSYGFGSGC	470	4	333333333
NESCSVDIMYTNVKC*SYLI	213	3	3
NEIYKTA*P*YTPRTQRNEN	122	0	33333333
NEHQVNEG*TLRSRFQFRSC	445	11	103333333
NEHAENDVTFQGNEDICVVM	1537	12	203333333
NEPHWSLLRF*A*SLSLGFR	383	4	433333333
NERSSEELAPLDTQWSMLRG	360	6	466666667
NELIRIAT*MNGEDDQYCAG	154	0	6
NEEGVIQSFILVDALVVQGL	543	15	11
NEECVPHV*WVLMYNGQLFS	709	18	17
NEDLNS*ICSAR*VDLLFCV	987	16	243333333
NEDAPFMVTSKVVSGT*EER	1413	15	27
NEAMN*KSSSNASYGIMLKC	1367	6	133333333
NEGIMPLVNHSKQEEPGVYR	158	4	533333333
NEGEVIAELIIFVNPWVTI*	1560	11	11
NEVPCVRRWSCRGLCARELM	157	1	233333333
NEVS*YFLQLVRYQYSFDWH	252	0	2
NE*L*WVGDTGFDRSRHPDK	189	0	133333333
NEYLLRFTCEVSSPNSDEDV	221	0	1
NEY*SARSWSRILTYY*GP*	423	6	9
NESRRWWNNLD*HDMDESQV	799	12	156666667
NEWKSLSINEMRGSMTINNS	2380	205	191333333
NEWVCLS*VFIALSKNMSLS	1179	16	13
NECDVALIRWWG*AADRDRQ	553	6	10
NECSGGLQKLLNRTTNSDLW	901	18	203333333
NECLWSSFYLIICFLVCYYY	496	11	766666667
NELNLYGSEFAFYWVDKLCH	773	739	742333333
NELMSYVWQDKPRKYRYLF*	2331	136	119
NEFTFSYKYGRHSGRSLKRR	161	18	213333333
NEFEVCG*RISCWDGGQWVC	1638	33	383333333
NEFVDQFSEHFGRVGEFPAW	953	11	143333333
NDKVISKPWFLLLYVHYNVK	1060	7	14
NDNLVDNQT*PVTVK*LVLV	159	2	3
NDNGVMLVLCEGMY*VRSHF	974	19	19
NDNSVTILVCARVSTNGIFD	466	210	280666667
NDTMWMSSGLSPCVSSPSLG	194	0	1
NDTFSYCSTSGDRFGT*RSQ	535	30	313333333
NDTNI*VLWSIYFDVIYMLR	218	0	166666667
NDTSNPVTLCHFV*GASWED	314	9	933333333
NDTQLRISACYALRDNGEWV	114	4	366666667
NDTVWVVWMLKELSLYVELV	282	6	633333333
NDTLGSCLDNSLQSGSWWLR	619	10	116666667
NDRTKNQSYFP*WSNSDHIC	1764	28	29
NDRTGCVVGLHCEMNI*ILC	2868	17243	169956667
NDRSFYQITKILHPRDASQN	1078	4	733333333
NDRLFLHGARKLTVLIFVVG	1202	23	206666667
NDRCFIGPWRSSRPGDFSGH	160	0	1
NDSNSPIFPGGDHPWCGFDW	124	3	233333333
NDSICIVVLS*IGRGGPWSY	240	2	233333333
NDSACIRRSIGSHSFSSCSV	202	0	266666667
NDS*NYYRSASFNMCVDREN	187	0	833333333
NDIPLSIRSHS*SAGLQCLP	563	14	136666667
NDIYLDGNVFKF*SAFIYMR	1800	8	20
NDQVNVNFS*MSK*LSPLSL	1625	35	47
NDHNNLWVNFVGT*AGVGGG	173	4	6
NDHDGEFDD*LWHAVRCHGL	363	5	533333333
NDPI*LFF*VGSS*IS*GDP	923	12	9
NDRKYLCMMRILMSNRRVLQ	788	32	246666667
NDRTLNSGSPEWCTTRSVMY	360	1	933333333
NDRA*NNCRVTFMIMPDCVG	115	5	533333333
NDRFFGSKYCGVIVLSISDL	437	2389	256133333
NDRPMMEVGMDPTPAGVLRE	494	8	9
NDRLLMVRYILHFESNAMTW	349	10	153333333
NDRVNRNTFSYPWQVAFFRQ	647	1395	137033333
NDR*ISCVLFGNEHYIVYFR	1011	15	13
NDLEGRDLK*EAVPRAVVAL	320	1	1
NDLYVGLDTYYIRHNLTRWF	2124	51	753333333
NDLFMESLL*LLYRAVTW*S	577	12	933333333
NDEQAVQFNIGETGVSYCFL	147	3	3
NDDNCSSVSWWNKWCSTR*P	145	12	11
NDDTLRSTKVIEHLFP*LKG	107	0	166666667
NDDVSVSVSWPDMEVRWK*T	1554	24	256666667
NDDYHTLSQCACSFALRADG	219	6	866666667
NDDSDSVVFSTNGGIYFMHG	444	7	633333333
NDACYWEFCYADKLYFEWWF	342	10	133333333
NDGPNSIIYFYMIFI*LLFH	131	196	198
NDGE*FSLSVVLVVN*NEGC	1166	47	41
NDGVNPYNMACKMLSCYNSA	107	0	2
NDGCAKVVIVSFWLGDVFYV	1100	20030	19177
NDVTVID*CTLFVYIMFG*E	3072	66	706666667
NDVPLLWVISASCG*NYIYG	326	9	123333333
NDVFEHIITFCILRVYHMFC	2087	23	193333333
NDVRYLLDMDLLASSADYFM	314	1	166666667
NDV*ESSCFGKSELFGLYVI	390	0	133333333
ND*RLVQS*FWLYLERGMFN	139	2	466666667
NDYNWKYGFLRWCVLYEVM*	1030	13	17
NDYTELEIFCNLLRLMFWVV	655	5	103333333
NDYRKLLSRCNCRSNFLKMN	360	0	433333333
NDYEELIMYFKEDVF*GFSE	191	0	6
NDYYCFHRAIFFDTGMYFSN	845	12	10
NDYFY*WGENHR*QCSSLYG	267	0	1
NDSDARYHVFRK*PTWATGD	137	2	133333333
NDWRCSKGLLGFWRGGTRQA	992	22	253333333
NDWVY*LKNKQSWWIGMCMV	119	6	7
NDLL*LDVSE*LLPLLRLAL	732	28	266666667
NDLAKHLGFTVTF*DVGTGP	1334	25	26
NDFLNSFLCPYYIIPDTGRI	2223	3	966666667
NDFYVLNASFSSRHSYAIRH	536	16	32
NANCAARDVCLIAKDIRIR*	782	19	183333333
NARVILCVVFILGAMTRLGL	474	3	4
NARWSGISFQC*FVRCVWGC	268	1	2
NASSSHVERSGRAVCA*LWI	126	0	266666667
NAIGILRHLTRMFPFD*RGC	662	4	16
NAIWLS*FWDAKSFWPPLKA	344	1	2
NAQ*CPCQ*WSLPAPREGHY	486	6	6
NARWV*HNLRLGSMC*LG*M	460	16	126666667
NADN*AHYEDVEARYMGDF*	232	0	33333333
NADMFRTVLMMMFPAFRLIR	2065	43	516666667
NADVTCVISGLRKTYCVSDD	296	1	366666667
NADCLIDDFASFDHMVPG*Y	570	6	6
NADCVTMVYSKLVWLPVEDT	204	6	6
[truncated: 37,152 more rows]

## Sheet: SD_7_NNK2
aa_seq	incount	outcount_median	outcount_mean
KKKDSAKLLVTE*YLVHPNS	186	1	66666667
KKK*TSR*NKN*FGINKSSQ	297	3	333333333
KKKYACRPAVRFLSIYCWFA	267	2	266666667
KKNSAVHVYF*VYSMWNRLC	303	0	33333333
KKNEIEVECGPNCGTGTLVF	434	549	531333333
KKTSEKLEGYNVNISVLRGY	100	11	103333333
KKRFRQPDWIRTMSSSFPAG	943	45	48
KKSSECHKSEG*FVDPTTGI	259	2	2
KKQSRIHLSTSKNRFTWNTW	525	2	3
KKHIWGCMRYKMLTL*VTSG	200	0	33333333
KKH*SSMCVEMEGWFESWGL	260	3	333333333
KKRQCGMVGLNLVGQYLHSF	467	1	1
KKRYIMSR*ASLTLLLPELD	265	0	33333333
KKRLCDTSTIFQINNLHRMM	507	1	66666667
KKRW*TKGTRFLMRVWVRRL	155	1	1
KKLYFWINAHNRELTLKTWV	198	2	133333333
KKERPNMSWGDHY*SVKRVL	296	0	33333333
KKEVINWYFLTYAGLEKLCL	532	1	166666667
KKEVHLSRVYITETYVVGEG	196	1	1
KKDSSWFRLNDKKVVSSHKR	1617	11	10
KKANCVPHRDSPTRYSLVST	438	3	266666667
KKAVNRDAPRLNRVCGFIHM	474	2	266666667
KKAVSACPLEYSVVINISGG	1447	34415	346433333
KKVRNC*GVFCLLPSTFCSR	145	0	66666667
KKVVLRPS*PWLVRWDVVVV	512	559	559666667
KKVYVSDTIWMDYNNS*IMA	544	203	225
KKVFLTFLEFVFNAISGWWV	239	1	66666667
KK*KSVLTNRNLLRYLFQEP	209	0	33333333
KK*TWANLG*VV*GYISVIV	219	1	133333333
KK*QIGDFKFMRGRMMGNLF	852	1	266666667
KKSRNPHGKFTWTFGFVKKL	637	0	33333333
KKSSVPTSYLYVNENFLTVL	278	2597	245033333
KKSHFLKRYNTAYVGRHLVH	323	1	133333333
KKSL*FPRTDESCLCVGLNG	181	2	166666667
KKLKRRRVFVCEFTKEGIRG	144	0	33333333
KKLALKVVVSNCFKK*TLAL	423	1265	134666667
KKF*VRRFSIGSLSFSVS*Q	788	1	133333333
KKFSSMYRSEFGNSI*MRQN	929	3	233333333
KKFLTVRGGLLVVYKGMGVQ	118	0	66666667
KNKTL*LRWFNEMLFWRSRY	275	1	2
KNKQRYSPIITLLVTKSVAF	1829	209	202
KNKWRSMV*TMTAQW*CRWA	637	13	13
KNNTADWWIRSNSERYRN*L	393	2	2
KNNSFWGISLTGLLGYIYTR	254	0	33333333
KNNIWVIYPFVNG*EGWVRV	209	984	100866667
KNNRVAFTLYFSQTARDWMH	601	774	831
KNNVCSHIPNLGSYYLF*RQ	128	0	66666667
KNTMIGSLRLVIYFSSGDKV	807	8258	8471
KNTVKDGWRMMMDGCMNTHW	1853	20	183333333
KNTYKQACWQAELHKGLLVG	972	15	153333333
KNRRFT*LVRTNWGTSWKLL	182	0	33333333
KNSIDQVTWTCNRYLKLVLS	571	2	266666667
KNSLKVLLNRRLRVCGSQLN	346	2	2
KNSCSMYVMMCGSQVLGLVS	101	1754	1892
KNIN*WVDV*GVSSLCWPYL	771	1	1
KNINWILNAGSMLVSFYRPW	181	2112	2146
KNIPFRMYWS*ILKSN*SGT	985	110	105666667
KNILGR*WVRWRVSLFSGDK	805	3	333333333
KNIAISSRVADAGFWL*NGV	757	61	583333333
KNIVVTSPVLMNST*TVMGL	152	1	1
KNPCH*SKASWIKTVVPVRG	504	1	66666667
KNPFQFCGLSKYKY*EIIGV	1399	4	533333333
KNPLQMMPLRPEMAPGK*T*	218	1	233333333
KNRPTVRLRNGMISDFSIIL	215	122	125666667
KNLVDWVYYPPMH*IVFL*W	432	1	1
KNLLVHNFACGR*GQNNRGS	171	0	66666667
KNLRWCQGFSRGIECRSLMV	327	1	133333333
KNDLPRKKVL*TFDLPVLIG	334	2	266666667
KNDLRSSGWTAGSGISLEEG	178	1	66666667
KNDGEVMKSVFKDRHCCART	537	2	166666667
KNGATLSCYILYSCGLMASV	1318	1	1
KNGQYDGTGDNSLLGPDGFI	516	125	126
KNGCQRIDKYMTIRRYTCGT	285	1878	1917
KNVRPTST*LHVFIGTPGER	145	3	266666667
KNVSTLQGTSCNVDNFNDMV	807	6	566666667
KNVLLKTLVHWLGRGMSAPG	115	0	33333333
KN*SFLIGLIDIFHIIIILG	441	1	66666667
KN*YIVFDCMFLPTVSACIY	388	0	66666667
KN*SFLFTVNFPLGSLPTRI	411	0	33333333
KNYHCTLSWLWFMACFSGIP	214	23	23
KNYGYNIN*GVNRCFCINVY	321	14	156666667
KNYVYWDLIHRFCLSTMR*A	131	0	166666667
KNSWAAVPRSEEYCREVIGH	106	1	133333333
KNSVVL*YVGCSAPFWVGGR	158	1	1
KNWVYVAWRRENYEQPFIR*	183	0	33333333
KNCVHE*KEMVQRFHVD*KS	132	1	66666667
KNCSVGGEVMPRF*KGFSMF	792	1	66666667
KNCFMIV*FFCWGMNFTSMF	1297	0	33333333
KNLMCQARNYSLIGALWSVS	194	1	66666667
KNLDQYCCCFNALTLSVSRS	309	4329	4244
KNL*PDIA*NILRIVLLQWQ	277	1	66666667
KNFSCVN*IGMVLGNYGAGR	134	0	66666667
KNFQEHYVFLRARRLKLLSY	296	0	66666667
KNFFSRRTW*FNNEIIWC*C	207	30	333333333
KTTHDCGSAHVGL*RFG*CE	308	1	1
KTMNPYDFSLFIATIMKSLN	179	0	33333333
KTMAKSGYMYLPGK*STSKS	226	3	3
KTMWLLWINGLHMSSHFRSK	1037	8	8
KTIQVGQVA*RYGVSRRVSG	197	5	5
KTIPSGVVGWVSEGQRSTNR	112	2323	228433333
KTHIREVCEGVTIIHKWTWV	211	1	1
KTRHKVLRKDL*YFSYDITR	886	1	133333333
KTLRCQRMVGYWGIRVDLGR	122	3	233333333
KTLFINLHSCCANVGYAVRW	407	443	424666667
KTAFKSNTEITSPLVTVLAL	313	5	366666667
KTGESMVNPIARMWLR*SLL	428	16	153333333
KTVF*NIECITVGLNFEFQV	758	4	466666667
KTYEMTDQVIRKPYPL*QLL	598	7	633333333
KTYDGGFKRNRDEVGPKPGE	188	0	33333333
KTCRFLCA*ACCMRFKVSGN	156	1	1
KTCSACVSIKICLLNDGGNW	282	34220	336383333
KTCVPDYNNGWRFDFAYLD*	584	2	2
KTFNFSGNSESGQIYCMLLY	331	928	907666667
KTFMCSFSQHVKGSGVFLTS	343	1	166666667
KTFFVYIRSNYCV*GCGDYN	438	1	1
KTKVL*HVMGVKMVW*LRRI	140	1	1
KTNSIPYSMVS*FWQVCGLC	125	0	33333333
KTTSISLAVEGYLVGISLIP	122	1454	1405
KTTGRMRDIVKCESGYRVGL	114	1	1
KTTLVHFFVAREYLWRRMWG	230	154	153
KTREFNEQIVYGASVYVYQG	261	1	233333333
KTRYALPVDQCYMKNRNMLV	261	1	166666667
KTSWVVYDGFRARDARSWRS	415	2	166666667
KTMS*HGVMGL*KVGMCAVV	700	137	130
KTMANI*RNNLVLGTSELCV	572	3	3
KTIRRDVCIVVLSLQSDLNM	210	484	470666667
KTIFGGWSARSGNISMPSWM	190	2	133333333
KTQKLLGRAWRNYGYGCCVR	181	0	33333333
KTPGSHVGLWSMPGRSYPSA	278	2	2
KTPVGYTRRGSPFTR*RKFL	161	4	4
KTAVSNVRCMY*SSPCGCQK	276	1	1
KTGVGTYIPQWDCNGHEMVS	600	1	366666667
KTYGGLLSLPVVLRMLEPRA	150	1	1
KTSWFGYSWNDHHSIRHQCS	189	3	233333333
KTCTLIGAMLIA*FTRSTVR	423	1	133333333
KTCSDMWYAVRHSNHETSV*	174	0	166666667
KTLKNEFVDMNQMIYNY*VF	441	0	66666667
KTLTVFAISYC*HRDVHRDV	110	1	133333333
KTLVKESCCNLNSRSDLWGL	262	1	66666667
KTLWPGTWGGLITRVWWYTR	1020	15	126666667
KTFTPSIELGYMGHCDCDT*	825	1	2
KTFRCRRCGNN*SSVNCYRL	198	0	1
KRKFRMWSQNIFLKVGNILA	781	1	133333333
KRNRQMSFRMVSLTRNTSPH	137	1	133333333
KRNVLLLYYSCSAICSRYVV	232	1	1
KRTTLWTARSRLCERTLNCS	641	8	7
KRRKSSTTVSKVGTGLEWMG	1117	23	21
KRSCDQVCLLSRLIGQAGEW	662	48	466666667
KRSLLQKLCC*EVIRYKTLY	313	1	1
KRIIFALL*SHINRCFRINA	455	2	166666667
KRILS*CRAQAGVFPFCRAY	575	3	366666667
KRQSRAVMVS*LNGFSRMVR	201	1	1
KRHMVSS*LGWN*DRLTHVV	106	2	3
KRLTPS*QHQMRPVTFLRNP	115	0	33333333
KRLCYVSYWIYSYSRDGELK	379	0	33333333
KRDPLFRVLGT*DFSVVMTL	114	1	66666667
KRDRIAFPMEIDDIIKAWM*	437	1	133333333
KRDLGFRVVLWYLW*IYGQN	1044	0	1
KRDLF*FKRECCVRALNQCT	120	0	33333333
KRAMPLSLTSRRLWISSGTG	275	0	33333333
KRGKMHYCKFAHAAITVTQL	737	2	2
KRGMRRKGDFTERKVETLVG	538	44	456666667
KRG*WLSTRILR*VKQQ*AD	311	39	393333333
KRGCNQHFNSMRYLVMFLVS	464	1	1
KRVGTYEVKI*IGAAAKIS*	222	1	133333333
KRVFMWRSG*R*SLYMYL*W	170	0	33333333
KRVLDSGFN*L*DTGTPISI	316	0	33333333
KRVSASDISSLYADVRIKE*	318	1	66666667
KR*ASYDTCMWWALSMLLL*	148	0	33333333
KR*SYLGFTEKCLDISK*SC	1798	11	116666667
KR*LWKRMSFVCVCWISIMF	369	0	33333333
KRYEYDESERWYVYLDSWLD	699	3	3
KRY*HSDKYWKVRKRFSKGV	256	1	2
KRYWSPVFVQNYIDDFKVSD	301	4	366666667
KRSTNWKDC*YRFLINQMLC	554	1	1
KRSMKESWVYNLCNRVYCKG	168	0	66666667
KRSFVIRNLGFCALRLHISV	104	86	843333333
KRSVAVFRRCV*DGGNQCRC	225	1	233333333
KRWQVLFDRSRKYCRVGKT*	381	0	133333333
KRCYCIKGVCNLNGISPKVK	890	3	3
KRLVGVTAMMCSFFLYLFLE	215	2	366666667
KRFAIPEHTLTTYRQLA*RH	461	2	233333333
KRFGVGVRWLGLWLAKKSVG	529	25	243333333
KRFGNFMTLRTLRVT*QMFH	703	24	22
KRFGLVCVIQQAQKWVNGTG	257	2	166666667
KRFYMT*RLMVQYSSNGWLN	2612	83	773333333
KSN*QYCDGSFSLSGCARML	1287	215	207666667
KSNFDGIIGVHRLVRSDWCM	101	1	166666667
KSTATSYVMPK***CVRGFY	908	7	633333333
KSTVIMSDTFLR*WEWPSTA	178	0	33333333
KSRIDSESGGGQSFS*WVDG	284	1	1
KSRVVMRTHAHSALWKWPGR	172	7	533333333
KSSSAVIW*EENDIRYFLLI	315	1	133333333
KSS*VSMGLVCAMWIPNSLL	157	0	33333333
KSS*SQNKLFFRTRCRSSRR	1121	5	4
KSSFMTWPLLDQVNL*SVNI	104	0	33333333
KSMEGSNVMSRRYNWPWKDS	196	1	1
KSMDYKLRHVFQFIGRQDTL	708	27	26
KSMFRTNLYIIILQSSTRFQ	355	1	66666667
KSMFVSYYLCKLVSRVGNCT	357	1	1
KSINNC*FTSTVRG*FRDMW	673	6	566666667
KSIESGRIRK*ARWAQYRTL	257	2	333333333
KSIAGNC*ALKNNTVRVTMR	538	1	66666667
KSICARVFTIQMRNVSVQSS	373	3	233333333
KSHAPFVLMCRIGVGSKCGK	271	91	996666667
KSHYGRQRM*SCSSNFWGTF	316	1	66666667
KSHSDSFDYW*CTIWQGLSI	215	0	66666667
KSPLESACKFSLLVGEHSL*	932	2	2
KSPCIVQTTILYNYMAVVIS	148	58	54
KSPPFMGSAERVSRRNGRGL	700	3	3
KSPFVICGKRDVRK*FLWVN	399	0	33333333
KSRISMPPSVLLDYGLAHNA	381	1	1
KSRFML*TLPVLSRPAP*SD	153	1	133333333
KSLY*LSEGCESFYRDRLIW	258	0	66666667
KSESLLPLNWAHARALIHRA	149	2	3
KSDPAVIPY*YVRFHRGC*M	183	3	2
KSAYIGASNHAEIRHQSLSS	782	5	7
KSASRYNRQWNRHSYWMANR	538	3	366666667
KSGMWAFYSEDKRTSGLLRW	106	1	1
KSVRDMMGRKMGTFSYTGG*	722	3	3
KSVQDNDMSPACRAD*PVQG	114	2	2
KSVGVQALMLAKGIYFSING	170	6	533333333
KSVWLKVGCQPPIRFEFCEM	219	2	166666667
KSYLLLQLY*IMCDFSACRT	664	1	233333333
KSYLWASAAVEGNCYNPVNR	426	2	166666667
KSYLFESRKIGIVTNMGSYF	245	0	33333333
KSSEHRGCLICTIIAVDL*G	580	4851	497366667
KSSV*FLALWCQCVSLRRDW	207	1	166666667
KSWHPRFQSDMKFHLFCLVV	652	0	133333333
KSCDIL*VSEDYNVVSRSFP	171	1	66666667
KSCAVFYSSNYVSGSNYLFF	419	1874	198866667
KSCGNGHISDVIYLRGMLGV	446	1	133333333
KSCCDGRNYDKIPRVRSSRT	293	1	233333333
KSLLWHLQLLAKT*V*CVVQ	175	1	1
KSFIGWLYMDTEYHWMYQPW	625	4	566666667
KSFGVDYFFCVKLTSCGIQC	222	46	433333333
KMKAGAMWCGSRIASKSRRG	637	21	216666667
KMKFKKENFC*YVCICMHLG	320	0	33333333
KMTRLLFYWSFGCGLIHLVC	177	0	33333333
KMTLLFARQFGV*RCHYNNR	277	40	413333333
KMTYP*IDREIKNQSFHLIG	453	29	303333333
KMTFRTGYNKRSIT*GMMCQ	260	3	233333333
KMSMSFSWWE*TSFTSNYYW	614	166	154333333
KMSVLG*LC*SG*EICSFM*	847	0	1
KMSYVYP*PTWALAIQAIKE	576	2	233333333
KMMTSSFRMDGVNSTLIWLI	147	0	33333333
KMMLSTRSQYPS*RPIRSGQ	266	4	3
KMIVLK*VSWRYTLVMGSVT	198	2	233333333
KMI*DCSLGWSLSDVNVRAS	754	7	766666667
KMQMLWTGVCRVLFVAPQPN	339	4	333333333
KMHCGFDFEWVTTYNTTIVR	584	1	166666667
KMPL*MTLFVYQIWLRRTEF	106	0	33333333
KMPWMTCSHVTFTRIHSKIS	460	1	166666667
KMRDGFISLVKCEYVGGFGC	290	1	66666667
KMLSWP*Y**HSRGAFGTYN	168	0	33333333
KMLCYMYVVTHNVTLRHRLY	323	1	233333333
KMLSMDNYD*LLASFANRDE	130	0	33333333
KMEMRGCRMVTNMYC*WQFW	526	3	366666667
KMDTRSRLKQWKRFFIHIPK	577	1	166666667
KMDRDS*T*LCVHYTSFCWG	493	2	266666667
KMDSRSKTMRWYSCGSD*CA	184	7	633333333
KMDFAFEA*TSCVIYLLF*T	330	0	66666667
KMAIGLCVSTLQ*LWLPVYP	231	2	233333333
KMAMTVLILPYVPGQLRLTE	307	54	536666667
KMGLRRFNFCARFEYRTSVA	901	5	666666667
KMVEGVNVLAKFTYRTKFNP	240	189	193666667
KMVYGLQGWLGLGSTVFWSP	211	49	423333333
KM*RVM*LSSPFMWLDKRNK	163	2	233333333
KMYYGSKNTKSDLARTYGTL	182	0	266666667
KMSELWFVIKPWFWIMGLEK	202	0	33333333
KMWIRLLRSEIPKCVGLTVS	616	7	8
KMCIAKKSWEGQLVILYMSA	315	2	166666667
KMCLIRYMHNPKVGIRLGRS	430	4	366666667
KMLPSGARDLMPMDLLDFMM	1077	6	666666667
KMFVILIIHTLLGAITAVCG	103	1	66666667
KMFYFTHFSKMVGCTIHVVL	240	2658	278933333
KIK*LVRW*HVWFLWKYGED	120	0	66666667
KIKYYEAIDGACNSGWFDLG	1417	202	206666667
KINMLCFSWGSCVGGCRKVC	268	2483	2433
KINVSRFN*HPHYTTMEGCL	597	4	366666667
KINCLFISLGNRSRVVRTS*	387	1	266666667
KITAGSGVL*NRIA**VTLC	108	0	66666667
KITRWLCYIFTTLL*MHNNN	599	0	33333333
KITMDPGLVRIHNFGQTSLV	146	1	1
KITCVITNALCSLTERADR*	149	14379	14048
KITC*LRGWWFDDIDRLNVV	230	0	33333333
KIRTNALYLL*TIELIPLAT	924	3	5
KIRFIPTPKYHEIYMNAAIG	670	1	66666667
KISVWGYRFLDRH*PLRLFC	1063	9	9
KISSLLGWLWRITIRRLGRA	107	1	1
KISCKKNWGAYVPF*WVSSF	245	0	33333333
KISL*LQSNTVTIPRV**V*	275	0	66666667
KIMYVSQECSGADLLGLYFF	258	1	66666667
KIINNSANGNIYVVNRVLTL	372	9963	101676667
KIINASVKTIVTLLLVGVCT	111	1	166666667
KIISNSFCSPCINSILPSKM	293	2064	212533333
KIIISYGQCK**WTSLLRF*	137	14	173333333
KIIVHYIYRRIRLCDSNLKR	363	12671	12580
KIIY*LPRVSS*NVWLGKTN	961	4	433333333
KIISYELSIFAGYCSRLLVY	685	2	166666667
KIHQRRVTSTANRCTILAAN	240	1	66666667
KIRPKTSCRVPEYMIGEGHV	106	0	33333333
KIRRPFEMRGSVRDRGCIVR	201	3	366666667
KIRASVNSSRFFWFDAS*CE	231	34	35
KIRKNIVESYFSGYTCDFTM	710	2	266666667
KIRNSGG*VRTVLYRMLR*Q	139	1	133333333
KIRSLCPRRKVILSASGQQL	753	18	15
KIRFATIRPYSDGSMLVRLQ	1255	11	10
KILGWT*EKPFDGFVVQPSL	530	9	933333333
KILNPERRSNGWVMMKFVVD	247	0	33333333
KILNDWADMKSRLMGRLLGE	224	3	233333333
KILNCTGSQVKS*FSRSMAP	836	6	633333333
KILSYASLSAGSFLVQ*I*L	230	0	33333333
KIERC*MRRITVHKCYGNVY	201	1	1
KIEGHGFYYLFNWTA*DNLL	510	0	66666667
KIEVRLRVTYGYSSLVQAVG	188	0	33333333
KIDSICRYRGPINQLNINPF	412	1	233333333
KIAWLTLHLTMWFST*DTTV	323	3	233333333
KIVGCGHSRMLIMTWC*GVN	141	1	133333333
KIVVSFWLLPCFGKLFFPSV	229	1	66666667
KIVWCLVYNRDYYLQYRTIS	1394	6	533333333
KIVCDPGCIFMPFLCVCLLW	129	462	458
KIYERPAITDFGSQVD*RNH	1954	8	866666667
KIYSTSYDNNTSYISCVWSH	1209	7445	742733333
KISSMAVI*VTTLDFC*RKG	304	2	166666667
KISFVALAVDARYGWCLFHY	651	6	733333333
KIWMSLHLRELRLC*TIVVT	2127	29	296666667
KIWHLSQYCAVFSLVFKGLN	276	21	24
KIWDCSMYTF*YFWHAYRLS	504	1	133333333
KICSYPR*AINIAIGAGMRT	452	39	423333333
KICYWLRRASVYMLVVLGRP	342	1	166666667
KICWYQFKANMASQ*CMNPG	209	143	131333333
KICCIQVLLKYMGQWVQFR*	106	0	33333333
KILRVKRQGRGSRNR*NYMW	182	1	133333333
KILHSMCSIFMVSKIEHSSE	332	36	293333333
KILDWRGWSRGSGPLTSSTW	150	3	3
KILALATRLKIFSSLVYIRS	219	2	166666667
KILFPVR*SGPMRTY*NYCR	343	0	33333333
KIFNSSSFFQL*SC*VLTSI	304	0	1
KIFTSCKELTVVGLVASYMN	103	1	166666667
KIFSSF*YLNNPVFDCMI*W	373	0	33333333
KIFYNLLCCVYLFNIRQCQA	218	4947	5162
KIFW*GSCTSWSRFTMVGS*	154	21	246666667
KIFFKNDGAGSVWPSNKLYF	494	0	33333333
KIFFGNNRF*GLCGAYRCCK	154	36	37
KQKARMPIQCLFSKYIWLCL	305	1	233333333
KQMFRQFLCGNVYNWRYMRA	219	1	133333333
KQIRFGGSDQIDIL*VRFFR	119	0	33333333
KQIVFSANFDHRGGLVVLRW	712	119	123666667
KQHVRMYWIAALAPMSGRGW	1069	714	743
KQPLYCHDWFHLCGSDSTSF	165	20	203333333
KQRKNVVLGNIAYRFDTRNL	178	1	1
KQLKWFCITK*MIGVILDLL	698	1	2
KQLMRGIWDRG*TE*LSRMG	152	1	66666667
KQLY*MSRLCIVEVWLP*EG	176	0	33333333
KQENMPDSAVVYCRRWGSDM	117	1	66666667
KQEHSYYNLDDLGHRGSEGA	190	0	33333333
KQGKRSTAHRSIVPLSFRH*	630	21	223333333
KQVL*GMNAMRVRNDGGLVR	1047	4	633333333
KQVNPPIA*GFYLCYPSLDE	191	0	33333333
KQLRSSVSSSYYHGNTVCAE	276	2	3
KQLFSLISYVG*FNGVDCAY	447	0	33333333
KQFDMDAWLTWSRMVFMSPV	323	3	266666667
KHRLYGLFQAEYSLMWYRLQ	242	1	1
KHSIPFAWVFCLRYPLDLYY	236	0	66666667
KHSEDSYCFMSGLSGVICCK	573	12	113333333
KHSDSTGARQWGNNVYKLDD	881	10	10
KHMYYYCLYANELQVAVEMN	341	2	2
KHIKWKDCSG*M*MNFHDVG	207	1	1
KHILGQTWHSHCWFHTFEGV	126	9	9
KHIDVRSNVWTRPHSKWLWS	988	12	103333333
KHIWAMNGCYSLLLKNPALV	259	0	33333333
KHIFFLREVVNYFMRRTKGL	314	1	1
KHPLSESSTGPSLGRRDRGS	172	3	3
KHRGGLSKVYTSDIDGCFRR	975	172	166
KHRWII*IVMLPGYQGLDM*	729	4	433333333
KHLRFASEVNFSARVPPPWL	613	4	366666667
KHLMMDCAKRMQLRNIRDES	1106	13	106666667
KHEIQVS*LPKLCQCFNR*A	212	1	133333333
KHGSMVICKPAIYTVLT*VI	190	1	1
KHYAL*INGMLKNTSKDCKH	189	0	66666667
KHSRMYLR*VLLGKVLPQHR	441	13	143333333
KHSWSIALV*RHIVVSQKGP	156	1	1
KHSIMRRKRGFPATKR*SVH	234	2	233333333
KHW*CIKSGVWSIVSFLRML	560	2	233333333
KHCMCYLLWNI*GVSVSL*I	206	0	33333333
KHCIIRFIKLGLGKKLKQPV	1186	3	3
KHCQLLSVSAECDRPGLWKE	846	14	14
KHC*YWMKLHLRRW*LGMRT	159	1	233333333
KHFRREW*YHALRDT*VSTL	125	3	233333333
KHFAIW*VSV*LVEMLC*GS	147	0	33333333
KPNFIRLYRIKFNKLGLGIT	319	0	33333333
KPI*TFVSEGMCKRGGRLVD	519	1	233333333
KPHGGGSRLGCRGKWLTILL	219	2	433333333
KPLLVN*WGSSDLLLSPRNG	280	3	2
KPEVRVEMQCNYVAWYTDMI	714	3	3
KPDCVLTTGFTSSLRFIMKK	262	1	133333333
KPAERLFKCRSTE*RYREFF	224	2	166666667
KPGMRNNYFLAFGFYCTCTR	249	9	966666667
KPGV*AQGSVNFQTWCWVRD	220	144	153333333
KPVGPVYAS*YQCASNGDDI	397	2	166666667
KPYSLTLTCMMLWLVGFCSN	217	2	2
KPSKYPVYLLGVVKVQVDYD	259	0	33333333
KPWFVVDRKNFRSNSAPWLG	555	5	466666667
KPCSGIRVCIDLCYPP*G*S	185	0	66666667
KPFHLIKTWKQLLLEKGGPN	1056	4	533333333
KPFELEIRGKGQRHVEVV*W	245	5	766666667
KPNPFLVLLLRT*FPRPIKF	498	1	2
KPSVKLFNLRLFTVNPLGLG	120	0	33333333
KPIIGGVSTERSLVIAGVHL	121	1	66666667
KPIVITLLLSDCVRM*LYRT	1406	146327	145595
KPHRIENGSTREDEEG*LLC	305	3	433333333
KPLCS*RGRCAA*YLFKQLF	308	1	133333333
KPDTMNFWVVLALNFDLGRT	461	57	576666667
KP*AVDGKCGN*SENIRVSY	744	53	55
KPYLC*ALIYVKSHAQAIFC	560	1	66666667
KPWTYDMVCSRFTSMWFCDY	231	2	3
KPWVTLLVCCSVYRFFMYYA	184	210	207
KPFFEKFVSTLGLWFEQLKS	775	3	233333333
KRK*MGWAL*RMLQIGYL*V	761	43	476666667
KRNLVCAISFLDSRSCRRTA	827	7	733333333
KRNDCLFGRVALCGMFRLSA	187	1	166666667
KRNVRFVGMITKRMSRSRPI	190	2	233333333
KRTWFERLWSSSNRVLGCLC	754	409	427333333
KRTLYTFIPISTFGSVL*LR	297	0	33333333
KRRSLGLLISLVTMGDK*HW	230	4	433333333
KRMSPWAVFGC*HCLDLAMS	176	1	2
KRARR*SAILVCCRPGFLDR	375	2	233333333
KRGRDV*NCIYSRNRNLCRR	307	1	166666667
KR*ELILLLDFYIGR*D*IS	756	2	233333333
KRSSGKAVGLGTLVAIIL*S	106	0	33333333
KRSLNLLKGLIYL*SLGFSR	388	0	33333333
KRWIT*NRSISLVC*LDLIV	499	1	133333333
KRWCRGSE*TGCHSVRQSVL	739	8	7
KRFIESNIVIQSDLTSLRRK	162	0	33333333
KRKKQKFAMLYVSGNLLRRD	645	5	533333333
KRKISDSSPRDRWVALLKKL	330	22	223333333
KRKLSKYFLRLKLKCFWVM*	469	2	166666667
KRNVLRVTSCHKEYSVGSVP	601	7	833333333
KRRSNSTILGPINSPRVAEG	650	2	233333333
KRRSQIRMTNDNLASVNMKN	1601	51	526666667
KRSVVKNLG*SYWVDMGCAL	547	5	466666667
KRMKRLVCGTRVDMYRGSLW	628	4	366666667
KRIPSSWWFVGLVGITWRPA	274	5	466666667
KRILQMDHRLLNHNSELLKR	392	2	2
KRHNR*SWKACPMSTLMTGP	150	2	166666667
KRL*SALDGQFHFV*KAFWV	576	2	2
KRLVEAVKFWWQVRNGLKVR	399	6	5
KRDFPISATSRLCVAFFFIY	1307	4	266666667
KRAK*TNTIVNISM*FSSLS	255	1	66666667
KRVGRFVWRRGVFFPHPNSL	545	5	533333333
KR*FIRQSINTVGIYTYPVM	207	0	66666667
KRYTHRCKPFTLHHLPVDAR	211	5	4
KRYGAVHDVCMRVSFNASQV	171	4	433333333
KRYLTGSEVIVGWCC*EYGW	281	3	266666667
KRYLWTGN*SAGGVSLRN*G	884	2	333333333
KRSSGRVFHPRMSRW*LRRI	194	3	266666667
KRSLIINGAATT*RALLTVW	184	6	666666667
KRWLKMWKRWQRRFMCGLLS	369	4	4
KRCHVTDRFVGNIMGVRGVG	348	2	2
KRFIWCFRVTLFT*VSVCSK	255	0	33333333
KLNCMRGLPGLCPRWFIIAC	123	0	33333333
KLTMFRNLVMLVHGEGFTMV	106	0	133333333
KLTFSYE*SRLQVRSGMWKL	144	1	66666667
KLRIVMMNRIFTSNL*QAVP	108	148	143666667
KLSYFAFFRSVDGLR*NARE	191	1	133333333
KLSLNVLGSRSERWLLLFSC	298	0	66666667
KLISCGCVLADWNMGYP*SW	144	45	476666667
KLIMFCDMLKVRSNNFRSRK	169	333	338666667
KLQHLV*KNRVHLVVLMLAY	115	1	1
KLPMRNFRDVCEADLHPVK*	134	0	1
KLPLFTSMCCTGHFPPITPP	149	0	66666667
KLPCPDMWIIVDDSGTLHVP	258	2	533333333
KLPFELKSDDFTCFNWANSR	123	0	33333333
KLLFLLVVVLADQMSCLGTS	205	4	3
KLL*PLLMYNNVTCDIHKML	274	1	1
KLGYHLSMIFVFRNVVCPYI	226	0	33333333
KLGLVKMSPYIMFTHVCDGW	1214	8	766666667
KLGFWVGSWLSSRSVDCSCM	127	3	366666667
KLVISAFPPIRNMVYTKCSK	211	0	33333333
KLVVLCFLSVIVWVNGQR*S	294	261	260666667
KLYKCQRQCPALAKVTYGYK	602	7	6
KLYFCYLEI*NSHEFCVNLQ	474	0	33333333
KLLAVVLFGDGLAFNN*GFF	857	172	174
KLFSYPIWWSRYCRMGRHRC	497	6	533333333
KLFVSYEGSC*DMKVYYQHT	931	275	290666667
KLKRHL*SGGWRHESYSYTC	1201	7	7
KLKSVRDLSCLSYHSDIKVK	931	264	257
KLKCHMSESLKWIGAVKSRR	203	2	233333333
KLNNVRLGGERFDLRTLGLR	359	2	233333333
KLNLMCWDGLYLDMKIDSNL	428	172	168666667
KLNLGGCLMSRVYC*SYLFM	1581	18	16
KLTMMRPCEGDSTFNDMRIT	178	4	433333333
KLTFTVMYTFCKVLSRDVAC	325	58	56
KLTFSCGGLGGNLYVWL*VE	465	10989	108523333
KLTPWLHGCSRIQLTMDCVQ	616	6	766666667
KLRVFPLKESVSQGALQTVG	409	2	2
KLRCHM*YN*NDCETSMMSG	361	3	266666667
KLSGC*NRAGYGISGWSI*V	103	0	33333333
KLSWRIRA*YLTSVDNELKR	296	2	233333333
KLMWERTFVCSRKRFKTYYK	465	3	233333333
KLIYSSYVGSFLMELRWVCD	351	14	16
KLQTLLQWFGLY***YALRL	458	2	233333333
KLQRTGLYCYLY*LTLKMYL	1204	2	233333333
KLHQNSKGCPGVLPVDGLKM	129	1	133333333
KLHVGNCSFSKPSPAQAGSL	425	5	466666667
KLPFICINRGWWLVGRINSS	107	17	176666667
KLRPNLCKHYMTFMETSS*V	253	1	133333333
KLLN*VLRTE**RDRNKGLM	223	4	3
KLDTLRFCVGAHLGTPTLCW	317	2	333333333
KLDVAAFVKVAE*DEWL*VL	670	2320	244633333
KLDWSNRLCSLNFECSCQLL	247	88	836666667
KLANYHLARDSFMVRKHRKG	246	0	133333333
KLAPLNKGSFA*DGGSVRWQ	258	1	1
KLAYCYSSYSHHD**CVSNT	245	0	1
KLGKPFARRKFCICNSQWVG	1178	3	4
KLGIDRGTVCLWLSV*NHVS	1908	25	21
KLGWTRLTPNVAHFHLIVGL	212	2	266666667
KLVDLKVRFDSHLDNLEVAL	486	2	2
KLVGMPFSSVACNSFKHRSE	1579	22	18
KLYMCVIFYCLKGRLLVTYM	684	1	1
KLYYRMLGCYLNLLTFQARD	119	0	33333333
KLYWGNWWCRGSLVDTI*LV	200	0	1
KLSNLSHDSYMLENALFALT	1571	144	152666667
KLWTISVDHPGII*KSRFRV	578	0	33333333
KLWSSARFIWLSNHHLHGDC	104	1	133333333
KLWETRACFVTCR*VVRRAG	252	3	266666667
KLWAPWYNLWLFALTIVCDI	132	1	1
KLCKVYVRRRSIICWGNCVP	180	0	33333333
KLCKF*GYKHSG*SVLHCTR	639	138	136333333
KLLF*HGTQQC*DTGRGYFA	282	3	266666667
KLFQNHLIINCPAMVISNEQ	235	3708	375666667
KLFFTDGFLYGNPLLSDGLD	704	3	266666667
KENDVNLD*EIRSTCNGMAW	208	0	233333333
KETTGWLRYIP*FHSDSAF*	428	2	133333333
KERNRRAEAGSYNYVGVWVT	103	0	66666667
KEMAFVRGMTARPRYNVNSE	207	4	533333333
KEMARTSSSRCDITLQWPAS	236	2	2
KEHGMESRPSWLTFSIYLVG	169	1	133333333
KEPGERRYGTAASMNYTKVD	276	0	33333333
KEPYHNYI*SWSKWDTSFLL	240	1	133333333
KERELSTTECCTILCSVLFY	232	1779	179566667
KERLAFCMYGLGVDYVTFGN	149	2	133333333
KELYTSVSQGLCRYSISSCR	975	3	333333333
KELLMAIASWSRLSGDIAVD	289	1	66666667
KEEVRSLFIGTFPKIFFGLH	378	1	2
KEASPRLWHTVSQHSKH*GM	640	267	267666667
KEAPFCASGLPD*VSVVHVI	154	0	33333333
KEGFPMIIDYEIGFTDLSGG	513	1	66666667
KEVCEKTMFMCSWVK*CL*H	249	0	33333333
KE*LDLMCTSCIILHMSSGQ	150	0	133333333
KESKLYLFLCFL*TLSYISD	352	6827	7055
KESLAFTSVGVPYVWGLYGE	521	3	366666667
KELRQSVVIM*SDS*MRL*G	221	3	333333333
KELDLDFRCFQYYNVVVVPQ	784	62	626666667
KEF*FKSGSNSTYQ*ANVLP	859	3	266666667
KEFYGKRIFRCLYDVLVVLF	654	1	133333333
KDKGKNDRAIAWVLWGICVL	190	2	166666667
KDKGVCSQLYRDLVWRDEVF	611	4	433333333
KDNLDQYFTERRGWWLCEVV	367	1	166666667
KDNSTPRIGASDEIDVVLAF	125	1	66666667
KDTRVVYVPSFYLWNLDAVK	382	1	1
KDTMK*SSMGHNCLYVGW*V	894	6	7
KDTLKDSVPSRVYMLGGSPL	454	2	2
KDRRRVDMLRLGR*FSSGLL	246	4	566666667
KDRDNVTGNSVVVRLRRRVL	364	2	133333333
KDSITAWCFVVLSVMTRVEY	231	0	33333333
KDIC**KYIKLLYMAYLSPV	624	0	66666667
KDHRSLSGRDMFRGTLVVVM	1034	11	106666667
KDHSMSELYGGICVRCYKLI	198	0	33333333
KDPLNYNSYSVLLDIWWNLS	550	14	196666667
KDRSQGKCLLGQQRQ*QLHS	1086	18	18
KDLPFGTYGNGGAGSRTMRH	592	5	566666667
KDLPTSYIYMFDY*VTDCAV	406	1	66666667
KDLGA*SLWRTHLNHVPAEL	199	32	35
KDLRWVLRWC*LLGTTAIVR	307	6	6
KDDSQLVLRDRPSRLWRLKE	142	1	133333333
KDAPKFIYFSQLTTKCITRY	1132	533	562333333
KDAPEECNYVQFKA*R*WVG	157	1	1
KDAFT*MVGDFRCRF*YIHG	525	2	166666667
KDGEVAAMPGRGVHQVMGEK	221	2	166666667
KDGSFSPISL*TSL*YLYRM	694	3	3
KDGLTISRIQITLIKRTLVV	262	0	66666667
KDGSPYKYLA*EEVRNWWAG	221	1	1
KDVCY**NMLTRVKRRTCNI	308	7	833333333
KDVTVNIRWTLIQLLYHTNF	153	73	686666667
KD*MDIHSGSMRIRTRKTRE	1532	11	113333333
KD*SNEIRGVTCFCLKGG*C	823	4	4
KDYPLAGSLVTKL*ALMVVV	160	1	1
KDYSGGIRHPVVPSGMISYL	467	0	33333333
KDWGFRNTCG*CTMATRR*C	134	0	33333333
KDCYNHSGRTGVVTDQKAQW	401	2	233333333
KDLEFSISLMKVPNIWWHYR	638	12	136666667
KDLEFGRCIDDDYPLSRSF*	382	1	2
KDFLANPKGESGQQRTMQCI	202	1	66666667
KDFVG*NGAVVPTREKCVFL	441	49	463333333
KDFFSVVSH*SYKCCTI*SL	190	0	1
KAYLH*IRALRELSLWFLVE	341	0	66666667
KAKYTTILCCIDRCGCIGQY	372	16286	160863333
KAN*EGYDPFLLTKRS*SVI	123	2	2
KATSCFLDWCGCPWHLMALD	390	5	5
KAREWQVLVRCKKLTMKYSK	374	11182	109243333
KARLIAITHLPRYYWSFGVL	149	1	1
KASMCGMKVWKFFQYLIKMV	618	1	1
KASHSVTRSLSVAYI*ICSQ	1008	4	266666667
KAMGLVYVGSFISAGYLSVA	605	133	146
KAHIAVDGIMA*DYRLDHGC	436	3	366666667
KAPRTIYPVVLQPAS*CSY*	763	4	366666667
KARSRLLVFYKYTKGIWAQS	156	0	33333333
KARWLIFDDVFCCCKFGGWW	272	18328	18146
KARICTIVSNSLKLVNSHKG	163	2	133333333
KADLRKHSLDIGSCADGIRI	148	0	66666667
KAANVAEDSR*IMEPSHYCQ	149	2	2
KAAVMRHMSCCCYYHP*RSP	172	0	1
KAGLWYNCPAMYDGYLRLKA	392	24	226666667
KAGESWTEGDSAVWGFLRLE	104	0	66666667
KAVCGCLLLGFVNFLYPVEV	1926	7	9
KA*KPGPRSAGNQVSHVRVR	552	6	9
KAYLCSFMMCFLL*FVVVAV	263	1990	194566667
KAYCVHSPVVCISGRVLDSG	370	0	33333333
KAWTLVRHDVLLYV*F*YI*	399	2	2
KACD*MLCSVKIYAGSMGL*	828	3	366666667
KALQNSDGVGTRNLQTRHGY	139	6	6
KALCLYNVVRKKRCT*TWVR	196	1	166666667
KAFGTSMSDVCFFMDTQIFG	362	175	168333333
KAFFFPQFCCIYGLGM*HGC	698	41268	410623333
KAKIDGPVGVIPGKSVKLMG	255	0	33333333
KAKIATKVSLFLLSGYVDLQ	283	1	1
KAKLMKRSFWMWSCLLCFR*	109	0	66666667
KAKWFNFLFYNFLQYACLSQ	2034	59	61
KATRTFY*DNLRSTADL*PL	391	2	366666667
KATWS*AVSIFYRVCM*LDV	449	1	66666667
KATPFAGTLRVYSTVTYCAI	117	0	33333333
KASLDN*VIFLLCIVNLLVT	345	1	166666667
KASLGLFYTWVQLSLHISCG	221	0	33333333
KAMYFYSRTVRPMMGSEEGS	756	1	266666667
KAIDLRVPSMYYRPWVV*KL	242	1	66666667
KARRPRIWDMDLLQLWANLP	130	0	1
KALFLCILMLSASAFQEECH	211	144	142333333
KAGTGVVSANK*KCIVPVGH	285	3	266666667
KAGVKLSLGNCRYSTL*QMD	158	0	66666667
KAVN*NWWLNLIGLFCT*SG	220	0	33333333
KAVD**SCCYYVVFFVRECR	310	0	33333333
KAVVMLI*FSKRLDDCMRLH	1602	4	4
KAVSLPLVGGLC*IRCNYFV	876	4	333333333
KA**SRMVFWSLGLVSWDKR	403	5	466666667
KAYIRSRFEGSDHVVLRDMR	564	5176	538066667
KASTRQ*HETKYPKSVPVDG	216	1	333333333
KASC*DFCQVMHMGFFFC*V	147	0	33333333
KAWLSSKITKM*WSVSDYSL	119	0	33333333
KAWFLESSKYSYRSWFR*WF	709	2	266666667
KACEYSSLLFLSTD**LDRI	693	2	233333333
KAC*MPSRCSSEGHGHTYFA	133	1	66666667
KACWCLYQGLTLSAQVQLWP	276	5	666666667
KAF*IEFFRTFLLIII*FGM	654	20	183333333
KGKDS*DG*GILIGMAYEQS	428	2	266666667
KGNTIKSCSRMMLHRQHVW*	513	1	2
KGNAVVSWDRS*VKLVYPV*	697	72	596666667
KGMNCVCACAINRPYSIVLQ	615	20	196666667
KGI*CRTLVSVHIRFYKRVE	189	5	333333333
KGRVVSCIWGSCPGTSGR*Y	141	0	33333333
KGLAREVRCSQYTTVIFVDR	667	988	100066667
KGLLCTHESMGVYRDSWPCY	243	2	166666667
KGLASKAHSIGLCT*FVGTA	350	8	633333333
KGDQKSTFCVRPFWESPNIV	284	0	66666667
KGDRKKDCMPDLVYRKLSGV	152	0	1
KGDVLMISWSHVTAVALG*S	1695	138	137
KGAFANL*Y*YIMSVSNKTW	1530	1	133333333
KGGQK*GRYRRQKGKPHIMR	855	4	333333333
KGGLRISSLVTYM*NVVLWR	102	0	33333333
KGGNIHSRVTYR*HGFKTSS	746	3	3
KGGWNKGEPMFFLVMCMYVN	480	442	456333333
KGGWYNNYGAVNKNGWCSDK	223	0	33333333
KGVCWVTICELHDW*NQ*VP	353	1	166666667
KG*SGFWVMDRPHPGTR*WL	103	1	1
KGWWGVIRDYREWFTGSRWG	203	3	2
KGCVMSY*DRLVLGSGMRGY	241	0	33333333
KGCVLCNIFCRSKGVVGSTL	703	35402	35131
KGLK*GLWLVNVGEVFVLEV	497	4	466666667
KGFNKY*MPSACIKVSSEFA	1273	1	2
KGFEIFSSFTLYV*IQCDYA	354	1	133333333
KGFDEVGMMAIGFDSWVGTR	597	5	6
KGKTLLYSAKHIVFNR*DMS	440	4	466666667
KGNHRRVKTSIYNFFKVSNC	465	3	5
KGNEY*FSLKGNDHICDNYR	423	1	1
KGTYNDIMLRYACCMAGVKR	226	2	166666667
KGRYSGEGEIAFLQRVVGSG	291	3	233333333
KGRFVMHNNPLCLMVSGSFL	251	44	403333333
KGSEPLYGLCIIMV*RV*HS	114	0	66666667
KGMLGAASHSQIKFVCVFSW	921	4	4
KGIQYSTLVTRRFWMW*RSR	310	93	983333333
KGIDKPIEGPSSKHLRFNCY	176	1	1
KGIAVSVVPYSPVNTGDSAV	174	2	166666667
KGIYIFRHLCGMDVNMGPMD	426	1	1
KGQVLWTLGCMSIFVSMTNM	163	326	338333333
KGH*LTGVERKRSSLIPGLN	256	1	1
KGPDITEHTITRGPEGNSRY	235	1	1
KGPTSLLYLVMCFMVLQQLR	348	0	66666667
KGRGCRFLMLYYRVYMFRGS	243	1	166666667
KGRFHNLTEPGRVQEKE*WG	866	1	166666667
KGLGYVLEWWNFIFVRVGGH	120	0	33333333
KGLWTISVSLWVV*GLTHGA	1466	13	126666667
KGEFPSFICYSTYIFRYYAY	1092	1737	173033333
KGDGNRSDTDVFITHIFMYY	390	1683	1662
KGAMA*SSVAMIMMQRVGLG	229	3	266666667
KGALCLSV**NPS*GERRSG	413	2	266666667
KGGSRLCNFRSATKLSGPLL	218	2	2
KGGEVEGLSLR*MCQSGKPY	309	1	1
KGGAARSVWISMCFFKAFYR	194	0	33333333
KGV*VLYLHGIVWMPSSRCG	111	2	133333333
KGV*SWILGNKEDSVSCDKN	330	0	33333333
KGVCRNMAGGKYANMRYGGV	484	590	593
KGVRVQDTNVGIWAGKWGVV	272	4	466666667
KGVLSGTWGGIRRIMTHVHD	408	3	3
KG*NWQQGSSIGGVASLFLG	478	2	133333333
KGYGIHFCFRCMDSRCGVS*	284	4	533333333
KGSSSWTLPVYSLELSLV*S	254	1	66666667
KGSIRCPRVFHQFRFLMG*T	367	0	66666667
KGSGRSQLSSIVCVFFGQTV	287	2	166666667
KGSCRITHVDSVGYRASSLN	198	1	133333333
KGWNMHSPMRALQHAETVGT	303	3	5
KGCEIFLVLAMCDKCSGFL*	151	47	503333333
KGCVDHVFIYGIN*VCGRY*	1271	2	233333333
KGCVVFFRFSCNCSMICAWV	443	2	166666667
KGFIIFSFSSAIR*CNWGLT	576	50	536666667
KGFRMRAWWRVGVLDCDAGT	103	0	33333333
KGFAKILLGTSCLMSV*GF*	434	1	1
KVRTLINLRSRVTLRYDLSI	1169	7	7
KVSADCDKYTALRLSINLDL	166	199	203
KVMNNIL*RS*WLKGNARVQ	626	4	3
KVMGYGYA*ISKVVVYRCSV	477	1	133333333
KVMVRLGSNSAAKYFYVNRV	756	260	280666667
KVITPRLHF*TVLTSWDVGR	440	15	136666667
KVISSVSEPLSKKEDYE*LI	1144	5	433333333
KVIMVLFRFDMSIWGWQTDI	254	1	66666667
KVQNWMLNTHGFYSLRGFDQ	710	2	233333333
KVPMICSMEWRPLVSSHCTR	253	1	66666667
KVPDKGEKLCSLLAFGYQG*	128	0	66666667
KVLCWLRVRYLKGLGQGSAC	385	4	433333333
KVLFTGFFANVGFSSSVRAN	196	0	33333333
KVECEVWVRWVRCDGCAAGK	460	6	966666667
KVDQAVLDPNYMLSAVCNGT	211	0	1
KVDQGMQSSLRKCPFHQIKP	111	4	433333333
KVALINYSLPMYFSVVTGLY	846	126	130
KVAFLLRVGAYFDSWWHRRV	297	3	266666667
KVGKDTVYKGQSIQSVYLRC	323	2	166666667
KVGY*RRFMAGTDAWTEFEL	1025	65	666666667
KVGERISPELSGMFYGTLWY	368	0	66666667
KVVIYGCSS*WYLCCGYIWG	227	1	1
KVVGGYWLGKRGKRYIVEFC	771	4	533333333
KV*KDFINSPGPVGVDLWTH	552	1	66666667
KV*NDQCKSINRVSYRHSLC	481	6	466666667
KV*HSVCMGGRMFTVCALTH	167	3	233333333
KV*SLISDVYESYVVGFSDY	100	1	1
KVYSKCFNGFRS*TGSRCHV	190	0	66666667
KVYINHGFGNFEVCSRWVFE	118	0	33333333
KVYECSVFCLVPWWTMALKQ	531	688	708333333
KVYATVDFDLLGQAPTSAMN	154	172	158666667
KVSKTCY*FAFP*FALVIVG	739	9	7
KVSDRVGLEPKVCAQRRRNL	751	4	566666667
KVLTCRIYSIWVLIC*CKSL	519	4	4
KVL*RQSG*IQGRAIIRCSG	791	7	633333333
KVLLMTRT*MSWKCLSRVHQ	315	2	2
KVLLQVCFLAIK*FPVMEFL	514	1	133333333
KVFRSVGMFVCP*LAYPRLV	298	5	533333333
KVFSNIVMLLSVRLCCLMKI	536	0	33333333
KVFLWIMLWAMPHTSSGFKP	353	1	166666667
KVFLFIFGLLTESPGCDQSP	846	3	266666667
KVKSWCTGLLGA*VV*HMGF	115	1	66666667
KVKSLYLSMVQGWMFYV*CK	1310	7	666666667
KVNKMPYSLFIYLKKLNFC*	227	0	33333333
KVNKCIIRQLDLNMPLASRW	146	2	2
KVNTMLVDGIYLVQDGALVC	160	1	66666667
KVTARPFRQC*NERLVLLKG	679	795	780666667
KVTSRTTGMIVSFFMPCLEM	176	560	551666667
KVTSMHVFIESWGV*L*LFL	206	0	66666667
KVRKYSEFSLQSQCDPLGRG	144	1	166666667
KVRDCDIMAPNIMVRSLNRS	491	15	196666667
KVRLGTLTYICYANSNRLCP	437	40	373333333
KVRFHSL*VAFDVAVYAMCL	379	38	45
KVSGRYVEEYDHFPTDLSSL	283	2	133333333
KVSWEDSFLFLCQCRRDCTL	534	26096	254016667
KVSWFVRIYMCEIRMRIGRS	189	5	433333333
KVMIVNRVIYTNRFNQGLTM	297	4977	519333333
KVINFGCTTFDYGYATYFGQ	280	1823	174933333
KVIPVALNTRIAWGTHRLMM	328	7	566666667
KVIPGAISDIANRIERQVVE	352	1	1
KVIWIRCLFLYMCWAAHG*F	388	0	66666667
KVQHLQR*K*VCGERSFGRG	537	6	6
KVPTRITCSTFQYNARWYRK	931	165	168666667
KVRDCIMPRCRGRVCICNYG	1169	6	666666667
KVRGPSNNVSSQKAHDRFDS	624	5	533333333
KVLRCYGDHFHHANSRTCLR	363	1	66666667
KVLMLQHPIGYLLNILTMS*	315	2	233333333
KVLRLIRY*VLLCQGGVRLW	100	2	166666667
KVEITK*GWQNLVLIDNRLM	704	4	5
KVEACVFYGANAGLEDVGRG	195	2	333333333
KVEALDVTRGIVPGKSLAVR	139	1	133333333
KVESVKHRQNKGFYCWLVRN	429	1	66666667
KVELYYWVSTLSVCSLALYS	123	399	428666667
KVANRYIK*SLPKWWQSSEL	469	4	4
KVALVHAGLKNFWRSSLWRL	121	3	266666667
KVALL*V*HTSFSWRWF*WS	175	1	66666667
KVAFKIALKSSTIWFIDS*A	336	30	313333333
KVANSGEFFKSPMFVSVIVF	309	1	1
KVATWDVVS*CNHERDRGLG	200	0	1
KVASGYLGFNLIITYTSMSH	179	0	33333333
KVGDQLQLRTSATV*YRWYV	717	10	833333333
KVGVVNYTTSLRFAGRDSSL	173	120	120
KVGNGRDCIMLTVSCA*YNR	478	7	8
KVVITQSRVGTLESVKVFYV	276	13	116666667
KVV*SYNCSQWRLELHFADR	303	1	166666667
KVVCLMVISCCLPLAPHRGW	229	60	626666667
KV*ANSSPFLAFKEKWMHSV	821	3	4
KVSSLNCCVRCLDTMCAFQV	108	400	386333333
KVSHAWM*GWFAVRVCLDRM	157	1	133333333
KVSVTMHLAKMDFCRLWG*R	396	3596	376366667
KVSYMFLVTLSYGSWFPSSM	486	2	2
KVWECLEAGNFGVDMRWCDR	335	3	433333333
KVLATMGDIGVVLSVMLVPV	178	6	5
KVLVRHLRCAISPSF*EPYT	105	0	33333333
KVFTCRCGYRLWHLPRVKVG	444	3	366666667
KVFIANTIGHWCMNQQIMML	325	3	3
KVFRSDKH*SMR*ILFYMFR	1231	6	733333333
KVFVAYGMAVMLFYICHSK*	1342	994	100366667
KVFSPHRNWWVI*ASMGMRR	308	0	133333333
K*KECAFSFR*RKGSSTGFA	190	2	2
K*KGSCNRWWRHRCVCRGVQ	444	1	133333333
K*NPCIEVMSFWVVIRCHHP	904	5	533333333
K*TNG*SIYSLGV*GRMAIV	1281	2	2
K*TVLPRFHFYKTYMGASHL	876	0	66666667
K*TSIKSYLASLPKALWDTF	471	0	33333333
K*TLTPSLLQRVI*NRTL*K	620	3	333333333
K*R*WMIIYAEVKFVAVDCW	502	1	133333333
K*RWLGWSVKL*RGEGGIIL	156	0	33333333
K*ITRFGKTFIVRSVVSVTE	2748	415	450666667
K*ICLVRLCFTWRVSRLQVP	352	2	233333333
K*QPLNGRSHWFDRCRL*VP	399	2	3
K*HLADRGLYAVFSVTTAEM	299	0	66666667
K*PVMIRDVCFRTSNCFGGM	1544	153	154
K*RFNITM*TIFKY*ALVSW	736	1	133333333
K*R*MFYTSINHLQPLILTT	127	0	33333333
K*LA*RSPGNLIWYQGDQYL	157	0	33333333
K*LCCSVLVIKHPQHSAFVD	275	1	133333333
K*LLIIVSAS*CSERPRVTR	954	4	366666667
K*ESRFMARMATNGS*RIGD	312	4	333333333
K*DFVCLTFG*SYMLKVNYY	268	0	1
K*ADWRFRLHGHFYLEVCAK	123	0	33333333
K*AWINCLNGQLLMAACGVK	372	2	166666667
K*GPSHVCEKYVRPVWSW*L	333	2	266666667
K*VTAGMD*LSVGPMSWEKK	114	3	233333333
K*VGFYNAKEVSKKCVYVIP	123	0	33333333
K**YFKISMVWAYR*SLW*Q	313	0	1
K*YLF*SCKFRRKGQSIIST	1220	4	5
K*SCFMYGKEAEMKRRKNTW	298	0	33333333
K*SRRTNQRSFAMDVWKLCF	780	31	37
K*WNEVVSPHTMARRVIGSE	288	6	466666667
K*WVVGHLYNAK*VRVTRVD	215	1	1
K*CMCHMFECWYSKAQCTCP	311	6	4
K*CYRYKLMWDYKRR*ARLG	1137	1385	141966667
K*LRRDTAMGYWIYLNMRSP	293	2	2
K*FWELFNSSMSKRCPDIPN	1832	1158	1220
K*FFNN*FVWCQSIAFVQLT	217	1	1
KYNQPIMNSSSRGADCGCVR	385	197	194
KYNDGEFIVVIVGILAYAVV	561	4	333333333
KYNSCSYEGSRRILFSGACR	842	2	2
KYNLRDSNCSTCMFGSSRVS	1384	798	776333333
KYTIPMDSSGRLGPTFFRDI	136	0	33333333
KYTGNFGAVSL*MG*G*RAK	159	1	1
KYTGMKYRPTVCLGVEVQLK	619	219	225333333
KYTCLVMAL*LFLPTTYTDR	268	7	5
KYRTYPGVGIIGRVDSSLRT	161	1	166666667
KYRCLLRATPFDKEVGSTRF	288	0	33333333
KYSAQIL*LTMM*RPLAKY*	460	3	366666667
KYSCTLVPFLLARFDLGSWG	712	2	366666667
KYMINAYTAGWIGV*VDNLE	1803	4	333333333
KYMRLSSPAGSAVPLWTLYL	117	0	33333333
KYMRLSLEDYNC*TQGKLAG	206	3	266666667
KYMLLCSICIFRNQGKKFRL	277	9461	9470
KYMCSLMEATFLYNGSALRC	544	0	33333333
KYMCERWWRFEFTRIKQVSV	467	2	2
KYIYVYNSIGVP*FD*TLTR	179	0	33333333
KYHRI*NISTVYQRFSAIWR	558	0	66666667
KYRKSGSERTRARTGVCTVW	105	1	1
KYRYRLVQR*NFAVGCYNIT	214	0	33333333
KYEIRAASARGGSNVCFCIG	805	11	116666667
KYERYLNRFSLLLRTAMVHR	1040	3	5
KYDGAFQRGGIIQISYLCLW	256	252	253
KYDVEGMQVSRNFY*GIRSA	187	1	66666667
KYGAPS*FCLS*MRGHLLDG	115	0	33333333
KYGTSIVTHGAVKDAKYCCR	822	202	209
KYGIALRFVRCVTGVH*PRN	118	0	133333333
KYGDNSMYLMLLMVCYKGAC	207	0	33333333
KYV*NFIVRGVIVSTDRLVS	382	1	2
KYVCVI*WQWYTIWFAGLIS	194	1	2
KYVIR*GRDHACSMCWMVEF	248	0	33333333
KYVALALERFMLAAHGTSLT	636	4	366666667
KYVGSWITTDVSFECTVI*R	215	0	33333333
KYVGWQYLSSCILGVFPLAG	434	4	4
KYVVVYDSVYGFSVSGFSLW	683	9	116666667
KYVSCNLLIGWYTLFSFYPF	681	2	233333333
KYVWSVEGKVAVAGVAMSCA	109	0	33333333
KY*NYGPFSP*ML*ILTNGA	407	1	133333333
KY*LARLFMWYSYTV*VA*G	144	0	66666667
KY*ANCG*MINAEPGFHFVR	700	1	166666667
KY*VLALEGDTDY*RGHDCS	370	2	233333333
KYYCATSSVFYASSRQMFKS	317	1	166666667
KYSTISRCAYSRIDVCGKKK	331	3	4
KYSIGTETVHGCLQPLCPAH	322	1	2
KYSAYWG*GCYERPFGVGWG	386	1	233333333
KYSVMLALLEPIRWTWLIQF	159	1	1
KYSV*QRDGNSVWAYFVR*F	1203	151	137
KYWFDGYLGYF*FAVHVNMW	1956	5	466666667
KYCMRDDSSSLMYLWGCTRG	782	4	466666667
KYCHLWCEKGMELSALSEAV	135	1	66666667
KYCDWYL*CLNGSRSMKNRS	1336	8	8
KYCSINCYRTASFQTFHLCW	773	3025	302466667
KYCCWLRCGLIYNWGGNQDV	292	407	409
KYLRVDMVNMNAYKGHWEGS	199	0	1
KYLGLGAFCVTVDYQRVWDA	187	0	133333333
KYFTVTDVSLY*MNGEGIAP	1539	4440	446066667
KYFVTNRVVWTDRVSIFGV*	186	0	133333333
KYFVINPLIPIGQMEDIKLL	588	4	366666667
KSNLCLNVHGSLGICPTHDL	335	3	3
KSSDGPKAQV*CDSGCRDVV	811	21	153333333
KSSVELWTFERA*LGHLGRL	176	3	366666667
KSMKEFSKFVLMSAP*QCSS	303	3	2
KSINSFYKRIDVVWGMRSQS	1406	4	366666667
KSIRAYYYVSRQ*QTGSVRL	654	7	666666667
KSQRKVIGTLLKVYWPWGCM	470	8	7
KSHLVF*M*YGKVKVLSRML	271	1	1
KSPNHSDRVQWMKYTFWYTL	112	0	33333333
KSLYIGSAY*RSWMVCQFQE	114	2	233333333
KSEKTHRIAMLNMSLVSYMR	811	360	347
KSETAVRVNGYGAKIQE*PG	153	1	66666667
KSANPSHYCDVLSARHGLVM	171	1	66666667
KSANPSHYCDLLFYWSVFGR	144	0	33333333
KSGLTQLLQILSSCLELGIW	210	2	166666667
KSVTDSL*VNVITVNVMDPY	187	2	233333333
KSVTVGADHNVDVGVAEMIR	104	3	4
KSVRGPCSYIFKYSCY*DLY	116	14	11
KSVSVGQVRTCPYSFISPVL	106	0	33333333
KSVFYIWFSHRVSVVAVRQL	131	169	184333333
KSVKIVSSAMKGWIHSTYSR	889	5	5
KSYMARMWYMVRLMLTCLDY	208	1	2
KSCGRLAAEYSPPRMACGHD	113	3	266666667
KSCSMMFILWVTAGMDRWGH	103	398	402
KSCSEV*VFICSVGVANQKD	447	3	333333333
KSLKCFHLVRFTFS*FGR*L	700	3	3
KSLYCVNFLCRPECANPSSS	1316	7498	750033333
KSFE*IVPGYSNGTSTCGSG	197	0	33333333
KSKRMVTMHKMNENTGLLGD	226	1	166666667
KSKLRCTFYSDAL*FGIIWS	943	5	566666667
KSTGDCFLKMINYYCGWS*G	350	1178	119466667
KSRLGCTWSGAHQSIRPLRR	151	2	233333333
KSMC*NNLFSSSLMWEYCTL	2979	41	426666667
KSMLLMIMSSFGSDIWHITS	156	0	33333333
KSISVSLLVEGAVVSLSAYI	131	67	696666667
KSIGTAGFDN*G*WGRIGAL	850	1	233333333
KSIVNL*AEGSTMGLVSGPL	564	0	266666667
KSQILACYNQLP*PRHAVAP	143	2	166666667
KSQLYNYAVSM*LVVYMRIH	977	1	1
KSQVPPNFWVVMCLTEFSVV	516	1073	1132
KSRPSTV*VVCIYRKPLTYF	731	0	33333333
KSRWRQRILVPIPWWARHVE	474	4	466666667
KSLDFR*KAALGQYYKTN*L	160	2	2
KSEAGYA*LHETVGWAFVVM	117	1	166666667
KSEVWSYLI*IWYWVSYSVI	431	305	304
KSDTLSE*CTLAVQSKCSYN	1598	17	156666667
KSDTMLRDYKKWVGHELYTR	232	2	133333333
KSAQEF*KWWYDR*GVVALW	185	3	233333333
KSAQSPYRYREDVSIIGVCG	1953	18	196666667
KSASCKPIMSYPKVLPS*VW	218	0	66666667
KSGE*YSFGFYCTMREINNS	1133	0	66666667
KSGGDDLESSWRCWASMGLM	734	4	4
KSGSQ*NAPGVKELAIMQCC	150	0	66666667
KSCVGYLSAMESSVRL*LAV	117	1	66666667
KSCYIAV*LCLLLGSSMSIG	281	2	2
KSCFWLRDI*LFDLWFVRPS	1208	5	5
KSLDYFSECRDSPNML*CNA	471	2	166666667
KSFSCVCPWFGH*VQGHLNL	932	228593	222678667
KSFGCIRKCEDCYIW*ALIG	151	2	166666667
KWKLMCDAFLS*PLRHNNSV	582	2	166666667
KWKASVSFFNGHWDGLFANL	406	512	519333333
KWKLDRTFQV*RSIPNRGRC	595	8	766666667
KWNI*ICIYASWGFGRIHMA	216	0	33333333
KWNQKKNRSCFKAQRWCKLP	210	0	33333333
KWNRWYVALCLVSV*MGYAE	1024	194036	192721333
KWNVFGDDGMREARLNLSGV	541	0	66666667
KWTFLRLILTMV*SDLRSTY	480	1	133333333
KWRDRNDINNFRQGLLCSVN	170	24	273333333
KWSIRVGPQWV*LAYNWGRG	211	42	46
KWSYSPVGKHYLYMMWDGHS	392	5	433333333
KWMLHSVR*LRTVMNPFAST	536	7	833333333
KWMFEVTVYGRWYVTHQAGL	947	895	888
KWITVYETVNCMSGWFIQDL	923	5688	5544
KWIRDIRDLQTH*WSNSAIH	261	1	1
KWIRFWVKDAFRVGRCHIWG	220	1	166666667
KWIMWLDRYPDTSPCILYAQ	561	360	370
KWIYQIFPVMALECKGVLH*	184	26	25
KWPHRYINTLVPLLIRWTYR	864	3	3
KWP*HRCQVWSRQSTCPWWR	558	6	633333333
KWRAFYPSTGSLRVEILSF*	462	0	33333333
KWRSIMNLGLNIVSVSRGVK	1306	12	10
KWLTAHAAYLWSETEVRMVV	392	5	566666667
KWDIIYNNDVGNLCVLVSN*	307	0	33333333
KWDHPKEVFCSVRTSGRGVE	1762	97	108
KWGVAFNCSYNGVDNVNFWC	242	1624	178066667
KWVRLNKFNLPPHYSPPQTM	228	7	733333333
KWVVKMDVGCVPSQTRRGSW	164	1	266666667
KWVMRNIWDTYSKVGLQSST	472	2	266666667
KWVGQLTVVMWLKCNPFCFE	161	1	1
KWVGWMWGYEGSLWSSNLWR	106	1	66666667
KWYKVVNMALALISMWSQAW	375	1	1
KWYMVD*YADLDQSKRIPYS	205	3	3
KWYICLKIIQWNCISDQC*L	394	658	636666667
KWYFRSWRLMLYSVKFSFRI	521	1	133333333
KWSKVSRGSGV*CKLGILGR	242	8	666666667
KWSFF*KGFTVAYRLVCGLW	254	163	156666667
KWCPLFKGSIGFSFLVHTMK	478	0	33333333
KWC*EF*RTSRVLYPTTGLG	251	2	166666667
KWCYLANGILRFS*CDKLGE	145	1	2
KWLND*TYSLVS*RGHRDLL	275	3	233333333
KWFNVCIWKCAWLYIDGVGC	496	206	204666667
KWFSIMRPVRLVRFHWTGSN	315	95	946666667
KWFLGCRVDHRMRVRMCLQ*	250	1	133333333
KCKRLVSKNIRL*ILFVALG	191	0	33333333
KCNVMRQMRFMLPFTVIVVL	507	3	4
KCTFMTDFMIIDEVMYWNRC	205	0	233333333
KCTTVIYYMCIGLRH*RRAG	870	1026	995666667
KCRPVDSKPKYPEEFLWMEW	550	5	466666667
KCSTVYASGFWLPWTVVPGR	623	4	666666667
KCSSCEF*KVSNRHQLERLY	188	1	166666667
KCMRGEEFSFNK*LSMQLRV	119	0	33333333
KCMQLAAFTRLLWTGPSARG	957	49	486666667
KCMRFIL*GANIFYN*SYRD	148	0	33333333
KCMSVLRGQHSGRRGEGWTE	209	3	333333333
KCIIRTNKFFAFHVCKLTVN	358	5	466666667
KCILDRVRGTGLGIMKLKRG	139	1	1
KCIAGMSWCEH*RWKACRVW	1077	10	106666667
KCIYDFHHRKSSVRDSLSFH	606	1	66666667
KCQASETAVFCRCRWRREQD	213	312	313333333
KCPRVPNLVS*HLDHTDGLF	291	3	233333333
KCPSESMRKFF*AKMFQFF*	162	1	133333333
KCRISAMICDKAIFRVKRAC	188	2	266666667
KCRHFCRCETCTRYDPVHIL	116	1	133333333
KCLDSFDMSDMYSR*CCLMN	209	0	33333333
KCLVSMVLMYAVTMIWDAPD	188	4	533333333
KCLCAGFLF*ALDNCSVVLC	693	3	266666667
KCLFES*MHVLAEWMKILLS	117	1	66666667
KCLSRTQTYACSP*VWSQPV	221	11	10
KCEYGLSVKYCVGQTGGN*G	108	2	166666667
KCDLMRWSHFQ*LLDKGALV	108	2	2
KCDYPGFWMPGQSYKDSILD	683	0	33333333
KCALNIMLYSVCLVMVSRTV	165	1	66666667
KCGSSVVYFIVYQRKLKWGW	102	0	66666667
KCGRWPANAVYWHDTLSCAC	500	5	433333333
KCGEKRMKCFSDCRRWWLCQ	280	290	288333333
KCG*WGWSCQLTSCVPIVVE	264	5	566666667
KCGCVSMADCLVKSLSVSCV	416	6	6
KCGANHRRRQMPRTLLCQHP	167	2	2
KCGSTFPLDLLYMSY*LKMF	734	1	166666667
KCVRKCYDIYGLLSCCGRLA	537	29848	29218
KCVRTTVLHNRRVPDGLTMP	262	4	366666667
KCVLLWWVIKYVCVDTDAAV	323	0	66666667
KCVGYW*LKNWGGRDWMRRA	109	2	133333333
KCVVKELYWLWFHLSSVNLY	466	0	33333333
KCVVRAVA*YFRIIGRQSVV	122	7	833333333
KCVSRISSGR*PRTSVGNMA	143	0	1
KCYQSFNNADALM*SA*CAS	891	4	366666667
KCYLVLRG*RVSAVSLNTRK	112	18	186666667
KCY*L*RRYPPLVLPISFRM	126	0	33333333
KCYSYCLLAL*CTSIDAVN*	165	0	33333333
KCSKLRGYTCIMLSIGCLNY	1087	137	130666667
KCWNRYKHSDDIYGVGFPSI	402	0	33333333
KCWYRH*DSCH*GVRAHKIL	1330	44	413333333
KCCN*AKQASRSMTARKMW*	169	5	4
KCCILMLKA*VVFPMKAVAG	108	2	166666667
KCCDLWVKCVSGV*YMSFLI	469	1	133333333
KCCVENCRWHGRLSSLLFAM	427	2	366666667
KCLSRNPHSIDFMRNARYKD	1381	3	366666667
KCLWWFWLQDRKKRVMCLTG	148	2	233333333
KCFKPVQFTLSWQNVVYSFY	410	109	109666667
KCFKVRTDLWRSC*VNVCS*	137	0	133333333
KCFVSAMKAITFGIMWRRRF	161	0	133333333
KCFWGWMRTRGGVVGELPRE	350	4	366666667
KLKSDLMNRTVGDLPVRARP	571	712	714
KLKEN*CTFSVFSNMFLKLI	202	0	33333333
KLSSKDHRFYKVSMKRV*SR	175	0	66666667
KLMPLTTIPDEVWYFIGYRL	834	4	4
KLMVPA*SHNGHSNSGYLTV	533	4	5
KLMYLKLK*LLCSWTYVIYM	116	0	33333333
KLMLSALFLKVPAIIGRYRW	128	0	66666667
KLMFRHV*IFCGPLQLNYYL	181	203	207
KLIHWIILVWFSSGTLPCND	351	2	166666667
KLIVMGTNPGRVGNGWKRKS	439	4	466666667
KLIYLGGSSEFGTHFSA**S	338	1	1
KLQLVTLW*KYRCYSLLGSW	478	149	138666667
KLQSCCIF*FILNLGNYFFY	118	503	496
KLQFVGFCTNDAKYKGRIPG	851	64	706666667
KLHRLTGGHYDPNCDNGPVD	756	220	234333333
KLHSVQLNTRVLIN*LLRNS	658	4	566666667
KLHRSESVHVICTVCS*RPR	234	5	5
KLHVFNKAWVR*RRSFHRRI	926	3	433333333
KLPIRLMTCASNFNLGNCWL	718	2270	230766667
KLPAVNLVVMREWKALRFGV	768	4	366666667
KLLPEWSWKG*GSGKLDRAV	232	2	266666667
KLADT*RYMTLIWHRMCCDR	445	5	4
KLALVDIGLVPVIAIMCWMS	1286	24	236666667
KLAYIAMTVSITGFDPCAWD	1337	138	139
KLACVEGTKWAASGIAPNV*	565	12	106666667
KLGTLLSFPTVINVANMIQI	357	145	132
KLGRCRRKFMLYGCNLVQSR	589	4	366666667
KLGLSSIHFSGSMFVRCTFC	1086	749	741666667
KLGDWARRPCSSGPARTYGR	690	15	123333333
KLGVKLASTLGISRLPHTTS	465	9	733333333
KLGCYVS*RCFRKTQIMETV	414	78	786666667
KLVTYVPSNKTNCHDDDGTY	482	2	133333333
KLVIKLRIIYYASV*WTCIY	326	105	107
KLVMFVGIFSNT*NELCSTG	114	536	534333333
KLVCRMTGCFWVVFIACPYY	520	3	3
KLVLSNSALFRRTFAINPV*	143	0	66666667
KLYLVWPTCGDGCSFGLRAT	1173	5	733333333
KLYVAIMNSWILGKVGSYNG	948	3777	370866667
KLYSQTVSANLGVGWSSS*A	330	21	216666667
KLCLGIGCRRQDTQAFGPPL	139	317	312
KLLPLLIRSPILAWTGLEPE	324	3	466666667
KLLFCERGKSGSNQSSLTKT	315	1	133333333
KLFIRWVAWY*FSKTSLFQW	240	0	66666667
KLFRQQCDS**TIGDFAKKS	175	0	66666667
KFKLLMTSRWDTFNVADTYD	783	947	957333333
KFKDHVGLYKPMGSRKFLDW	893	5	533333333
KFKATWYRNSFRAMPCVKPA	129	0	33333333
KFKVHQMQDVLSWVGYHDGS	1167	529	571
KFNILPKLWMDICMIYLAVY	926	1	166666667
KFNGPKIVYFISTSMVLLVS	167	0	33333333
KFNCLGLWDEYHNSM*KHKP	337	3	233333333
KFNFS*YQTAQDSSIYISTL	917	3	2
KFTSCAVNNDIMLLLVRVGF	612	1	66666667
KFTLGHVNIVWNMVVYATQE	102	2969	296733333
KFTVDFYLTACTGTKIDFMV	665	2118	210266667
KFRMDGGFILNVVHKQHNMV	263	0	66666667
KFRDVFFPY*LWMFLN*SSH	369	1	133333333
KFSKIRFAFIIFGSKPYMRV	817	2	166666667
KFSTLCRISYITYLFFG*LT	387	1684	169833333
KFSHQVEILPSGTSIGSCER	142	1	1
KFSLDF*KDISQINQHRLGS	693	1	133333333
KFMHRWPVYMVSTGLSLIVW	467	2	233333333
KFMARDLRTYFIALQPRCKD	357	2242	2143
KFMVLITVRMIVIRPVSVRS	139	1	133333333
KFMCSELSNFCINCILRLVV	163	0	33333333
KFILCCLFPTYGREFCTSGL	156	9318	9382
KFIEHWYVFGYIFLRFYKFQ	253	0	33333333
KFICFRILFE*DGIGHTEDL	607	1296	129166667
KFIFTSLAN*DFTRLWSSTR	314	1	1
KFIFINQGLAVYCLRFNYKT	176	2320	239433333
KFHHGFLGELPAPEYSSESA	230	2	233333333
KFHGSVNGMFPAREITRDLR	718	8	766666667
KFPYVHLVFLARIYSF*SFF	190	0	33333333
KFRCHGR*VVRLVPVYRRVR	100	1	1
KFRNCVRKDFLSMHHFSVVF	573	1	2
KFRPVWPVWLCVEQFLNWSF	137	0	66666667
KFRYPWFNKSSTGAGVVTIL	112	0	33333333
KFRCASWLCRSTKAWRRCGA	644	546	597333333
KFLKARFGYQST*HIFVVLA	944	21	266666667
KFLHKQVFNFHVSGMNPMAS	202	476	500666667
KFLLGSVGTLQSNPTLFHLR	424	3	366666667
KFAKSSNKDHHDFYAVELGT	279	1	1
KFASVYWLGLFPLLMPTVVS	219	1	2
KFAF*FQISYSIYMFRGTYE	860	1	1
KFAGNSSVKIVHDYSGIVIG	195	55	503333333
KFACCRYVGVYYKTTYSILR	692	2	166666667
KFGN*ERFCP*RVHKT*LGW	613	0	33333333
KFGNSCR*SSSIISCSITSC	491	2	233333333
KFGLPREYNSSVPVGPASCL	236	2	233333333
KFGVGSLLTSLGYATRSCYL	1728	7	633333333
KFGSWDHSACYSRWYSKSFV	113	0	33333333
KFVYSGGLFTMLRSC*RDKL	333	1	1
KFVSLLIF*YVYYLSVSLGA	631	19	176666667
KF*P*KDTGCREDLKCLQMG	824	2	2
KF*GYYFECTVLNVLYVRCS	951	45	426666667
KF*VLIRKVG*Y**NKFAHV	234	0	33333333
KF*YVLLVSCISYWCNFL*R	479	1	1
KF*YVLWISRKLSMVSYSSN	386	1	166666667
KFYIPSDLVLVRCPST*KGA	268	0	33333333
KFYVCCATCGCDKINELPVT	209	5180	524366667
KFYYVTGDATLNRDLWGSRA	1098	4	333333333
KFSKGSPGWWHQGSLCMVAM	117	0	133333333
KFSVSLICYVTASRYSNYRE	450	3	433333333
KFS*LVYN*KLYHLLGMYHG	2521	12	123333333
KFSASKSDISLSSYVVIMFM	797	2941	2998
KFSGRYWTGIEGVRISVCLH	582	1	133333333
KFWLCDEGYWWNVASGLSSV	242	3	4
KFWDLC*YIAYSRLPESRAR	257	2	2
KFWYYIFCGLCMCYDFSKRR	114	529	547
KFCVRVYNYIVDRITSLMKT	779	150	151333333
KFCSRVFSQCMSYLSCLLDF	229	0	66666667
KFCCT*TTSFFLCVPVSAVS	259	63	67
KFLGYQLPPRDSSSGTF*YL	708	5	566666667
KFFMPTYN*AAGPVGFTGDV	433	19	166666667
KFFMDYNGILDFWFRTREKD	395	0	66666667
KFFLFDHNNNF*TEYLPRGV	237	4	366666667
KFFDRYMFTRGLHT*AD*CC	300	6152	604833333
KFF*VWNFVILMWWYCKIRS	200	0	33333333
KFFYILYAQWIYNAPNSGSF	1126	167	158666667
KFFSRFLFYD*VEQTLCYAW	304	2	333333333
KFFFSCTTKFL*SYMLWLII	362	62	603333333
NKNRKQSLDKPS*MSLFSGR	182	0	33333333
NKNVSTGWYCVIESI*YITC	128	0	133333333
NKTTFSICDAYDGYREWTDN	1220	2	2
NKTPYIDFVLTR*NTAYFQL	106	0	33333333
NKRMRVRVEGRLINV*AVGA	304	2	233333333
NKMTF*TQYLYFSHVRVI**	266	2	2
NKMEDHGMWDLIAYRGVIPL	1541	7	866666667
NKMGVKVYTRIAQHSGHLFA	121	171	172
NKQ*QCYIMYCVVDFLVFWR	228	0	66666667
NKRSCNGCGSRAHQDSL*FR	133	0	33333333
NKRHSGRFSVLQISA*FLDM	995	21	206666667
NKRLLLMFNRWDCVVSWDKC	820	0	66666667
NKRELNIVV**WRVGFIVRG	219	2	233333333
NKRGQFMNMQLEKSLYFQGL	427	1	66666667
NKLK*GDFA*GVRRAAVFTI	110	0	33333333
NKLFPAWLPMCVFWFYGFLA	365	1	133333333
NKLMMLGWNMCRSFMCGV**	1654	66	726666667
NKEKN*KLSYEDQHGITVLK	315	35	32
NKEECL*IERDWLNVQQNQL	412	3	333333333
NKDRGGRYSICRNYANPFVA	639	4	466666667
NKDVRFSLVVPKLWQGMETE	104	1	66666667
NKAHINW**HSRFQGILRDA	253	0	1
NKATNKTDRVMKPSAKKDTE	806	3	266666667
NKARWAPVRMEALLVAQRVG	107	3	3
NKGSPCISCFVENDLYYLKY	650	2	233333333
NKGVCDEVSVSSISVAIF*V	229	1	1
NKVEALLWTKTTLQCSLRSV	388	398	355
NKV*GCERTFVIPRVFLANN	371	1	1
NKVSEFYDGVHFC*ALKHKV	141	0	33333333
NKVMGAEGCTGLEL*VSFEN	1340	5	5
NKVVGNTNTFLEND*SNYES	232	84	893333333
NKYKLNLYMRVIGDQNNPVN	174	0	33333333
NKYYLSNLMTCLAQKLSSSG	106	0	33333333
NKSSLRVCRPLSWNMSMVSN	161	2	2
NKSGDSQLLRVYYIVLVFMW	546	1	1
NKSLFMKFCVSLFRLGSYVT	483	1	166666667
NKWSPEGNSACRDSVCTHIY	304	1	66666667
NKCQMSCNRRYEDMGYDRCM	290	1	133333333
NKCEIKLRKWQSSP*WF*WL	609	3	333333333
NKLTVPYTVDVNDTILDRGK	297	1	2
NKLTV*FLLRRRLFDSHVEC	179	1	66666667
NKLYFVGKWNGFVSSVCSLV	832	3	233333333
NKFKG*SVTGP*YCSDLVPV	111	0	33333333
NKFDRFMFPRVR*HSLSKCN	1154	3	333333333
NKFWNYLLKSISWLG*KLSN	195	1	66666667
NNKTKPVVFILSMYNYERFS	154	9	833333333
NNKLSRV*SQLLWENTG*AN	215	0	33333333
NNKYWWDVLYYNSTLLARVN	277	2	166666667
NNKCFPDLSRTHVRVNYICS	140	0	33333333
NNKFLQVSYS*PCCVNWIMY	335	0	66666667
NNNKVMWRRICLVWSEVSF*	344	1	133333333
NNNR*TRLRCCCLMVGTHSN	148	0	33333333
NNNGV**ICMTQVSSGIPLV	775	29	263333333
NNNCGRLGVYI*T*LIYLGV	355	0	33333333
NNNFMRTR*FRMI*PLSCYD	1488	130	133666667
NNTNIECSWWIYVWSRHNNR	253	864	827666667
NNT*SLNSISTYLRPSERCS	456	3	3
NNRQK*AKCLSLYS*LQQVT	228	3	233333333
NNRVVFTGRFL*PHCEVWK*	1369	2	166666667
NNRSELVPKSANRMGFTSLA	803	5	466666667
NNSMLLSDTLLGYRRTGLDC	709	4	433333333
NNSPVSPDGCLLGSSVQYWY	162	0	33333333
NNSAECRMSIKRSACGLQIA	155	3	3
NNSGSNKSD**MIYISVFQL	370	0	66666667
NNSYTGPVSCNHVAGCGTGH	164	0	33333333
NNSYVFFFI*NGGKSKPTHL	194	1631	171733333
NNSWMFYGVFHPCLHKGSNI	1244	15	14
NNMKVDAVVYIATKPGHWDQ	784	12484	123206667
NNMINDGNSMV*VDIEGRAR	506	2	266666667
NNMPFCNYEAFNFYNGMSAF	642	0	33333333
NNMFNRSLFGFCDYGKESCY	490	38	39
NNIK*CCTVLLAYSCK*DIG	291	0	66666667
NNINLTYRLYSVLDHYKLYE	645	73	703333333
NNIA*TYRVVKFCNTV*MGS	1114	5	4
NNIVIYDDLYNSMMALLWS*	693	1	1
NNI*PTNMCIDI*PNFQ*TR	1387	63	626666667
NNIS*WFNVVRHGKLACEPT	713	3	266666667
NNQTRWRLLLFRRSFHPLEY	522	1	133333333
NNQYINWMRKCG*WMVTYWP	675	2	233333333
NNHGLRTYIGPYISWLIYFS	179	18	176666667
NNPWFCGGSLWLYGSQYSPS	569	112	116333333
NNRSGYEYVIEFRLTSAVHF	473	31	31
NNRWVRKVSDYRVSC*CRHP	146	1	1
NNRWFRRGLGLSLDWTDCLS	221	0	33333333
NNLNSHLVLPFRGDDLW*ST	326	1	2
NNLATPRQRVWLQVTLPARP	616	10	966666667
NNLKLCNRTMCLVYEVCVTD	432	1	1
NNLHPDYDMGIGYIIDGDPA	309	1	1
NNLSPLISGVTRGSMGVLP*	192	9	11
NNLLYLLLLYVQTSAE*SSK	146	104	98
NNELDRISRTVCLWWVG*DL	240	1	1
NNE*YIVSFNGLRLLVF*VF	103	0	33333333
NNEFYRRYVGNYSLVMVMGN	147	0	33333333
NNDDQSFCAWVFNDVQ*ECM	385	0	1
NNDGTPDPNM*YCLCFLHGS	236	1	1
NNDYFTEGAGKGVTLIGALG	1138	721	763333333
NNACIYSHKLARMLSMWISR	199	1	133333333
NNATLGQAFSRQ*FVRLAFT	1045	11	14
NNAMWSWSS*DYAGKMLWCC	313	2	233333333
NNGPSKT*WVRCMTLLSPNL	162	2	133333333
NNGESANRSLGSHDRVFHHL	2405	3	366666667
NNGGMLLQIPRCDYDKKCSR	129	1	133333333
NNVRMYLSFRAIVY*FSTLG	445	1	66666667
NNVV*TWDSVV*ITDNLRCK	514	3	333333333
NNVFELCERSKLPIKKFHDV	251	0	33333333
NNVSLPYMSSIVIIGLIRR*	239	2354	2374
NNVIGASSGWELRSRMNDVL	297	1	133333333
NNVPCEKHRHASMYINAA*Y	121	0	33333333
NNVANW**WYLLPVCTQVRE	198	2	166666667
NNVGWVLHDGRFFSVSHYIA	100	0	33333333
NN*RAGPQISVTSCTIELSE	188	0	33333333
NN*RYGSNGSTRMHFWLLAR	141	0	33333333
NN*VIFLLGYF*SVSAMYGS	606	1	66666667
NNYIVTW*VGEFFMSGVLDC	215	0	66666667
NNYI*VIVCMYMSTKINK*L	621	13	123333333
NNYATCNVHCMFMMI*LVQW	297	59741	601943333
NNSYIRLS*AYDGSIVR*KG	682	2	2
NNSMYILYSGYTFGCYTRGL	198	868	943333333
NNSQEFSSYTWMNYLLIVKW	378	0	33333333
NNSWTDLRCVIYMSITGEPH	410	18160	179383333
NNSWQINIYNGVTRLIRVRA	1073	908	893333333
NNWYNTYYKSIKASQPRSSR	246	0	33333333
NNWYILPFAGFWDFGA*CCL	1608	2724	2669
NNWYQTGSVAEASIEPSSMQ	206	0	3
NNCNSSSSFIIPVAFTSVIN	1088	1	1
NNCVQTGSGGGGRCLRDTCG	311	103	109333333
NNLTKWLNHWRYFRFSSALE	469	1	166666667
NNLPTQIYYVLNSPSEVRLN	364	4	4
NNLGKEWKNIWGECLRRVAP	242	159	159666667
NNLVRDLVSDFVYF*VGYVT	831	0	33333333
NNLCQ*VCLVYTKCS*NTTS	645	4	4
NNFRWNVMVCYAFQGYSGVK	1176	129	129333333
NNFSVSFLGVDVF*FR*INV	331	0	66666667
NNFRDVNHRWWSGNTYVWYV	1967	15162	148156667
NNFEI*NVPSGTQCTYLGDD	797	0	1
NNF*QTID*QCKFLRCIWRM	847	3	333333333
NNFYKWGESCLN*VCRIHVM	303	1	66666667
NNFWSNGG*WNG*DICSAWV	432	2	166666667
NNFWFKLQIM*FMCLNKKMV	214	833	821
NTKTFRMESAIYTWGFFRCF	144	5	533333333
NTKYRRFFFNTVRLLHM*FR	295	0	66666667
NTNRVVWVVLAMKI*MVKTF	124	1	66666667
NTNAHVRMVDLVSGCASQWL	163	4	433333333
NTNASDWRGAMLLSCMRFYS	587	2	233333333
NTN*RFDRGLTFFADGVSFA	1076	1	166666667
NTTQAV*CCGVWMNDAGG*L	174	0	33333333
NTRCRSVTLMLGFSMESKVH	126	2	133333333
NTMTSHMFENNRSIVTYLDV	278	1	66666667
NTITIMHSDEYVMRVSYICQ	246	14	126666667
NTQDFGLCYIFFLQDRCN*R	381	2	166666667
NTHGRTFMRNGDFKSLYLFC	1514	211	208333333
NTRCGCWLVSAML*SVIYWW	111	1	66666667
NTRNDWQS*MLGRGETAFHN	333	18	226666667
NTRASSKGIDMGYCQYH*WW	207	2	166666667
NTLVMRWCRGCQWKEQLASN	169	2	233333333
NTLEPWMKYSMCLFDKISPT	502	2	166666667
NTLGSELLLFA*MFMARSNW	284	15	116666667
NTLVSVYEYFSMWGRSCRWS	179	1	1
NTLSPFQIEFGGWLMGVLFK	122	0	66666667
NTELSVMPGRLSNFIKLNVT	254	1	1
NTATSN*SSNYNDMPWESMA	168	0	33333333
NTALSGDCVRCPSAYEWVKV	247	48	516666667
NTA*VQVCQVTSVSFHDPAM	225	1	233333333
NTGFNCCNHFFRADGSLVEC	112	27	256666667
NTGVSFLMTLNMDGVVDFLI	320	0	33333333
NTVKKLHLLQHHRVYVCATT	321	1	66666667
NTVRRVCFAVVEMSASIMDG	141	2	233333333
NTVHWSDSCRLFPHRDQQCF	441	1	1
NTVWSFSSEWLFKQQLVCVR	275	1	133333333
NT*NNCNRKYKQWTLLSCSV	468	2	166666667
NTYVRSRHMAMSYCRMQMCL	659	6	566666667
NTSFRGTTTRKSY*PSILYR	787	5	466666667
NTSIQQIPLMSRLGVAFVIW	592	2	133333333
NTLNVWACVGLLLQ*RVVEG	147	789	767333333
NTLTTFVIGGCCLRFEASYM	116	35181	340756667
NTLITRVHHDQLPRLSDLLL	154	4	3
NTLRMIPADFPSGRLEQTKV	249	1	233333333
NTLLILHIDICYVYSVILTF	316	1	66666667
NTFQSKDRGQWCSTRNAYKG	584	2	2
NTFDVVMT*GCWGVNSFVLV	232	1	166666667
NTFGLEILRGWSYVCLGRRR	435	731	719333333
NTFWLGFPYSLLQALCHALD	203	1	133333333
NTFF*TQINAKCLMGIANGV	244	1	133333333
NTTSARSERR*NYLQASKIR	493	2	3
NTSMNCRKVMYDMNIYNLSK	232	57	61
NTSHGFQSNPRGAYERILCV	549	1	1
NTSFFDGTFLY*KVVFCGRW	247	0	133333333
NTMMGV*GSGFKPSRFSTT*	390	1	1
NTMLAFAKKSRMHFSLLLLV	437	3	3
NTIMFEFICSIGITVYD*EC	345	9	103333333
NTIEGPRYYGTFAISNGVTQ	191	1	2
NTQVTQVILYLRPWV*AQWL	555	42698	419913333
NTHGR*VGGMVALGCTSKGN	270	209	211333333
NTHFFVMRVEFGPWYTSSCS	138	12	12
NTRCQFSTIGHFAASHDRRD	377	10	966666667
NTRGWDAGS*CAARMSDTGG	289	3	533333333
NTLYSFVRGCKPRMEFNRVK	356	0	33333333
NTLC**LRYRFDASSRYGW*	1043	5	433333333
NTLSR*CSGRAGQADRLLRG	429	911	968666667
NTEEDDKRVRMGELVVEYSN	526	16	16
NTEAVR*LRWFFLPSSHRML	160	1	133333333
NTDSFCLSYVPHYEPAGSPG	551	3	333333333
NTANKFSLFKTGMVWVSFFT	442	62	656666667
NTAS*ASTVLLFCSDKRWCN	1229	6	5
NTAFADVDAF**LFEF**AY	329	1	133333333
NTAVSYFNHKSVAFFYFCDL	318	398	383
NTGSLWG*RVV*MAGYSVF*	451	0	33333333
NTGGS*FLFNVSFLSRD*WW	342	1	1
NTGVIYDAT*EARWVPCVGA	253	1	1
NTGWILPYCKRGNSALEGWL	582	316	365333333
NTGFTLMGCWPMYYCWSFSW	146	0	33333333
NTVFLLSFGCCEYYRFWGYL	234	8050	8025
NT*NNYGSYCLKQYRSFAQ*	174	2	166666667
NT*H**SHWSHLDPGTC*QH	225	2	2
NT*VESFILVEMASRPCANA	488	4	733333333
NT*WFNRHYGDPNCAHFLLD	200	1	66666667
NTYYFKALT*L*RAVMLGSD	104	0	33333333
NTYS*IYQVLVYGSSRRSCA	142	3	266666667
NTSMSPSQYCC*ERIYLSEL	165	22	226666667
NTSQDG*YEGACSVSGTWDS	149	198	215666667
NTWTCAQPRVTLLAQLYELN	223	36	386666667
NTWEWLLPEMSNLLSWFSEW	746	5	566666667
NTCMLRARVSVMQNEE*PLV	392	3	333333333
NTCRSYNRNVIIRARPRPGL	246	332	328333333
NTCGMRSLGKTFRIVSSLGS	322	3	233333333
NTLKVQIV*IISHFCCYNMS	737	112	105666667
NTL*RYVTIVFMNTYVGYTP	1011	6	5
NTFFQYDPRHRGHTAGWCGE	252	2	133333333
NRKEQVVPLHVRSPI*HS*L	693	20	163333333
NRKFHIMTFC*ATGSVPWNR	283	3	233333333
NRNKAASYNGLYCFDPAIVD	530	1	133333333
NRNTTFLNYF**IYPYIEMS	145	7	8
NRNQRSVDRCGFSWYGTQIG	157	5	433333333
NRNHMCRSCYMGWFRGRAKA	905	2	233333333
NRNPYILGYLRPPEVDYWWW	208	0	33333333
NRTSYQNLIDNATTVSIMF*	268	11	9
NRTGEYLYRRWVQSGSGGKG	114	1	1
NRTAFPCFLA*PDRRKKA*V	344	2	166666667
NRRMRKAEPLP*RAR*SCYV	118	0	66666667
NRRGANCVQS*AWVGILIRF	527	3	266666667
NRR*NVTSRCNGYNEMDRWN	288	1	1
NRR*LAFISRLISMLFETFP	282	1	66666667
NRSDPDLCNKC*TQWSGCVK	467	25	266666667
NRSLD*CVGW*KFVKSSWEG	917	1	133333333
NRMEYV*PRHAQSQGAGTW*	416	5	833333333
NRMFLLVLFVEL*G*LMMRL	668	6	6
NRILWSPNEKLLKHVTQVTL	488	1	1
NRHRWLYLRMRLYRYLEGVR	245	0	2
NRHMLNTDRRPQVRLHFGTL	494	3	3
NRHWRFG*EGFGCLAHYSYG	359	41	406666667
NRPSSRKSGWSVSQVMCRRS	214	1	66666667
NRRYLKPSGPEEGWMMLSGT	218	4	333333333
NRRCGSVR*VNGRT*PPMWN	164	1	1
NRRFSSGSVSSLKFLRSVWA	315	1	1
NRETGANCARMPKVNVWEQQ	359	5	666666667
NRECCTSDLRIMNVLRPL*Q	1588	12	12
NRDTM*NVYNGKGDKDLWSY	1283	4	3
NRDVVKKLPGPSSFVMT*RS	441	2	2
NRADGDKFSSSPSPTWKYME	121	0	33333333
NRAVGNEAYCRSGWSGFHSL	176	0	33333333
NRAVGLLRYTMVMGT*FQYR	131	0	33333333
NRACFGYEDKLRAMLHLYRS	340	2	2
NRGTEWISGECRYHWQDVRQ	1146	7	966666667
NRGISLGIHLRPGCMCAAHR	135	0	33333333
NRGC*SIAHPGVHSQPSGFY	124	0	33333333
NRGFFGSYGVPELQNMDQFE	105	1	66666667
NRGSAPYYVTICYCNLC**F	710	29305	29931
NRVLSFPRWGAIYVYTMTEF	331	0	33333333
NRVTCYSMDRNIM*VEWFCS	241	0	33333333
NRSMSISGMTGYEQLKRHGT	735	5	566666667
NRSIVYGYFQLYENFNWPFS	608	12	12
NRSAYLGRMVSI*TFMWCYR	247	2	2
NRSGEYRPLMMCVLGPLSTD	518	8	766666667
NRSFNMHPCGILKKNLVVGV	147	0	66666667
NRWMRGDTVWNVGWWSPNWG	309	3	2
NRWLYFHS*CG*MVGKHWSV	267	1	66666667
NRWYKLRLYICYDLRIAVFN	534	0	33333333
NRCDFPLYV*WSMCAVTL*D	205	149	147
NRLPFKYLSIDIYPCLASLA	1189	6	566666667
NRLERMLLTDTDVSEKGSLG	229	1	133333333
NRLDNFRHQTEGKRRV*LFA	257	0	33333333
NRFMN*IGFTIWVGCQQRV*	535	2	2
NRFIIIIPGLSGMMLK***N	144	0	66666667
NRFQYGCNSGSMTVWGALWF	111	0	66666667
NRFAHNALVAL*CHVPSWLP	517	238	236333333
NRFYIWRSDRNYTLVACRSK	155	1	66666667
NSKLPAEFLFFQYECMESPR	261	1	66666667
NSKGN*HINILCVVFGTELS	100	0	33333333
NSKVFS*ERISRWCLDRAGC	133	0	33333333
NSNGTFGQCLVM*FYWPFCF	516	1	166666667
NSNFRLTCTFSSMHYKLARG	101	18	146666667
NSNFCCVGLCTNFAWFVCLM	178	6563	659366667
NSTLRSLYTVFFIRMLQMVG	869	3	3
NSTFLCLVGFFCLVFSLRQG	224	77	773333333
NSSTVGMIAF*KTAN*DTRV	1556	7	833333333
NSSRGQPHLSNFPIRHHHVN	119	1	1
NSMNVEHNMYNLFIYMPSFV	156	1366	144966667
NSMNVGSFRSSEWLVLFENV	175	0	33333333
NSMILDKNRDSTNFVSCFSY	1059	2	166666667
NSMPATIYFMRSPDIGFSV*	181	29	243333333
NSITTICVMSMGTDWGVFRK	534	1	133333333
NSITSRYNGTDGPESVSQ*S	165	1	66666667
NSIESNSCKWVRNVCTANSG	222	1	66666667
NSIYTESHGCTSSCLYGSGY	283	1	66666667
NSICSNLDDSCEAKRTSRFH	375	0	1
NSQTYTGCAVGYVLVNVMGL	919	4903	473366667
NSHH*VLYLDRDG*EMRLFK	556	2	233333333
NSRWCCQ*LCNFYHGGLVGD	100	101	996666667
NSRGN*FETVNGLSYGSGAF	328	2	133333333
NSRLEVGSNSKQDLMAMSKT	834	0	66666667
NSLVYCKKPSLPFHHGCK*F	407	1	233333333
NSLAYV*GEVSQCKRSTLVK	589	3	533333333
NSLVLFFSVGVLRL*WFNSE	300	9	933333333
NSESVICVLQGGFIRACV*A	489	2	2
NSEHTNLSSHLGNIRFINCL	118	1	66666667
NSDRL*LFYGCVGISNRKGR	597	2	2
NSDCEVPFTWFVMLIGAPGG	183	1	66666667
NSAVATYCVVGQVPEK*KWG	186	2	233333333
NSA*TWVMFESALRMGTLWL	1452	8	966666667
NSGHYFKDKSWCQMRS*PAM	217	0	1
NSG*RSLTYN*YMLVPLLIH	217	0	33333333
NSGIRSMWSSLLKRHHGQ*R	153	1	133333333
NSGFI*SVMRDMILL*VRKN	235	0	66666667
NSVRNTYWKAPGNLTEGVSG	383	3	266666667
NSVLVLAWWVNANCGLREGG	723	1337	1311
NSVETLMNQRCWVCHTCCVK	318	1	1
NSVDRARFMRMWGNG*LGTR	481	5	633333333
NSVDSRWGDQLARICIHGMT	271	3	233333333
NSVSSMTRGLELRA*HIITS	645	2	3
NSVFKGFLNRFRF*Y*MGEL	176	14	14
NS*NRHDNNT*KSF*LTLDM	251	0	33333333
NS*IKSHSWFSGDQWLSLLH	633	2	3
NS*SAYLNAKNTLIRMMIPG	1003	2	233333333
NSYSTFFLIMSVYVHVESCH	276	1	66666667
NSYIRHSFLQTRFISTNV*S	604	2	3
NSYVWNRFGSGVTIG*DSGG	1035	13	136666667
NSYWWFANK*YVPFVVSYGR	893	90	873333333
NSYFGRAFNVSMPYKLRWKF	450	0	33333333
NSSVW*L*KKMFSRNSKSYG	623	2	166666667
NSSSYVDFGTICMDSIWMS*	289	1	133333333
NSWWTVLFRFYKALSLPRAR	283	1	66666667
NSCSWDSIITLVVQWLARQH	654	2951	2896
NSCPGD*WPCYDWL*RRGSG	755	4	4
NSCVAWC*DRLRTLSTVCAC	238	3	366666667
NSLNSMVYYEYFYFLVYVCG	246	1	166666667
NSLGRYSFRFVRCEGVWKTR	327	1	66666667
NSLCLLNRQ*GIHPIG*VFE	147	1	133333333
NSFMPMTWLPFRSQTEKRGS	426	140	139
NSFRISGLVDLVNNLSGYLS	779	1	1
NSFVYGCKCYALTFLRTFLV	556	1	1
NSF*EFSVTYR*HSFRVSFT	256	0	33333333
NSF*SSTICSMMYGANIKYP	237	27	306666667
NSF*CDLVQCYCLSVVGKER	634	2	166666667
NMKSWGSVV*FVAHLSGAW*	258	0	66666667
NMKGTPVYLSFYDCSRPVGW	155	65	723333333
NMNLVILDTHN*SGPREYHG	257	38	346666667
NMNGF*YR*C*NGAENVACV	231	0	33333333
NMTHEA*QDLNSPCWGFIAH	260	1	1
NMTVFT*PQKYLLCRYSEYC	1364	9	866666667
NMTKRWMVCYHFFFKNYDLT	182	0	66666667
NMRYLMRNRYNVGPQDYISD	317	0	33333333
NMMISCVNTLADDVFRGGFV	1927	4	4
NMMGMAYSV*YIPFTLLDHG	105	0	33333333
NMMWCVKHYKSVRSLLGCLV	601	2	133333333
NMMCISSHGSTTSGFLRSSL	757	196	207666667
NMIYYMFEYAWPCIVER*DF	115	1385	141966667
NMIYYGVL*PSKMIVAFGYG	933	2	2
NMQFSSTFRYSGYYYLVEHW	674	26	256666667
NMHN*VT*VHPYMYADSHAY	246	1	1
NMPMQSYTIMVWSLQGMAAG	145	1	133333333
NMPEFC*TY*VMLKLCYGTG	1042	6	966666667
NMPLVWRLEPTCCEVDQTLA	671	16	16
NMPFYRFAKRTWFRNPQSFV	445	0	33333333
NMRTNLWNIIAFLSSRSIAQ	220	4	366666667
NMRHI*SFLHGWCSTFTGRR	169	2	233333333
NMRSNRVSLVPDGMLRLSAN	176	4	533333333
NMLVVFNAPYYSL*LRLSVC	333	6383	675033333
NMLKGMCWVTLCIWMYMRLC	630	283	305
NMLWASMYH*ARRYSDEPFG	553	2	233333333
NMEQFTRSIKSIGKRFTVTV	217	1	66666667
NME*RRKSFISFGE*LERMC	305	2	166666667
NMDKRSNGFRKCMWLS*GNM	268	0	33333333
NMDSGLVMVVLVCDDYMTTT	183	1	1
NMDYDIKEQFLSRVPSPRES	316	1	66666667
NMAVTVHISDLLTVDRNKSL	577	11130	108253333
NMGIFALGAEQD*ADKVFAT	140	0	33333333
NMGLFGGILVFVMWLIMCSL	271	21	216666667
NMGIRRFKFYIVNA*SVEEG	321	1	66666667
NMVHNDRSRKVKLSWCATFK	225	3376	347666667
NMVLWWPIMYHLAWRLGHDV	429	2	266666667
NM*ILFIG*LYRGSVKTRRI	113	0	33333333
NM*IASVAKVLW*QECKACE	251	2	3
NM*AALSEFCLCSDGIQREL	770	0	33333333
NM*AFANPTSNPDFETCNLV	202	1	166666667
NM*GCAFWQ*AHWTGPNQWG	363	3	3
NMYNLGFLSYYLKISGYLLD	862	0	33333333
NMYTWAE*LITYYEHGFQRN	281	0	1
NMYLDVRRSDGICGHIY*SV	488	0	33333333
NMYSCQYVCGTALDDDWVGC	216	4290	4235
NMYFEVALFT*RIAQVTPFS	671	1	1
NMYFCLFFRIVLLLGNDKIA	1176	0	1
NMSCKFSNPWNWFD*YCCIW	405	3	266666667
NMSLHRAILGFKAATIMRSL	252	0	33333333
NMWTFRSIMIPALFYEIFIA	992	1	133333333
NMWLCNGSGRHRFWLR*VGN	293	1	166666667
NMCQPMCVIVDWIIFISCVG	1693	152	165
NMCWFKPG*SRIVDGF*WHA	2636	15	15
NMLTMDKEW*MNRSHVTLAS	206	3	433333333
NMFNPFRFRISNYEVCSNMC	526	2024	2224
NMFTETDRILVLFIRCLVDC	100	0	33333333
NMFIRKEYWSTLALEIFWWS	783	2	233333333
NMFRIVASTY*FLSFVLL*S	233	1	2
NMFGLPKLVLSDLVVRV*SE	472	19	21
NMFVSSRSM*SDTPRLWSGS	149	0	66666667
NMFSLWVYKLAMFWIY*SPV	273	0	33333333
NMFLFLCVRVCGVAFDKGKV	400	29	306666667
NIKYSDYFFCSATFLSPMQS	156	368	369333333
NIKFHVFDLCDSPHGWLPDR	358	0	133333333
NINTSYHNSPCPQYTLASMW	171	0	33333333
NINMWSLCRFLWDAFARR*I	523	6	6
NINRAQHISDVSCPDENLCI	146	62	706666667
NIN*VCWHSNGLLVSSGMAG	286	1	133333333
NINYGSSA*ILRRGSNMLRF	468	0	66666667
NITKTRHFLSLNYYNVYAFS	408	486	511333333
NITMMGLVVTFVAISVRLSL	141	3	2
NITQLQLRR*SHLFVNKNR*	381	5	433333333
NITLYFKRSLDLFGEPMWTQ	515	19	18
NITDDRMSSWIRFVILVSTV	481	0	133333333
NITLTVLGYSMWSGKGKFPF	279	787	779333333
NITLRSQGIVRGQTFICLFW	410	1	133333333
NIRNRSVNDLIRRDAYRLAL	321	0	66666667
NIRNDVLNQLT*GRRWDWVC	360	21	23
NIRPQSLTSCTNFAEFQRM*	431	4	366666667
NIRAKNRDFRLGLANRKETA	304	6	566666667
NIRV*ATVVCTLLVHIDCST	212	0	66666667
NIRSYPVNYKHHFT*SAISY	580	6	533333333
NISDTSMISNGYCIN*MCAT	109	1	1
NISDFVKLVSYWVSVRCDLR	183	0	33333333
NISGV*LICSDLHGVTGSFA	235	1	66666667
NISCNSGSPGSNMTGCQESS	124	0	66666667
NISFADSCMNFIRYY*SHVL	425	35	37
NIMSFFHLSLGVDFVHVSPG	1366	11	123333333
NIM*EITNRDGNGGGPRRQR	221	4	4
NIIACMYKLEDSGRQFSMLE	592	844	868666667
NIIFLGVGSVFKNWRTTILS	925	398	396333333
NIQTWGSGHVSTSDG*TDHR	411	88	803333333
NIQPEK*ISN*KNHGRYY*A	745	2	266666667
NIQDLARSLDRDWTYIGIES	398	127	118333333
NIQWLLQVDEDFKF*SEWPF	452	16	163333333
NIHRNYIWSSPTISDVHFGG	358	5	5
NIPAYTSMTFVLWTIL*LPR	484	4	3
NIPLLLMFHSTIWFKMHIWE	1075	40	376666667
NIRTKILLGY*FRTIRAKGY	403	3	2
NIRQVIKGVSCLHIMWEKWR	440	2	166666667
NIRVNDCVRHPSGDVQARVS	427	3	333333333
NIRWRGNPFPCIVRNSVGEI	519	5	433333333
NIRLRFCFRQMEWHNRFRDC	461	174	187
NIRFTSLFRLCYFSCDSVSN	1078	1620	167733333
NILMY*QRGHTGLI*NKHRS	215	0	33333333
NILAMKLFVNKFHVIFDEFL	122	0	33333333
NILASLKKMLGFDLGKRLLN	897	0	66666667
NILVLLVTGVTLGR*STLRV	586	300	288
NILLMYFSLK*SGFGNSIAF	436	1068	1106
NIEVWMFYSLMNMNEA*PWK	185	0	33333333
NIDSWVKGFVKY*YD*MLDG	237	0	33333333
NIDICDVWFMNCLYIILVAQ	1536	2094	211833333
NIDSVLRNYSCDHRKYHSLE	184	0	33333333
NIDSELSCDYD*YATARNFD	270	1	66666667
NIAMSDMDILLMQRAQKWLR	105	1	133333333
NIARNFRYRM*CLGFFIIKF	880	0	33333333
NIA*LCTRLMQYENRSSNRQ	162	0	33333333
NIAWTVDRYRKGSARGV*GR	384	9	833333333
NIAMCCRFGEWLADLQVNGY	628	1	266666667
NIAVPEKAVYTYSPSETQAL	320	1	133333333
NIGNYVCKVCNIVYYYVSGS	159	2574	2746
NIGKMLRALFDMSNVRT*VK	1189	3	266666667
NIGRVNCRRGAIFRV*WDGG	360	2	166666667
NIGGKAKSILCFGR*GGMA*	192	1	233333333
NIGSVKN*GCRLTIPFNVHL	402	2	266666667
NIGSWGVSRLSCLYAGLANG	174	2	233333333
NIVKGFRCLCVNLTDFRETR	115	52	56
NIVRYAMELCDIN**LARNG	182	81	84
NIVA*CGVNYILAFLG*LFL	931	1	166666667
NIVVVYIEFSGVHPTLVLLW	895	4	433333333
NIVQEHTTCTEVRGVSALAR	122	1	1
NIVDRCFRVCTYSLAE*PVG	449	3	233333333
NIVGHAHRLFNRMRCLRLYQ	924	4	366666667
NIVVPRRL*ILDVLKVFFYF	337	35	336666667
NIVYESDVVFSCISKYWL*K	783	1376	140166667
NIVLTLSRGF**RYVCAMII	500	49	51
NI*YQVVLCLMYGTYKRES*	1935	3	333333333
NI*SGTW*RRRLCHFVCNIG	419	2	3
NI*WRSSKYTTDFHMRGGYI	236	1	66666667
NIYNPVD*YRVSFHHLSDAS	164	0	33333333
NIYIWVSTMFLLKSEQSSSN	277	879	930
NIYLFMLMWDWTSYMALCCV	315	134	128333333
NIYADNARVWLPRGDRGLEW	122	0	66666667
NIYGDNVGCYSTECYNTKLI	368	0	66666667
NIS*QGGFAQWHWCLGCVSG	164	1	1
NISFGSYILLRFLMRVE*LG	228	0	1
NISMTTWW*YYDAVIVRGIW	104	85	87
NISHVVNLHAWLYRLL**RS	176	31	41
NISELSVIVRTNPAGLILAY	642	0	33333333
NISGATMEVVIYHDAVCESN	267	1	1
NIWFKFPHVLNS*AIVMTY*	144	1	66666667
NICITHPH*NNCASRHLNMK	138	1	1
NICRM**NLCGWYSVE*VEW	319	1	133333333
NICELPITHKVGSWV*AGIS	263	2	3
NICSTGPLFWNFLFVV*TNL	446	17	223333333
NICLGMCLYHGVSDAVDQSR	252	5962	580233333
NILNFMDS*LLPFVCLITSV	203	0	33333333
NILTRYS*ASQQFYVFASTA	612	3	433333333
NILTLCHCGLTDKAVSLC*W	896	223	233
NILRATTFCVDHLYSSFFCT	173	1126	119233333
NILVTRNNKHTSFCYTSLLL	1077	82	80
NILWSNLGRMCRQLFAVFWS	389	1	1
NILLIPMRGFSRFRSVMVIP	165	0	33333333
NIFRMHLGQASQVIIFLDCR	104	74	783333333
NIFSWEAVEKARYAHSPLNN	467	0	33333333
NIFMLTLGCGCQAFCSVIMT	467	15	15
NIFMWSSTEIHCRWKVFLRL	733	2	2
NIFQGAICYQTYGGVFPYFL	562	2150	215633333
NIFRRLLSIIIVFDQDRRKM	373	0	33333333
NIFRESEAERRALNKFYMSF	119	1	66666667
NIFEYPGYRRYVCCVGWV*R	900	648	669666667
NIFFNL*PLGCSYSWIKFWS	487	3	3
NIFFVRCYFNVLYNGALCHS	477	4473	4426
NQKSLFVARETSTMFPSPYV	449	3	266666667
NQNNDHSTWSIFKLCEVGCL	377	23697	23823
NQNIVVAVEVQVWFICNFVH	315	52	526666667
NQNVSLGVTMCFNSNYDRQG	110	1563	159866667
NQNCLHTTCVCSRIVSDAAV	665	3658	3550
NQTNSGQRVY*WMSPLFSPP	166	0	33333333
NQTPLMLACSADFHSISSWT	420	1	266666667
NQTGSRYRVFGNFHVTACFV	699	13	126666667
NQTCTE*S*TKRGNSNATNL	199	0	1
NQMYQNE*GTSAAPVNSLKC	382	2	2
NQMCIATFHHMAYT*LMRTG	599	91	846666667
NQITDMLIFWFVGIRWFYSE	114	0	66666667
NQQPKSLLYVSRRMQGTMIF	246	0	66666667
NQHINALGMGS*DTTVYICR	256	14	156666667
NQRIGKTGFYSRSRARLNKT	918	200	210333333
NQRHVIPNSIVLWWGELDLF	141	0	66666667
NQLLTVSWYSL*GSIVNGVN	569	64	706666667
NQLKGYTIYWVL*YLSL*LF	419	264	292333333
NQLRVLMTIFWPGMLNTPAV	318	3	433333333
NQLRVLMTFFWPGMLNTPAV	122	0	33333333
NQLVWSLNNDLGMENVGGRV	102	2	2
NQESSQVRLCVN*SCIFAIE	193	1	66666667
NQDPRSRLLSNELYGCHFVL	841	5	5
NQALTTSPHSYIRFSCTCMF	112	45	453333333
NQAN*CVN*GGHKMPRMGLF	1295	22	226666667
NQAYR*QFNVVYFG*SS*CE	455	1	2
NQAYLLWVKMFNN*YFDNLG	115	0	33333333
NQGLRWLTDRDILRIVEVGM	184	1	1
NQVQCKCSYKVVEVG*EFTG	940	9	10
NQVSIIHWWAAYDYWSPM*R	479	0	1
NQYMFFGSHRD*GLYLRGAV	221	2	166666667
NQYLSMRTAHSGEVYQPLVF	113	0	66666667
NQSWRVVRQVCVEETRMMCG	437	7	833333333
NQWDPMFDRIPTMAALAGPG	256	60	58
NQCAVQGLYRRRMVHDRQED	374	0	66666667
NQLIGHVFSFVDKSKSFSSS	192	2	133333333
NQLDTNSIMLVFLSNMMLGV	808	271	287666667
NQFNVFFASVVLVVGCICNH	1145	18419	185486667
NQFLMVWSDIDVRKDVRFLH	691	1	166666667
NQFEGLKMRSTKLGAGGS*Y	448	0	1
NQFVVMDQVLVMWGCFDLTR	280	1	2
NHKAIYLRPSSTNPEILSRA	125	2	2
NHTSNIGSRGTAFFWVLR*H	161	1688	171133333
NHTLVLLIRNSNVHVSTAQS	143	54689	53877
NHRKVLMVVVLAVHNMGCCI	101	30	336666667
NHRETVFVVIASRSWHARFG	164	0	33333333
NHSGRYGRRLILRLGFFGVG	1321	5	533333333
NHSVYVYMLMALTTWGVLSS	183	1	66666667
NHMKFAGLGGCYSYCTFLVD	445	2509	2555
NHMGIVRVVLMFGSYITLI*	508	1	2
NHMLL*RHYCNKWRLAFWWV	169	1	66666667
NHITMFDRVSYYVKLKHYVA	289	3	3
NHQGVGSACRLVYNVWTGSG	141	3	266666667
NHHTEDMVK*YPLVLDPSSP	442	3	366666667
NHRQDKLQNHVSGLPSIGSL	386	3	3
NHRAIYF**LL*TSDFAYVI	110	1	66666667
NHLMSMFDCSDTQMSSSSIA	473	4	433333333
NHAQMDMKTHVINRLCKE**	145	1	133333333
NHAVVCLDFNGGFPGQA**W	486	1	133333333
NHGWLYGWVVVNYTFTTGVM	1895	3	266666667
NHVNNLIHDFRPALEHLRDT	308	2	2
NH*WVGNTHDRY*FW*DRSK	755	2	166666667
NHYSSVMKVFCDRFTSAIGG	327	1	1
NHSTVYLLMEISTGLVISGN	315	16	18
NHSMRPNRTVSGMLTSIYYR	294	1	133333333
NHSVTWLPD*REGPLLLVG*	143	2	266666667
NHSMRFVLTMPILWKNQKAG	108	0	33333333
NHSF*YACLFMKLSFRSEGW	245	0	33333333
NHWTSWMPGIVQTVGRFQ*D	419	3	366666667
NHWWIHYDDLLLAHDFLHLW	420	2	233333333
NHCPHTKWGTTYCAHGCIHA	138	2	2
NHLIV*WILIW*WLNISH*C	1658	4	433333333
NHLGLTDCTFQGLDSG*ECF	406	0	33333333
NHLLMGGGHKDAVGQSVFGI	252	0	66666667
NPTLGHKNVFVRYSF*THRM	197	30	293333333
NPTHLLPHTEIGVLDTCAF*	103	0	33333333
NPINRYCVAHEKLFRNVRSV	178	5	566666667
NPH**PGRGQDVCLGFVLTA	259	0	1
NPLRWEWAGVWLRYTR*LKF	117	1	133333333
NPLYEARKRNRLYTFGATRF	347	108	106333333
NPETQYASLGRS*WRGFWQH	468	3	266666667
NPE*RLSSLSSLGAISYMIY	172	0	33333333
NPDLNKT*VTAREVMGKPCR	108	3	3
NPALNRLMDGVNRFPLKCYV	1464	9	766666667
NPGGMQDEQEVVIWAPTRFL	485	2	266666667
NP*QAHWVVELFCESRVFLL	584	1	166666667
NP*LRFTRYWVIVKLLCSVR	582	1	1
NPYINLLRFIDSDSSALV*F	425	0	33333333
NPYGYALAWFGFLG*FSFCS	556	2	166666667
NPWKKWIRSRLNSMATTMFT	244	1	133333333
NPWL*YCECQLFAGATPRMN	1766	6	666666667
NPWVRFVVSCLYAVSQQCGL	286	233	234666667
NPLHP*KRGGKWNRNRICLG	865	6	733333333
NPLVSGMNGLTSSYIVSMDY	685	2	166666667
NPFYYTGLTIPCFVYHRIKS	952	5	433333333
NPTYYRARGE*RNKEEVLSL	308	46	446666667
NPTWVRCYWHFWFTVNGFQY	437	0	33333333
NPRGWAVEMVDYHSTFLKPE	173	391	393
NPSFNESFLSGSQKVQILMG	225	0	33333333
NPMQPFFSNGTS*VRSVHTS	133	1	2
NPIGFFHDLGVWIWWSSMAT	390	0	33333333
NPHGMLSTRSGSVFMPTIDT	285	0	33333333
NPRTQF*G*LWEGALAKHVS	772	5	5
NPLYEGSFFWGWKFIDFRQH	119	0	33333333
NPLFHSPV*YDTFSLTMAGS	187	1	1
NPLQRTVYWFIIKRDCFHSV	1267	1	2
NPERLRDVVLVFWMDYNIWL	578	8528	834633333
NPELRRGWFTWYPVGPGMKQ	157	1	133333333
NPEDPQSMLLVVGCVEKN*T	151	1	133333333
NPALSSWAEGSTP*NMLNMP	153	1	1
NPGVDQTHFLGFLI*ILFFM	872	0	33333333
NPGETDQRQSWSCSDCPAFS	167	3	4
NPVRISL*LADENGCQ*VMV	527	5	5
NPVMTA*SHPLHYVICFSVG	523	3	3
NPVINT*YVPLSWRCSIVWF	481	3	2
NPYKLTLPLTSLLLYSIPRA	153	0	33333333
NPYTCMKTHYNRRNI*LQRA	128	28	34
NPYIINLFCYKIVRLGAIFT	416	193	211
NPYAHTGHCVIRGFFVA*HL	229	1	133333333
NPSCTRKVLVYSY*TKCALW	299	3	233333333
NPWIAIKWHNTVFLRHIWQM	1789	8	833333333
NPLAIVAS*SIINVNSHYLF	717	1	66666667
NPFLFAYANYLLLMCIGRVY	215	1	1
NRKWIDRLVYKGNNPYHGEV	104	1	133333333
NRTTSVWG*TLDVNYIRYMG	330	0	33333333
NRTCVLSNPFPFPHNIPGVC	557	2	133333333
NRTFSHWTCLYLFLSTLKRE	392	1	66666667
NRRS*PERRYII*NVFYRGC	294	0	66666667
NRSTKTMSYWPLVRNLLT*A	214	2	5
NRSREELYARNKQYFSFI*R	330	1	66666667
NRISGLGMSSKGKRGKVMLK	160	2	2
NRLSELGPCFHLFTSV*ICA	123	0	33333333
NREANLDDWLGRGQFSMIWW	163	1	66666667
NRELV**LPYRNIFVCEAIS	1000	1	1
NRVGSIPIGPVFTADVAIVL	220	129	117333333
NRVSRKRTMTRNWSSSHHLG	1056	15	15
NRVGSSGSRYALHRVSSS*N	734	722	747
NRVVHFISIFGFMNS*RSMA	262	74	776666667
NRVVGKWR*EKQFDGVLFSF	103	0	66666667
NRYVLCNLVVISVSGISLCT	193	2110	212033333
NRYYYISSQGDDMQAGCFHY	290	0	33333333
NRYFLFVGLRLATCASELAG	356	2	233333333
NRSLWA*GLVMAYYA*MR*R	325	3	233333333
NRSLGNHAEYNHASRLKGDS	1123	4	433333333
NRWKHYTDGSTL*LQEGLQV	381	3	266666667
NRWAYGVFWHSWFIKSHFG*	118	0	33333333
NRCYHFRDCQVYLTQDASWA	340	13905	134726667
NRKTSGLYVFRWRKRPR*AE	480	1	233333333
NRKTIIVEPTNACRS*NAAG	290	5	5
NRKYTILVLDLLEGSLCARE	162	2	233333333
NRKSSHYSKNCRTLLHTS*G	123	0	33333333
NRKFARWLLLT*FSRVVFRG	360	1	1
NRNLSYHT*C*FLVHVFGTA	142	0	66666667
NRNLDGFLPWNVHEAVGL*W	320	2	233333333
NRMRVMAWCAILNKELSGGK	125	2	166666667
NRITTVWRKILKRDILCILA	416	1	166666667
NRIQDILYIMI*LERIVWYS	337	0	33333333
NRIGLCRGLNQFFLPGMWSR	683	6	6
NRIGDIGFSPNMCQAPNDVD	274	1	133333333
NRIYVQNRPWSIPENVELTG	278	1	66666667
NRICYRLGCLRADNDNDLSG	987	5	566666667
NRIFGTHLTFSGYS*VCSLG	561	1	166666667
NRQRRPRLVDKYGASRGVVY	241	51	533333333
NRHPRRYRNNAGDDSLMRIL	1166	53	513333333
NRPLCSFDTEFDLYEQIHLR	215	142	139666667
NRPMEGRLKWSMTVLIVSLY	239	1	1
NRRNLSVGYSKVHS*RLVRG	468	4	433333333
NRRLRHIWRNNSLTSKN*VV	1287	6	633333333
NRLWHPQCLWAFLNIRNPQL	245	2	166666667
NRLMVPSTNKFTCLPE*LWI	487	2	333333333
NREIMMD*AAMFRFY*VPPT	134	0	33333333
NREFCFFVSDVKIPYTPCVP	983	3	4
NRDKF*WRYFVLLQCQSLGL	2862	2	533333333
NRAQGKVINYGDSWTWSFKR	232	10822	104876667
NRAG*VRSCILTNYGYMEVS	802	4	4
NRAAKRGIRRHMSSYTYARV	372	4	3
NRAFLMSYAPRRHFGAMSKA	523	135	136333333
NRG*TVWMDTKYFILCSSLH	476	2	233333333
NRGSGSAGMVSLLNNSWRWA	207	0	266666667
NRG*CDFKSNYVDSFS*VRF	217	0	33333333
NRG*FFTTTDPPRYKMLAIA	751	4	466666667
NRGWSFKLQWHYSLSYTS*R	279	113	125333333
NRVVWVPEPFLARSASEGFW	768	18	173333333
NRVLVLAVGHEKFIAKMRLT	175	0	233333333
NRVFVVND*WVLSDRRGFQM	340	11	106666667
NR*RHLHLCHTHV*DWGSLL	105	5	433333333
NR*GSY*FDIGSCRVTCN*N	871	4	566666667
NR*FSYNRDRTEGFSPPRET	100	0	1
NRYTLDVVNFSNNYSISSNR	728	36	336666667
NRYTNGPNF*LLDCTRHQYM	749	5	466666667
NRYVEVCPFLMGTVVGLWLR	114	0	66666667
NRYVFLGHCVPVRGATHFLV	113	0	33333333
NRSVCLYYFAQVYKCCSNAV	142	32	32
NRSTDAYFIILHICYTNGVY	338	1	1
NRSIMPPADLKTNIGCWRIR	110	0	33333333
NRWIDEVNRSWHLLWQRNMI	337	1	133333333
NRCRNNGQLRGQCICGSVCL	491	3	266666667
NRCWGDHEV*RAC*YHWRVL	227	3	266666667
NRCLGIT**VHTLFRRMRRC	278	2	166666667
NRCFEGFAVARFDAGRV*LS	198	0	33333333
NRLRFLCILQGAIIGFVWID	160	47	51
NRLV*IL*QCQRTYELCRGN	606	2	2
NRLLSVSEFAMDTRMRQEEA	169	3	3
NRFDDVSDDVKTCC*DMLRI	284	721	753
NRFVYLVI*GFVLGCRDM*V	564	3	3
NRFFAALLFKADLFWSQF*R	138	1	66666667
NLKKAQFRGMYVAYP*LTRQ	102	1	2
NLKIMLIRTIVYHDWSTMHL	207	2025	203966667
NLKPCTALLNKHNFT*VAWS	428	2	2
NLNFKDGPGDLTCMRDRAFS	211	1	1
NLTR*RENDSFTFWW*RPQG	274	2	166666667
NLRYVFRFII*L*FNDKA*S	832	117	120666667
NLSI*VPYSGLVIN*RDEYR	240	1	66666667
NLSSWTVLILRSDAVVPVFL	321	145	154
NLMGFCYVSAEWVFGGRPGY	430	28	246666667
NLISKDIVLHWSRALC*YGD	185	1	133333333
NLQLTFGS*HMISKQLIGWP	1410	7	9
NLHEMLIGHGRQVRR*RRVT	107	4	333333333
NLHATWTLDESDFLYQPCLS	1253	12	11
NLHVGREPQGSEYVDPFSVV	534	8	7
NLLWLFDV*YTGRLIH*FRD	111	0	33333333
NLDDEL*SDLLDHCWRNSAL	208	2	233333333
NLDDYYDNILFTAMR*VLCC	153	1	133333333
NLDSAFCVTFVLIGAERLQR	163	4579	4468
NLARYLLRKELARYFMSQ*L	551	2	233333333
NLALFCLVLMMEHQRFPCKA	298	213	210
NLAFSSSIRPLITLEGELLP	133	0	33333333
NLGHTCVCFKRIRSYFFSYR	589	1	166666667
NLVEARVGVVSQEVFVHF*E	169	1	66666667
NLVLTWTKKWSETDIVCQNN	336	21	19
NLYTA*PWLIQ**VSMWGIG	413	5	5
NLYMFIRRAPDIIFCAHVYQ	705	408	441
NLSCNLFVSFWYGW*SIRV*	305	247	243666667
NLWRLISNLIDVMHPMYSTE	122	0	33333333
NLWFSHDITYHYTYFDRSRA	193	139	134666667
NLCTVVCSDTAVLWTALPRL	188	20188	197363333
NLCHSNKCLNSRFSITHWV*	210	0	66666667
NLCRQVACTLLSLPSDTPRF	1040	58165	565263333
NLCDLDRGNEYAWWRVFMRS	120	75	743333333
NLCSKRRNL*LSGLGVH*YL	309	1	66666667
NLFLFVRGLGRGWSWWWEVR	177	0	66666667
NLFYLARSMLINLQMYKTER	237	164	159333333
NLKMDLLRFLHMSLRYISTR	271	1	1
NLKRMFYVGCSIVSRKLIGR	431	1	166666667
NLKRVKRMIPYYTTQ*CTSQ	652	4	366666667
NLNPRCIACLQQPTFHMKMA	594	4	4
NLN*F*SEGVKIHGYSCAYA	288	2	233333333
NLNYLVLTYDVSVWNVYVVL	369	10167	101126667
NLNFPMRSSILDCAGDNVRR	164	0	66666667
NLNFLGKGLFDRCDNGEKSF	412	1	1
NLTYWLVLLRFKKLTDGEHE	867	3	466666667
NLRRKH*LCEDPASVFISPQ	200	0	66666667
NLSRRCKIADWSIHCATIHE	141	0	33333333
NLSYDHPACCKWNRCYVKHR	539	26	253333333
NLSFLEPLYWNEVSYFVRCC	2367	11126	11389
NLM*RLVPMWSQGWAWDTL*	248	2	133333333
NLMCTACILDQWRHCKLVWN	207	93	96
NLILWKTYCAAFCVGFINCT	225	368	378
NLQLVGVMNPDPCESWN*LG	455	3	433333333
NLPLL*RGE*DRWIVFNTWF	192	1	133333333
NLPSWLVGRRSVWECYRLDT	130	0	33333333
NLRVSFGREDCL*ALWLLCK	244	1	133333333
NLLWYKLNLNTYVACAIKWW	436	3	266666667
NLLLFYPAISVSCVNYTMRV	302	2910	296833333
NLLYKMTMWTKFGRLSSCCK	436	3	233333333
[truncated: 39,546 more rows]

## Sheet: SD_7_NNK3
aa_seq	incount	outcount_median	outcount_mean
KKLEFINYVYRVQEFMPKSS	130	0	533333333
KNTISCPCWYINRCLVYNNI	222	84	83
KNIKTSIIYSYYALIIR*TM	188	2506	2699
KNQMVFVINY*TWIMMRYFL	706	16738	174213333
KNLKSVSFGRRYAFNSFVFL	335	262	250
KNVFGSSFLLVVSYCNISAF	163	733	683
KNVTFTCHWTSKSLNMYYEE	275	25	223333333
KNYNNYMVSSNNLLVDIWLV	174	247	219333333
KNSLDALFYVTALFCTLSGD	538	12	123333333
KNWYKVMSRYYKC*W*CMGA	168	10	133333333
KNLRVLGSSLIGLTLIECHG	981	0	166666667
KNFQPKTS*YN*IRLIYLR*	336	10	766666667
KNFYLVTNGTCYHVCLRWSA	141	2935	2645
KTKFVTSLNFTVHFKCWNCD	283	380	396333333
KTIPGGTPLGAYHPW*GMSM	321	0	33333333
KTRSAMRDLVVSFWYF*WEV	485	902	943333333
KTLTGQFGCSTTALCNDVEC	528	4	366666667
KTACFLVNCLNYQRAERTLR	107	85	753333333
KTLYTDSS*QAYGFAHYRFV	349	0	4
KTTTY*YLFTNIILFKEFEA	883	0	466666667
KTRERGLSTGDGTQNEIAGY	280	8	733333333
KTIGILLNCIGWFVVGLPGS	173	62	503333333
KTLTKSNIWIG*WDFHIGHN	1061	0	266666667
KTLIVVAVSFIWL*TSPQWS	216	65	61
KTVVSLLSNVCQCYSSFVFL	581	5	533333333
KTYFRHTVRNTSSV**GNYC	193	302	279
KTCIVCMLHL*ILGSMSSRT	195	23613	223836667
KRPWTVFFVFFIGFATLL*S	501	321	291333333
KREAFNQALADNHQLQMLYE	1199	169	185666667
KRANSE*VYLYGGWKLLAVV	556	228	284
KRVRGLALTQIY*AMWYPVA	201	8	866666667
KRV*YYYVCRMDEDNEQFAD	891	87	626666667
KR*QIDGTLNFRMELVTRSA	102	355	364333333
KRYNRFIGHLMTLYRASMGD	1126	0	166666667
KRFGFVNFNCYDLYIKFEIM	207	170	165666667
KSKNPIIVFTYRM*VE*GYR	181	129	118333333
KSNYEGTFGRHVLGPLKNKW	142	0	66666667
KSMYWLYCTEWEHSNMHVFM	213	0	466666667
KSHWTTM*RSFHMCRIRS*G	139	234	264
KSGPYAVRLSEISWCDVRAG	132	0	166666667
KSWRSAVTDDSTGLLFWGLL	598	13	176666667
KSCLCLSPRGFGTDSAAVKW	464	185	170666667
KSLKTRYSPSVYFDFYLHYG	224	75	102666667
KSFWVHMTGAFVCARYWCLP	205	53	74
KMTGLWLNVAVSDAFLEYDE	148	178	181333333
KMTFSWSLHHYCKP*ANQNH	146	42	666666667
KMMARTSNVVEVLCWRTDVA	188	5	4
KMILRFFSI*GFPSCGNGAF	1126	1500	158566667
KMRSSVYFLDYNWNKTLPCL	429	0	166666667
KMDKFPV*PRCSSSCVLGGW	201	18	15
KMVRCCGEKSALSRINREHH	420	0	2
KMSLGLRCYSAYKEPLVQGE	161	0	166666667
KMFSLWFQ*PGEDHRFSPIF	110	195	231333333
KINKREWRRFTVYSVFSHVS	174	21	166666667
KISNFLTSSLCMYGSLRWRV	378	45	49
KIMSYHIHVMFLLDYMKDRS	156	121	117666667
KIMFLMGSASMDSTGTC*LT	620	185	179333333
KIICRAWYMSVGERRA*GWH	251	0	1
KIILEIAMRTSLCRPTSSYL	831	297	374
KIQTNCNFTC*DCDEVAFEI	268	4356	418766667
KIQRYNILSGTCVFI*FGMN	359	429	492666667
KIQSMISTITMVFTKLLSHL	1189	0	266666667
KIDLVGTLVMTIFNAQMQYE	185	1106	1009
KIVWSIECGIYFLFQHKDED	597	24	22
KIVLDRARDWQL*VYAYVYW	412	11	966666667
KIYIILNGWQVSLIDYYGGK	523	10289	101186667
KIYGIPYCTRVGCNLWPGAG	202	10	106666667
KISLISTNCLYMVFPYRYSR	574	3496	365866667
KIWNCVYVGWNIVVNNIKGL	156	3750	359866667
KIWFCNWFANNYFMIANSST	1383	185	219333333
KICVPSCSCTIFLDLFRY*F	133	2224	238866667
KICWYELNLDNSLVLLGRRY	271	852	752
KILRRNTWNMFPAALCGVSF	118	39	47
KILFILISFLWMLFLVWNFN	262	341	341666667
KIFSSLFRK*CWSLFVCDEF	1035	56	603333333
KIFRIYICDCELYHTNGMWA	211	347	340666667
KQSLSMVWRKSDLALKVMVG	332	130	104333333
KQPCCNVFCC**ICGMWCLK	244	2939	3110
KQLLGGPTVSFNVVYSVALK	171	694	749
KQCIFNISLCSS*W*LFSKE	1051	0	126666667
KQFRVWFCYFL*EASLSSRT	914	152	128666667
KHKGQNRSLLGVRYSWHCR*	290	27	27
KPQCHSSWWNLFCIGSGQYV	198	852	881666667
KPRNVMLSLFACYDFKISNN	232	11635	119193333
KPVKTWNYLFWMCL*RDGAG	197	3046	297933333
KPVLVVVSNLIPWSYPE*AW	138	1146	116966667
KPTWQKEFVR*ILMNRLA*T	159	55	583333333
KPRSSNSRGRRRHVMIAC*S	525	59	74
KPGIRYYFISM*KVWGTMTD	135	210	194
KPVFYGPIRCFISVCI*RAT	200	686	641666667
KPCVTFSHSAIRISVTWSTN	500	10	133333333
KPLSRSLRHSLCNRTAMIRF	113	14	19
KPLMWESSDNPEGWQLSLLG	573	0	1
KRDIVFLCGDWVDSFTCSGG	381	1097	105733333
KRWK*HADEADPALRHREPR	159	4	433333333
KRLVWAEVREACYVSTRCRI	346	11	766666667
KRDWHLVTMG*YVKWPMVSP	767	17	173333333
KRVKSPNILEMVNYAQ*WES	602	0	266666667
KRYSIMFSKASQ*VVGFNFQ	277	116	107666667
KRWGEPYRMIVGYMVRYMVT	160	747	744666667
KRCRFVVIFKSGIVTLWKLF	118	16	123333333
KLTIRYLWYPLEQSGYRTCE	137	39	513333333
KLQHIFLFFDRS*SLGFVFL	427	236	221
KLPGLFQLCDMCVIGLKNAY	594	76	716666667
KLLLYMMYNRYLPM*IFALM	208	19	176666667
KLDTVYRPSMRACVCNREFV	403	0	166666667
KLVICYCGYNHDCVVCTKRE	273	378	423666667
KLCDCVMLLFTLDTRIGNVL	263	0	433333333
KLMVNNQFISISINMSRCLF	227	434	428333333
KLLCSLNLVIADEFLTKKGD	151	494	489333333
KLGKESRSFLMTTRNVDRRF	203	203	228
KLGIRPDRISVTWCLSNTTV	291	0	133333333
KLSLMAVNLSWIYFCL*I*D	477	27	253333333
KLCYNNCVNLLII*DLWMCE	669	124	129
KLLLMGCRDVYFSYRIFM*S	557	26719	295196667
KLLSTRRCFRCLLGQWSLFM	228	155	139666667
KLF*VRLKLVSSCLLPLVWR	176	0	133333333
KLFWMIVCGVLNLNSNNYGG	113	2028	2078
KEVTSLVLIVFT*SLIRGEK	567	74	806666667
KEVMFR*GFTWYFADQNGLN	137	253	259666667
KEFCVRPLYRFSVRMNIC*C	211	5	533333333
KDKACRNCHKGVMRVTWVK*	219	0	266666667
KDNKGMGRMFSNILFFTISL	829	158	139
KDNPLSCLVKVNVWTKLQEG	295	188	178
KDRSCNALWGLDCLYGNKGC	348	7	566666667
KDSQALHRFSNTILRYL*GW	679	0	3
KDELCH*LGAYV*GKEDIWT	124	377	366333333
KDVPPFFSSSFNWAGLRKDK	183	13	126666667
KDCASGSRSTAIFAFCSGAF	424	31	29
KATMNLHGGSDNMPQGMVLL	353	89	89
KALTRRIILHWK*LMHHP**	129	25	25
KAWETWAITTRSWKMFIRCL	144	0	233333333
KAREVGIQWRKWSIIAWNNW	321	417	390333333
KAQAFLWPVPDIQ*RMCFHL	158	0	33333333
KAPRCGVKAMLKGVMGFRRR	265	41	343333333
KARLLMWS*AKRYGNCRSNP	629	30	276666667
KALVGKYFKMCRTCDRYFYC	431	0	133333333
KAVGRSIVYDFGSALCEMIN	197	177	206333333
KAYISVIGKLDYQNFSMKRF	746	9117	9231
KAWNCIYFYINVIFYSFVGQ	637	68	773333333
KACWLYLIFIFFGWVYSKTI	154	19	313333333
KAFCFF*VWL*VHNGLFKLQ	306	205	218
KGSVRYIDCIVIL*GNQFFR	770	1991	208633333
KGIWLCEAGMPNLCDWFPFW	219	0	333333333
KGQYLSIGYNNFRG*FAN*I	295	0	66666667
KGASIYMVTLFSSSNAKM*G	494	403	389
KGYSRYQSVHRSNRELYNQA	814	4	366666667
KGFRAVCWICIYRDEY*RGM	757	0	3
KGRMQVEWDFGISAYCGMML	335	0	1
KGETDFVLKP*HC*MHYILM	643	0	266666667
KGEHVTCKYYMRTSDCRLHG	485	20	186666667
KGAFEMRG*DDDRVAAHFDG	229	0	1
KGVKYMDGH*APNSACPEYV	687	48	466666667
KGVGHSTLTIIFLLSALRFS	296	85	116666667
KGYGCFTGMYSENARMMVIS	248	0	5
KGSVMTCDSYTCFMLNSEVL	124	128	154666667
KGCPVASMAQWNSCMCYVLV	415	208	200
KVTFKYLLKSVSLGQGTT*T	309	19	233333333
KVIRNTFIACCSV*DRMLGH	297	1718	196833333
KVGFHHDTVLAGSNQRVLFF	462	0	166666667
KVVVTIRTVCRKKVDVICID	285	0	4
KVVVKEIQILVGSAGSKRMS	198	40	333333333
KVVVMDCWWNNIYCTDQWVI	1197	37	38
KVLMST*WTMGSCK*AISNF	230	0	66666667
KVKRFY*CCSGAHCWKKRNA	109	66	663333333
KVMNLVRFRTDFLESNMRWC	340	60	736666667
KVIDSLVVSRLLTCASRHIR	843	787	752
KVICVLFKIMKLF*YDISMP	588	52	603333333
KVILRYYLGRQPTRMRYWK*	160	71	72
KVRQARGILASEGIGQETVG	153	158	139666667
KVRILVYSEE*IVVDS*CTR	369	45	496666667
KVGTVLWCFTCSAGHRECNG	544	14688	150916667
KVGSKVLEIFINTHYNWYCR	200	4	666666667
KVSYSQTPISGRTDTPVPDR	675	43	476666667
KVSWMFYRCSDNNN*SHLLR	489	884	957333333
KVCFCSLL**FFMRLISMRH	144	5805	6436
KVLVFGFQCFIL*WHRVRLV	469	824	768
KVFMGRCCWLCSPY*WIRSL	270	340	306333333
KVFPFEVEVLFFHGGDMSCG	851	22	163333333
K*NVW*DRQSKIVGQKCRLV	271	10	766666667
K*TGKTRSYLKWS**ESESF	159	61	723333333
K*RDVGITLRWGRK*GRRYK	136	23	23
K*RGRFYHW*EDASTWGCR*	499	0	2
K*RFS*LSDVRTTYRGEGGK	163	0	66666667
K*RVAVMPMLKLRPRPGPFA	357	0	2
K*DFLILSGCFFISSTISKN	425	0	333333333
K*GRKMVIYDRRWPP*HQGI	105	41	40
K*CTRRGSGVILGKSGVLRV	572	0	66666667
K*CLFKCETGMMKIWDCW*K	258	42	463333333
K*LLCFALFKGFVSVLSWLQ	593	5	10
K*FVG*FWDQTRYLRMAFPT	226	3	433333333
KYNAIVLVYPKSADCVKTLM	313	6	166666667
KYMGAVFYIIHRTEERYF*W	494	129	144333333
KYITHLFFFILSERYCWFPM	602	6	666666667
KYPSYLNLSCVAVKYVWCSE	361	1448	1417
KYRVGMSSWFNLAHYGNLCG	570	24	326666667
KYLA*RTWRYVGMLGLWLGD	315	0	33333333
KYEMTIPSSVLRALSNKHWL	312	0	1
KYDVGVYLYLLLPTNCRQQW	156	198	195
KYGVLLRIHR*LLQFNGKLF	101	0	4
KYVYFMSVFCEVCSRAHRVV	389	255	279666667
KY*GC*FNC*PNIPGNCFYW	287	0	66666667
KYYTSRNRWRYMV*CTWVQA	655	0	466666667
KYYINVVNRRYLNYFGTWLF	1149	203	184666667
KYYLALIYSKLRMIVSCFGF	781	0	733333333
KYYWFMF*WFCSFYAQHRF*	178	534	493333333
KYYFRGWKTEPVTWFGCQAM	504	72	556666667
KYSYFFVRKTMLDCSFTEAW	272	51	596666667
KYCNFTGVFWQTNIFTVVPM	143	970	994666667
KYLAFLQLCGAPMYLWTPPI	103	19	22
KYLGMMVKNANMLALCYAGW	636	0	466666667
KYFIINYSVSSNGRKAHYCQ	358	3198	3345
KSTICACTLIMVNTPFMLSM	292	280	284333333
KSPVWIQIPLMCFLLEFVLG	456	59	51
KSLSIRFYWVSPWTVVWDSR	744	206	217333333
KSYISVRK*KLSPSFSQGIS	483	41	65
KSNFGLVSSPMVFSYCSYTN	196	16	146666667
KSTSFTYFLLNIRLMGYCPC	414	95	86
KSICELVIRRNFVSLNIATY	678	0	433333333
KSDEVTFMWHSHGIRMFR*A	498	0	14
KSGIV*RWDKAECLGNTDTE	359	44	58
KSCWLSYGFQLFIGVMNMH*	813	638	666
KSFLLPCFCRTLWTWMHRHA	227	130	121
KWNHYWDIVFCTSYFNSTFM	322	2913	300166667
KWNRLLVMRLAVIECRARVA	170	0	266666667
KWSLFLYRHGWCRLAGTLLV	406	0	2
KWD*GSCSFMEVRVRKRDVG	121	0	266666667
KWDSKFRYLADGHNQLPC*L	166	6	153333333
KWASFLFYFDVMSYSARELN	451	0	3
KWGSATTCFI*FGCLLRNWI	511	26	206666667
KWGIGMGPSHSGLISWGHNE	137	0	66666667
KWYQVGSVLKRIRLNILRG*	1089	0	33333333
KWSNQGRCEHSVNMFHREWR	271	579	518666667
KCTFFDTCVTQTCLFNMFGC	376	3901	3971
KCIQWTGRDAYFEICYKQLD	452	285	249
KCLEGLMVVANDWWVKCFTS	201	23	346666667
KCAQEYGEVLS*TYRWDTYL	970	0	333333333
KCAALLDPDSASGGRCEWNC	168	76	823333333
KCGNTMQIHSVCNFNLSLFW	130	7671	8006
KCGIQLICMWFS*VSTPSMN	121	144	153333333
KCSTMGWRWYMSS**C*SYT	255	0	233333333
KCCTGERYSLIGFLHFCGEM	363	105	109
KCLKCKTGLCTMQGEYNRSY	623	0	166666667
KLKVVVIKNICFG*RHVTRF	262	845	814333333
KLTVMVMQLASLRLAK*KWC	648	11	15
KLMPVIVTFNRYFFGQVMEE	188	123	122666667
KLMLHNEYMPGVQLLLNQYK	163	7	10
KLMEICYRVRIRRMECQVNW	722	175	159333333
KLILKYCIRCQNGYDSARMS	632	5	733333333
KL*FSCWRMYNRSNTGVLHM	575	0	2
KLYIQCIYPDLVVINCDSWN	200	2097	233166667
KLYIALMDKYPGATSMFQPV	105	68	483333333
KLYYIVRCEFCRDCKMAWGN	463	364	372333333
KLYWNHAQYPNTTVSTVKFS	468	0	1
KLFISPLEMLISRISWTILH	175	0	366666667
KLFRIKNGSVEVIWYRNMCQ	348	121	126666667
KFKSRGRSTMLLVFNIVWRV	961	13	106666667
KFKFVLILSEDAKAT*LSSL	121	96	86
KFTFMQIKISPFDTCIQGWW	727	4	13
KFMIVVKCSM*IYHAVFRCM	232	42	486666667
KFIVVGYLGTIPTHPVGVPY	211	27	30
KFILFRVSVKGIRRFQVGR*	122	139	150666667
KFHIFFCSFCVPPE*ILEGS	102	7778	8014
KFRWVFYFGSAMEVREGSEF	369	8	866666667
KFLISFRRSY*LF*PAVCN*	248	1157	132833333
KFLYGGFCGWMSAVLNVLYP	613	0	3
KFDGLYNSFTVMNFAIMVYE	108	168	208
KFD***WSGRYTFYCLICLQ	574	9	933333333
KFGDPIRFWVTYYTNRSWSG	470	0	66666667
KFGHSVKSINLLNATTHVWI	527	10	733333333
KFG*AWWFGRFAHYAGDRTW	315	84	763333333
KFGFCDIMKGLFRRMLGLKV	1202	0	133333333
KFVQSIIGHWNLGHMPCGSM	544	72	743333333
KFVVDARFVTS*GRSTLEIH	173	166	159666667
KFVFSFGSLYSVLTLERVEG	575	46	48
KFVLEYVTLFKVCSRFSFAG	163	62	626666667
KF*ENGICYTVKRFTFFRDT	514	30	206666667
KF*VFKYVTWPT*SGVYNTG	331	61	613333333
KFYTGAGWFTI*VYSI*GIE	145	99	926666667
KFSNSASFSGFYFNNYLSSQ	1003	354	365
KFSLCSVACFNK*YIVRFVR	711	27316	276426667
KFFYCERVLSGNRVKRHERI	247	53	456666667
KFFFHGCFNFNQIRDRLRGK	190	8987	957566667
NKMDSKYPGRLCLMWGW*TT	487	56	543333333
NKHMGKQLAIAMAVRCAYSG	228	14	176666667
NKRRLNKQHLLVELYEDWSF	168	7	113333333
NKVTLGYMFITSLVRTSS*S	843	89	95
NKVYLGLTKLHSSDPSEMAC	337	2681	244866667
NKVSWIFNDSKGQGSV*YKL	187	0	133333333
NKYYVRSSFELVIVYA*LVK	726	16	223333333
NKWYSNLQNCCCSLNHTGEG	248	43	403333333
NNNPVGILQNSCVGVIFNHS	486	0	2
NNTG*SWCKSLNNMPCVLGN	371	0	3
NNTSGNLVCFSVKCNVIVPY	588	7122	773266667
NNTDCYESNVVFFSTAIHLS	137	216	230666667
NNT*GCRYILTFYIKFSMLD	292	25	37
NNMRDYRMRFMCLVRMKGYI	539	0	433333333
NNIFWMRFMFDPWRR*IYSV	114	64	496666667
NNRVLQRRPHRFHGANVTWS	411	0	66666667
NNDYVTRQRKRSLTKERLRI	613	16	14
NNVTSIN*WVHPESKSRHTA	879	0	1
NNYVMA*SLIYPWD*SPEGQ	202	0	166666667
NNSSSMSLINKSTCCLDWSS	527	2753	254866667
NNSAM*DRPVEAQLTGMNLR	110	1	166666667
NNCTSTRSMVVGEYRKKGAL	634	0	3
NNCRSLY*ARRVGLTPHGIA	154	60	506666667
NNCEVNLCSLELPWKTKLMM	109	0	3
NNCVGCPCFSYRS*GLGHSL	167	9584	9558
NNCLIYFIMCRFGFCDPELY	690	17648	191316667
NNFNISLRVRRSFKKCFFVR	316	877	978333333
NNFRVNVHIIALVPECYFRL	168	2348	228233333
NNFGGWFFAKYGYSFTSMCC	430	1775	183966667
NTSWLNSWATVITIWPYCAL	280	39	523333333
NTEITQLSIVLFCILYQYSV	235	274	286333333
NTAYHKRRGW*LSNTGSDVT	342	0	4
NTVILKTS*YSMGLSVASLV	134	1461	135833333
NTYHVERVFSLVVYVVSSFR	115	26	383333333
NTWISMVCLLLLSDSNHTVV	251	724	767
NTCKRYGEVI*GSDKDPVRM	604	4614	453466667
NTLGGRLLSLCARGMAIDCL	105	15	153333333
NTRTLSMYAVHGNIRVFMAE	230	45	723333333
NTRREDSGWTNLCFWCARN*	1244	5669	565966667
NTRRNYNGRYLVLCIRLQLR	443	1455	132866667
NTHAVLICKCKDCEWNMIGG	190	0	5
NTPIGCTTCSIASLIAWWGC	168	0	33333333
NTSYFLFNYFDNSWVRSWCW	1230	4672	4689
NTCSCTGFTFAAGDV**V*P	789	11	12
NTCDAPMSNGYAWWD*VRYS	723	0	233333333
NRT*CEQSSLRGITVSPVRG	330	63	63
NRQMLYILEINSIIFIQSFC	324	85	96
NRQFSDSLYRRACAMKEDCL	363	43	51
NRLNIFIYSFNVAVVSI*YR	151	1649	1477
NRDVLQKPLIIAICQSFCSQ	137	1381	136266667
NRAGGICDKIRAQGYSYHSM	107	0	4
NRGSGRSMYMRSSFYSESGS	246	32	24
NRVAYTAQCQIIFCVGGYCL	209	5531	5509
NR*FIYLKGGIQGTYVMPLK	511	109	106666667
NRSIIVIWWNSRSSSNSWVG	283	1598	1669
NRLLMCYFLIRWWIMSFLSR	201	40	35
NRFCLRSTLSYSWYGDRSWA	195	0	266666667
NSTFRFTVTRFCIAPSEYIG	255	28	306666667
NSIFSVFIGMMPCLGSMENI	107	6357	721066667
NSQGQNYILTFYR*NPMTKL	216	723	643
NSLMYVSRCC*VVGAYYSNS	532	0	866666667
NSLVDFMILRSFVNRFHGHN	319	11097	112806667
NSLVGLVCKTGSSFTRNKVV	349	0	233333333
NSGDGSGVRFYSDNMDTYMA	122	0	166666667
NSVIGVFQLESSRRGLWDFI	172	267	245666667
NSYKVLTYVFCQVRANTIYC	688	3647	361166667
NSSSNE*GRLISQVCS*LRF	115	56	473333333
NSSSEVQLQSWPARAKGVKL	258	0	33333333
NSSGISVTFVKSPHQDQR*E	180	7	733333333
NSWV*QGWANKTMRPRDSGM	441	7	5
NSCIFQTRMSGSYETVYHAP	235	11	933333333
NSCYTASCS*LASRLY*SWW	987	0	333333333
NSCYFFNLHYVYHETANCFI	200	16378	172183333
NSLFCTWSSPWVYNPTYGWE	113	67	786666667
NSFSWIKDVRAPAAKGCGRA	220	54	656666667
NSFMCCRSWDTN*PGMYWSD	210	5526	552833333
NSFVVTCLVSVGKRGKSRWL	203	143	148666667
NMTTLVKTMEDNMDSCISGV	464	249	246666667
NMTTGYGAMGFRVVEAWFGC	405	228	221333333
NMTVSHWGLTMSRL*CHSEN	320	237	242
NMRVCCIGNSFSMGYLICWY	551	7787	807366667
NMMSGRSQSVINFVYVDFHP	539	0	5
NMMPREPDTFMGYSGRRLCV	233	0	1
NMMFILGFFNNKY*YTFNRG	183	2197	2187
NMIKPSFFIIVVVNTQGFDA	269	13444	13089
NMIIVDFDNLLYNMNYHLAG	195	271	260333333
NMILFISCEIPGRGVFGRCC	416	217	227666667
NMRKLVCDMEIWMIFCAKSN	237	20	253333333
NMRTCSIGSKPIVKFTYMCG	133	97	106666667
NMLVCITSDGLYFYCCGANS	206	249	271333333
NMETYLFANVMLFGKPGLLS	497	227	204
NMDFAYLGSMSLTRSGWGMR	531	434	371666667
NMVYLGDLTITMSTFDAFR*	513	59	633333333
NMVISYGVWYCDRKD*CTRL	190	42	50
NM*YVWTAKGY*LPDHRLEM	584	1095	110933333
NMYVNTSCIVYFE*SENAGD	394	20759	208266667
NMYWSISDRFRIV*GSPVFD	108	0	266666667
NMSWNVCVRFK**LNGYYQS	482	1725	1637
NMCSFFFRVSPVLQVQVSLV	513	926	898
NMCDNMQQIMVSGYVVVWVY	173	77	106666667
NMCAVGFGSSSNLYIVMFSI	362	641	692333333
NMLCTSL*LAWYSWVGYNRN	344	213	229
NMFPGSISLEWWGGTQLRWE	120	35	36
NMFAVYLHAGRGMS*LEPLV	419	5	6
NMFVILRFVMHKIKMFNRF*	515	634	708333333
NMFCVPYVKVESGCIMKRGN	729	2282	256666667
NINIY*SFTL*NLDLTCRLW	336	0	233333333
NINVRTELVQRKGNILP*PC	1301	81	76
NINYTYLESVLIMGYMFREL	103	728	772
NITFISSWIMQEYTFVLCSF	495	1834	201166667
NISLELDVFCTTNNMG*SVL	240	635	598333333
NISLLWDGAFCIYVCLLWRG	534	0	266666667
NISFFTHLVSYRPTVRSSD*	191	128	135
NIMVDHS*CF*ECTRGVFSW	250	0	66666667
NIMYLIWWILGKRHVCNPWE	846	0	1
NIMWSGIYSEGLRLTICLSV	478	0	266666667
NIISR*VLHLILVSSF*SSF	364	0	2
NIIDKW*CYNRIMWWTRLMH	186	0	66666667
NIIYYTTVGHVHSVW*IVCQ	165	74	696666667
NIICTWCGGFMRLNLNV*FW	356	1186	1288
NIILCCAKVFKPYMSTMTTP	612	2438	270266667
NIPVSYYVVNGLIAEMLFIS	521	20	24
NIRICWG*FS*ARAYRTMYL	127	31	263333333
NIRWMFNLYACRLLRLVHF*	408	37	386666667
NILVFAHIMVICYQSPLTRW	389	449	484
NIDNMSMVRILFNT*D*SME	201	150	227333333
NIARRTIKLTPFFSIFCVYS	507	40829	435076667
NIAFHRCWFG*LLLE*YNQY	250	3338	349133333
NIGYSMLESPFIIIDICNSC	931	142	143666667
NIGWV*YCYRYWSEDVH*VE	367	0	133333333
NIVISYPP*RCITLSYFYFW	916	156	192333333
NIVIWLTMIVSYQAFDKW*L	223	0	533333333
NIVQYVWVDDWVFRCRCGAK	183	13950	13753
NIVLFGKRVNFFYLTNDVVK	427	1742	1853
NI*GVGLTWVPFLGSV*SPL	364	0	66666667
NIY*MESYTITF*TISATVG	326	0	366666667
NIYYLCSFLSWLTMG*EICS	1401	13750	154656667
NIYFLVRDSSRIRHKSVGWQ	530	4098	3684
NISYKW*TTASNHIMYNGMS	185	15	15
NIWESAVPWVTDALVYKNRV	354	0	233333333
NICLPQGVRER*LHPLIIRP	115	28	236666667
NIFSQWYIISCLFRGKLCEH	386	144	149333333
NQNIMWIAKYIF*MVTPCVE	479	149	132333333
NQMEN*WSAYFE*WVWLVLL	104	13	176666667
NQALNILFYLNSSKSCVYPY	338	4910	507133333
NQVMKSNVVYYKATVNNMCF	299	1584	1707
NQCPIRYLWL*FICMEHVVT	238	243	267
NHMLCCTCDFHYCVRGWKSF	109	12	176666667
NHLGVRWVLSMNMTFPHHNL	570	511	466666667
NHGATLFECSYCNCSLAFR*	117	3998	404466667
NHVEAILILSLCSKLCRRFI	194	153	136666667
NHVTVYVI*VVLGAENVKAV	177	28	24
NH*GEPRMIEGILDS*IGLA	366	11	966666667
NHYATFGCSVTFAIVNWSRF	992	3343	3197
NHWC*LLGTF*QAWARAYCN	287	0	233333333
NHCNTCSWFLQTS*DAWLSG	111	145	134
NPCLFSMTFFRLSFSNGLVG	146	57	533333333
NPFSCLILNNVGTFYDFHGR	173	1193	1218
NPFLSCKNYGICSYVGTNVF	719	381	364666667
NPLYVFDRI*LMCQLRLMFM	1116	6	666666667
NRTFNYNIQNVGSSWEL*CL	911	52	55
NRATVYMTQAKGCCSALFQV	367	13	183333333
NRGSYVFMNRSEPVCSWISK	545	312	273333333
NRSTLYSSLCGYRVRENISW	326	287	337333333
NRWTIPCFCGRKL*GNQIRA	814	498	436
NRFWLLCDFLFVHTCV*FWL	171	66	53
NRKGIR*EEYFRNPLFFSDF	447	0	633333333
NRTWIGIIHLFGLYYGVCGG	328	57	523333333
NRRVCYSLISMGIVLVCRYG	598	54	443333333
NRICGALRVDRWKSECCVLS	209	5	533333333
NRENFMVTLLSLWTCNTCQV	723	9296	996433333
NRSLEVNELI*YFIQKVDVM	877	0	466666667
NRFVIIFSCLCFCPQSDMEL	137	1371	155133333
NLKKARSTSFIDEPECRPRP	377	0	166666667
NLTFYMYIELVDLRGNAE*T	683	5605	6305
NLRWSLIFMFGDCWGACGCG	365	23	39
NLRWV*FLLPAVVLLFNLRY	290	26	313333333
NLRCDTVCFVSYFVSHLHYV	136	1422	1601
NLHTTEIKFSPLLWKISSTW	349	18	146666667
NLLVLTDSVYIPLSHPYPNR	399	46	39
NLLSLVFIRWGNYRRFKMFR	179	36	40
NLDYLVNLLCDYLES*ACEW	219	0	33333333
NLYMLNTQGMSVLISCVGRI	994	414	395
NLCVYWYSWGRSWGDFVTGY	227	11	14
NLFFSVSMSAEFEW*GYAVV	331	11	133333333
NLNRSLVFFSCDYAGCDGCT	591	770	768666667
NLNGLMRLQIAVLFQ*SVRA	308	37	44
NLNSFSGAFVLIWGATVHFC	292	1228	120433333
NLTINVVAVQFLFMTTGY*P	129	2715	276466667
NLTGCMDLC*SWSFGVSPKL	199	44	553333333
NLTQFYWSCGEVRVTAFYGA	208	1201	1155
NLTYVMGSGWLLYQCVIM**	494	10325	102836667
NLMRSILWVEYVQDCNCCSG	221	3908	376466667
NLMEYSAC*FRNV*LT*LVK	465	27	253333333
NLPLYPSGFFKSMIRNRVLT	337	786	691666667
NLRHCGCSALGTMTDVNVRG	274	60	526666667
NLLLFF*GNLFYRHIRKTMC	167	453	495
NLG*SNI*YMLSIGSPGVQR	616	64	813333333
NLVE*FNSFRCFSLQSFMEI	299	171	145333333
NLVAMVYSLLSSNWKEVISK	631	0	2
NLVTVLIISRWGAGLR*EGR	142	86	83
NLSNIFQSNMYVTRSVNGVR	308	561	643
NLWYAFMSFVVNDGHIRLGR	490	247	246
NLCFCALCGKYIRVNVVAM*	373	569	526333333
NLLGTVIIFLRDGSS*VSWH	424	2700	272033333
NENHGCYMGRVFQCGIYEYV	133	135	154333333
NENPDNYLRIAVWTTFFSFC	266	406	427666667
NEIQVKQRYVPPVSVSFVWW	334	491	550666667
NEIFIRLLSNMKEPR*GLK*	155	103	122666667
NEQVGDGLFCP*VANWFGER	356	0	366666667
NERFERMKRKSVQLPLYVVM	290	8	566666667
NELCVTFLGCRPYVPA**HL	360	0	166666667
NEEVWFNLSVADSGFSIFRA	235	39	366666667
NEGWPLWQWSSAVKHTFSKR	206	22	203333333
NEGH*IIHV*GYDLVRNRCG	164	176	193666667
NEGSNATC*WISTYAWSFAC	688	123	136
NEVETESCIELTFPMQYWQV	106	1018	895666667
NEVVQSLTRSIFRRYSKSAM	112	0	133333333
NECYYLGRNWPYYGKSDMLL	330	21	283333333
NDKYWTIHMTSLGQRLIFAE	145	124	107666667
NDHLSCVRMVLHSMGCHKWS	301	0	166666667
NDGLARYEGYSFFGVKE*IS	205	0	4
ND*VFTPRAKFVD*LWFKGN	120	17	126666667
NDWRCKEVTSSDIWAFVYCS	516	210	196333333
NDCRCTIFAAYIKILYKFLG	643	357	355333333
NDLSGKTCNGRRVEDRAPMA	398	11	103333333
NDFSKGLCMWTFNWNDTYDQ	372	869	911666667
NDFLDVGSVSSYVNTQLPMS	284	0	333333333
NDFCLIYYICGS*AIVFGGI	387	76	74
NATIFFMQ*RC*RVANDITC	247	26	346666667
NASCGDNVLLYLFKMTFCLG	637	33	313333333
NAHPVSRLRISLCSCLFLI*	290	0	333333333
NALMKSVTFWCSAGISISRL	304	204	228
NADCAYCLLFNLRWSVCVRT	660	10	16
NALRFNLWMLNTVKVEYRSD	349	2299	229933333
NAFNWYDN*CVEVVLYRALD	188	0	66666667
NATIKIFTTIISDYQFGMR*	436	18	203333333
NAHLRCMTTILGLFQTFGRG	516	2208	239466667
NARHFIRYATFCCQYASRCG	198	51	643333333
NAGALTNLILYMSD*FKNNY	360	0	966666667
NASMNKYYVRFTFGNPHVLL	370	6681	630133333
NACVNEWRPKCQVSWGGPSF	502	0	233333333
NGNNLIRVFVWYYDNS*NSL	117	5576	6096
NGPEGSLFDLSDFCHFCLNR	342	103	118
NGVILYETSAWVTNVYSRFK	116	71	723333333
NGVFWGRKSRSYEFWSFYFQ	512	0	533333333
NGYFLSQGGLLSLIMHFKIV	280	0	366666667
NGSSFCAKCVNVW*SHVMVL	433	0	133333333
NGFCGFSIWL*IGMWLRADL	291	159	173
NGNFWCFVLVLS*IGSAVTW	226	31	326666667
NGSNFFDCSQFLCSFGGDVV	205	2625	281666667
NGSYIFPSNCYSKIAIVMVG	155	21	293333333
NGRWRRFLWKNGCMELYRTG	388	470	541333333
NGGITGRSTRYECPMCWMLF	108	9	123333333
NGV*YRVRGWSCSATCGPAD	162	0	1
NGVCTVNVTFCYMV*ASRRV	592	5041	478266667
NG*LFDCSQVYCGL*RLGYH	675	167	129333333
NGYRVLAENWYFRSLGSGYN	255	61	73
NGWNVMYLFMCRVNSARSIL	297	814	785
NGFSFRLGWH*VVYWSLGAY	229	358	346333333
NGFMDNCAVSCRTIIVVSYR	173	3250	341066667
NGFIILADCQMVCLRTSDLM	649	1355	1605
NGFL*LNIVFGKYSRWRLRV	119	288	299333333
NVKCFMEFW*CPEYQFEPGH	177	11	113333333
NVNMYIDFVLIDMNWQNCTQ	286	16220	173896667
NVNWIRFDFHFVFV*NCAMS	347	1513	160666667
NVTTVFNKIPLPDSFNMRRW	710	562	572666667
NVTDVMRNISMTQLMFYLFA	837	1934	2063
NVTCGRLTPSRDLKHAPVI*	138	2	166666667
NVMDCSYITNVNIYSHHWDY	851	4798	494533333
NVIRISICRSMRMGLKGCIF	288	53	57
NVIMCLRCQY*ENKPCFLRA	112	568	562666667
NVQQALIHVSAHGCRFFLTC	256	6298	641166667
NVQVLFWCTCCLCPTLILML	155	36	52
NVHLFFDGLA*MG*LGERKY	139	142	180666667
NVRLYHFSGET*SGRLPVNP	402	9	966666667
NVRFDGKVWLG*VARWELSN	115	17	20
NVECSCDPEKTFIPKSVSLK	299	0	333333333
NVDEVFRYTYDRTWATWYGL	485	0	333333333
NVDVYVGVPAQVGFVILFWT	387	6	433333333
NVANRGLLHMELSVNKDWAM	461	93	893333333
NVVFSFMVTRCDRLWS*RA*	163	23	276666667
NVYIVSIRMFCDYRVTAPKT	272	2627	290633333
NVYELIDCGLTYQVYSYGSR	220	29	34
NVYVSSRVYISK*FKRSNSI	338	12731	132703333
NVWSVVFVSCLIIYGCPKWM	569	518	491
NVWLYIMIWSWPGSVC**IG	120	10	7
NVFMTWYTARGFMCYPSWDR	138	10	103333333
NVNLVSIVVVIMDEKDKVKE	192	6598	686366667
NVRVFFVSYVL*INMEGLAA	843	243	259666667
NVRSNFLVADVVVFVRKIVR	206	2400	2607
NVSQFISIGVVITFKMLLVW	1031	0	466666667
NVSYLGEVWYKFRLCVVCSR	557	17	276666667
NVSFILLYGQCSECTQDA*S	401	2137	2000
NVIMVFVLCCFWCEGTQKHV	1195	3860	367033333
NVPKPGTFFCDKCYYGCVWD	140	0	966666667
NVDDLGFLFIVDAYINCHFR	128	225	211
NVAFQCQKLTLLKGKLEPDR	102	0	233333333
NVVCSTARIEKPMGVLCFMF	163	624	633666667
NVVLSVGMFLLKWS*CIYTS	532	501	458333333
NVVIFML*SNRCRG*VNVGR	169	2515	244066667
NVYNMYS*VTFFEHLLSAYV	134	44	423333333
NVYTPSIFACWSLCEGFFGI	412	2604	301766667
NVYIVFFNFKTQ*FSLVRMH	553	5584	5800
NVYYSPFCWCMPDMFFDSIC	117	4237	4520
NVWLNGWIVGMGYNNWHILW	351	1418	1407
NVWLICY*D*STVFLYRASY	139	1483	174266667
NVLLCINTRYR*MCRVL*WS	824	824	832666667
NVLFLVNY*GFKCFRPRGVN	269	3405	343366667
NVFFIRNNQTTGRLKFWCQV	552	216	192333333
N*KVCESLGFSGFWLDTRNG	685	48	486666667
N*NANSLTW*VALVFSSNGM	102	15	113333333
N*TTKFTGNRPCALFSLLSI	224	0	333333333
N*TVPRNVLASCKIGFSHMY	466	361	434666667
N*RNWWSRQISSVVEFASCG	344	150	152666667
N*RDLGE*FVGLMRVNANVV	294	43	453333333
N*ADASVQHYMVHNIWRYRL	432	20	233333333
N**FPLSS*FTLMHPWRGIC	324	8	766666667
N*YFESAR*TEDSVECCLIS	381	0	233333333
N*LFLWADLIRRPRRPRLVG	106	23	236666667
N*FYKQL*DRIQ*RCFWVLL	1575	9	9
NYKRTLEESN*RALLAGMAM	112	58	666666667
NYNCVVDNLSGKCMNEILGY	665	253	313333333
NYTSCNFNVYNSMFFRRYTM	568	45415	487703333
NYMNCFYSCGW*PLTEQRNG	515	5576	532166667
NYMTVRNGLIISIAPRRLRD	229	696	687
NYMVFNIGVGCFTISNTK*I	185	14015	13905
NYIWLFVLYAIVRFSHWLDF	523	111	120
NYPSYSMHNDIFYAFNFSIS	160	1110	111666667
NYRPRKKVFGLR*RRHKWLH	195	0	166666667
NYLNAPLNGVGRLWNNSRWD	156	5	533333333
NYLVAICFDITWRYVIKVLD	451	0	166666667
NYLLEEEYMISCIEAITLQP	585	0	3
NYDIILMLGWSVTFKLKVRF	276	0	166666667
NYDERCV*RYLLSGDCKVEW	378	0	133333333
NYARTFSRKRMVQKTRSGKG	446	8	123333333
NYGMWMAISEASYGLCCSLA	152	0	266666667
NYGGFKDFG*VLFVRHISIT	385	584	548333333
NYVTHLYERNVYFGWVISIM	143	992	999666667
NYVVIPRFMYLVQIYLKVFW	269	0	333333333
NYVCGVIAVNVVMNSSNNWR	831	19927	198966667
NYVVSFYISSNFWYDVVNCD	718	40	416666667
NYYSGMRLSQNKKTST*CFR	1111	213	214333333
NYYINKSMVRSRWFCCLPLW	295	2952	310066667
NYYYMYGKCSI*SSNQYG*T	152	1052	132266667
NYSRPEL*CHTDDW*WVCN*	330	73	78
NYSFWLAIYSPCRSKCYARC	1619	3020	277166667
NYWSTQLSIFCCKDCATTSA	350	4201	4470
NYLI*GYRSGPVFFKFMIYS	192	0	1
NYFQFCCGLETVNNYYRKCE	651	1915	1758
NYFGLWGCHTCITCYPVTLV	228	179	170
NYFYGYQACVVHGISFTMGQ	176	61	593333333
NYFCDIFNLSVNSILNYY*W	313	55	553333333
NSIAYMVWILALDCCNWGSQ	186	6949	680266667
NSHWWCSGFVSVVKIVAEFG	398	297	279666667
NSGHLVLGCMYIFSNGFVDR	180	87	120666667
NSGYRWEKSLSWMALLGYGC	810	0	1
NSGYVYGIQCNVWVLAFMGF	228	5595	5776
NSYIFVQALMTFGDLTWAFH	213	2087	219966667
NSSNII*FIKYCVLAGLNLS	260	4880	4757
NSFPGTFTTQYMGRVSQRFW	312	286	279333333
NSNLDSSVYSVILYGLGVWM	588	315	364666667
NSRT*PYLDSNSVNGWGGMW	481	0	333333333
NSRFIMHHVGRAFDCDAYLF	369	0	333333333
NSSCSCTCLLSGHRHTP*RF	135	37	356666667
NSMHAATWLEARRRLDKEGF	575	0	133333333
NSRSFNTFKYNYGMLGFGVA	919	0	3
NSVNMTRCRVYTCFAFCNW*	176	12932	128923333
NSWDYYVAWPFVRFG*NTRL	1602	0	133333333
NSLSIVM*LVSGHRAWIAST	411	0	166666667
NWKLYWYNVSCL*SVSHG*R	743	1588	1500
NWNYLISMRGFTEYGESFWW	311	5	466666667
NWRLFWG*RNG*CFRVLMVV	453	755	767
NWSLSKSRHIPLGTCRGISY	338	0	3
NWMDDWSYVVVSF*IQVGGS	361	0	33333333
NWIVGSWCKVLSVVEKEW*G	155	6	433333333
NWIYYTMWSL*GCRIDHTSG	544	89	793333333
NWLSMQRTLFWP**RILLRF	600	11	8
NWLCDRVRCCWKLNNNDMKL	332	0	166666667
NWDRTIMCMYY*GLFSVQSW	249	1461	141766667
NWGRKCLFSSWCLLYVDNGT	460	53	55
NWGVVYYISSCNGNSSHLSS	159	468	488
NWGMTNAFFISGKRSGMSSM	159	12	12
NWGLIMVSVEEDTDLGGSGM	255	0	166666667
NWVAKMGFVHGSSKRYSPPK	366	0	566666667
NWVVFFTYMAHHE*VLACG*	538	34	286666667
NWVLARIWW*AGMKELDQFV	286	72	633333333
NWYVECYITYSLVLYLANDS	712	1491	154766667
NWSYRDGREPHYI*ASS*LT	309	152	176333333
NWWIRGS*ANYCSDSDPAVI	397	0	3
NWCILTLNGVSGRIRLPCWS	642	64	606666667
NWCLVYRPVKL*RHKEQVLH	210	378	324666667
NWLLRYLYCRTNFGCCYR*G	1206	0	266666667
NCK*CYSMTVWLNPSGYCLM	549	97	943333333
NCKLFFSFGM*SVMPGYDLL	324	441	442666667
NCNTVKYGMFGAWSNSAV*T	896	64	626666667
NCNIWIEVQFTASDVIISWV	735	1745	172833333
NCNCKMCYLMIYDPFTRDLQ	862	5502	596966667
NCTVYLGTFCCSQGFAGLPP	602	36933	36685
NCRRRKCVTGGGRS*RRGDF	133	74	78
NCRSFCC*WFFYET*L*RLW	1119	397	361333333
NCSGQTGFGPVMSYWTIDVR	174	4	533333333
NCMTLCLIDIRYSFENFFSF	276	1684	190866667
NCMEINVYFTFVEMQLAELD	539	14126	133996667
NCMELLWCCSCSSVICVMHH	186	9366	887233333
NCMFWGCVTLRADFVRTINR	109	122	145
NCIAWYQW*TNFYAKGSS*W	814	0	266666667
NCICLSGHFGHL*AHVGFAE	115	976	941666667
NCHSFVYYSMLGVSLSISGN	510	5133	483333333
NCRVCCRYVNSSPDV*NC*W	598	0	66666667
NCLYRIYRCHESGTFFNGSL	181	5	966666667
NCDILVLCLSCIADGRQSYE	126	6617	5946
NCVRSLCMLWTTFTCVNDLC	202	1115	115266667
NCVPSCSAAFKSISRQPHGS	145	0	166666667
NCV*ITADLPLVVR*SCSCV	322	0	133333333
NCVYVLESD*I*LDLREKYG	862	11	203333333
NCVCEWTAFLYIPSIWGFEH	162	459	436666667
NC*MWCM*GVRFS*EDLGPD	437	0	66666667
NCYNQYRSSWRLTCCLF**W	245	27939	29893
NCYRRTLHSSWREWIWPIGC	295	0	3
NCSYIDQR*GRSSSPVEQNT	1075	111	121333333
NCSWGRRKETTDLSGSKCWT	141	37	38
NCCNPCFVNLQSR*TLRMRH	248	5592	557966667
NCCCLYP*FCCGLGSLGSPN	230	516	516333333
NCLSPTCRSVL*YCGVVVEV	115	726	639333333
NCFMRLMVFAKRVIGCLQPP	205	8	966666667
NCFHSYVLSLMFALSIILNE	422	1709	1899
NLTYNTSYAVVDVLRITCNF	280	5161	505833333
NLSALMLLLQDRDRAISRPR	150	35	486666667
NLSWKFERTSRFLLVDLWKV	183	0	233333333
NLSLGQFIKAAVKFVHKPRK	146	172	137
NLMCW*IVRVVSSERNSVGR	134	52	49
NLQERAL**LFIGTELGKRT	568	0	166666667
NLPHIYRDHRRFWVGFSIMT	154	61	80
NLLRNAVFIYCKHLNLFDAM	760	154	190
NLLPRCKLIDSWWSSHRLWV	1002	0	166666667
NLEYCSILFKRH*KG*SQQM	130	562	590666667
NLDIWNLRQWSGVVYLV*FG	559	103	120666667
NLASCFVSIVEGSHFVYC*H	118	477	424666667
NLGRFLFSICCASLFAGCNG	147	2	166666667
NLVSNMVSNAKVDVVVWHVQ	374	0	733333333
NLVACIVNTCYL*T*FHRHI	108	106	142
NLVWICFFNGRNYLSMRDRA	121	106	109666667
NLYRRYHVHSKRALSIYSTP	1241	34	363333333
NLSLFWMWELGKFYHGDRTA	349	2634	273933333
NLSWVLAILCCGL*MVYVPS	122	129	124333333
NLSVIMLVVCMLTINNIYMS	276	189	218333333
NLWLKSFWSLRLFLRDL*VE	210	35	373333333
NLCRAI*LFRPSVWIVCIRW	318	14	14
NLCRVMMFSFFTLLV*SCKI	276	303	316333333
NLLSAVY*VCRVLFPRNRC*	110	22	243333333
NLFVNL*TARGLAEMANS*N	198	114	107333333
NFKL*MGSAVVGTTAYGYGG	502	7	866666667
NFNYNQQLSVLLLVFGWTWR	352	1011	108466667
NFTSRSAVLVR*MCKNLCEW	281	2362	215833333
NFTMNLIIGCF*LT*MSFGA	271	243	227
NFTVFYLRC*DNNLDLDYIF	123	226	250666667
NFRLSVLKVLCYVIVED*HF	708	4505	4614
NFSTRTGIITIGFCRVCGMR	129	552	552
NFSIRCTWLVVNNAVDLRDN	1059	50737	479903333
NFSETSAKYHVTSRGFSSSR	447	43	463333333
NFSCSSRNRWMCMDVGKVCR	1316	11	136666667
NFMPNKYCNVELVFWGDLGI	142	244	243
NFMCFLVFHDLYEGQGYELR	116	964	108666667
NFITRWCGFSGSA*CKRLWI	358	42	483333333
NFIQVMAIIGLFAVHRGCVT	538	136	120666667
NFIALSLFKLVCSAEICWLN	128	6	103333333
NFIFGFSSDCTCAGYTMAVC	137	105	102666667
NFPNPVVSNLRAYFMD*HWC	397	0	233333333
NFRPEKHINLMVCKSLPFV*	290	58	466666667
NFRCDICLPNLTRY*ALHHI	1134	79	83
NFLRAKDLEYRTV**VWG*M	892	0	166666667
NFLRSGSLTTTFTVVYRCKS	268	12	173333333
NFLVVSNRYLYMVPNGHIKL	759	33148	36643
NFLYWHRWVVWSSMSSYRKP	859	0	533333333
NFLWYCV*SNMTPRTYRLNG	238	640	612333333
NFLFMCSPYYLWIFDPGCYL	158	4725	5189
NFENMSCSNTVNVLFIEPGA	608	372	341
NFDD*NRTLMRGLAERYLFF	481	67	65
NFGIGAFPG*IPGGCYCFGY	665	0	3
NFGGKWKVTSSVGMGIPKRA	566	3	3
NFGQNCN*RDVGKWMTR*HG	748	6	533333333
NFGVMLGVNTLSMSSRVVLG	202	19	293333333
NFVVAYTFSL*IRLL*L*VV	157	481	499666667
NFVFGVYGGMVSTAGSSKKT	1566	455	410
NFVDVRIKFTLTADLGHNSG	219	50	436666667
NF*KIFACWGAHIRM*TNEV	683	0	266666667
NFYYSSAFLSVLFPFSACFP	152	1318	126633333
NFSFGGLIISGCIMRNWGLQ	132	5661	590233333
NFSIYYLDLISR*SVERWRC	128	640	523333333
NFSVTYEFFGQSI*IMC*VH	268	22	193333333
NFSCCLSCRQHMLAIFM*VR	356	157	140
NFCFLCSWCIL*CYSVDALF	794	13798	147033333
NFLNCVFRYIYD*VRLWPMF	253	4002	423866667
NFLLDSLSSETGFRCY**SC	737	0	2
NFFSA*IIVTLFDSFESFWL	516	4	3
NFFAACNMMVLPFSMDFCSR	182	5106	540833333
NFFVTFICAFEEAYMTKQLR	209	996	976666667
TKKASSYQVDWFSCCWEYGA	187	23	283333333
TKRCKYCTKGNVQTHTWVAF	338	38	363333333
TKGNCSAHPRRL*ATLFFNL	324	0	66666667
TKCLLFFNRGCR*PTSGSGW	245	139	126666667
TKLWFCNFCYSLDAGIGKCV	177	2047	201166667
TKFNG*TVRVWLMFSCRDVG	300	67	593333333
TNKRTYFWVF*MYEIYIYTL	737	272	303
TNTSFTIVSYTSYR*MG*CN	140	24	27
TNTNFSVRFRTTKWMAKRRA	234	221	244
TNRFIFPFLNVTHAVLFIFT	162	56	603333333
TNRWSIFTVVLSTMNVASFV	170	66	643333333
TNYYFALLGYYHLFSSTGHR	294	6025	673466667
TNCCTCVMEASGNEGIGTLN	494	41	356666667
TNFPLALSSRIPSASQISMQ	261	0	1
TTHNAFMSNNNIR*IFVNSL	716	137	141666667
TTTCHLRIKSNMRLSQEWLG	330	221	204333333
TTHVILCLCNL*MAWLRYRN	152	10303	9353
TTVMLTKLYMFEGPNRFTAL	1425	509	525333333
TTCILYPYLWCLMIHMSASN	292	90	886666667
TTFSGETYEYYMFMCW*NQ*	632	69	71
TRRPRICRQSEMRFTYSVFF	132	11	11
TRDQHIIYYFVEPFKIITGM	258	298	345
TRFHIVRVIGSQRIRQKRLF	708	22	276666667
TRFLFCFNWIWGEPVACEYE	233	2818	2736
TSNFCPFTVQN*QPFSYVLP	734	0	333333333
TSTELFRSGSVLRKPRMSSA	214	0	166666667
TSHPYNHVESSG*SGYDVLQ	928	423	352333333
TSDVEVSRMIVCIWTSFIYQ	212	8	6
TSGQVYSSTYWDMYASRARR	118	11	176666667
TSCPFVPQIFEGVPPS*CEA	123	0	233333333
TMNMWGRLKRTSEAWLMRMG	186	144	127333333
TMSVMPLTVQVLVGRISDGQ	531	1077	1176
TMLRFIYSYDAFRR*FNHRL	133	37	436666667
TMYIAHGELGFIRNHLDISR	541	212	235
TMYVCWSMFEAIWDINHNTS	694	0	533333333
TMSIFDPVE*AITNENSISR	446	180	221
TMCCACVFLSSSGWEFNYGL	148	1556	1604
TMFVLLYMCTIGDQHKSSVK	139	115	137
TINRLLICI*PNRRTRVA*M	251	4	566666667
TITFSWLAYAVGMQPDNNEV	279	225	212666667
TITIDRSVWVSFNMENPLR*	294	2439	2525
TISNFIYDWKGVPLCCSVLV	129	173	166333333
TISCTDNFCSFILIRDGLTH	759	3236	323833333
TIMCNIWLGFRT*VGVEWSS	126	687	609666667
TIGFIGWWGVFYDTDWLRI*	312	0	66666667
TIGVTILILLMEGYNNHFEL	703	5509	622833333
TIGFFSVVNYVWFSAYNWQS	1665	12	133333333
TIYSLFSLYLGIWQAPASVY	618	9	7
TIYCWTQNIHDY*PKRCSNS	131	1082	123366667
TIYFF*LRNWGPGRLDVTQV	352	316	279666667
TISPFLINMFWLSCTLMSQE	614	81	833333333
TICQADSRSSFQGLDCRRVR	269	0	33333333
TICVYHVSFCIQHRVSRGLL	642	13	14
TICLSRVTYVSRQEWGSASV	179	0	2
TIL*LCTCY*RMISSTHSLV	366	0	6
TIFMWCV*LKFYFSCLFPLD	222	438	432666667
TIFRSNDLRQYFWMA*HVSL	617	1273	1172
TIFGDCAEYSYVVLFINLFI	104	589	601666667
TQRVGERGIIMYHPWIGYYV	507	25	27
TQLSPGCTWNRSQGYVIRFV	1384	0	33333333
TQFISLSGGRTHLSGFLVFG	358	121	127
THNVSKKWLVGVMCINSGRH	227	478	396
THNVRDMLPATETFASKSGG	151	73	763333333
THIGFFFNCIL*GIHFELLW	123	2090	220433333
THCFNYILYSCSRAQSSCKY	520	4482	478133333
THLCIEMLRM*GNWFVRNMV	401	0	166666667
TPIHRL*KAPSHAKELMSEC	815	97	863333333
TPRQFSDGCISFNKVTINPQ	102	17	153333333
TPVTGQQWNCFCTILHSE*V	135	1991	216166667
TRNSYCTFRGGIIFCL*RCR	562	333	403333333
TRT*STIDNAMTKG*KCL*S	575	249	237333333
TRPLSDPVLINVYWRETSYP	559	7	766666667
TRVHWHR*RIRGMFKSINVW	182	340	341333333
TRWRLRLAF*VQSILTTTQR	101	1	633333333
TLVYFS*CCCDAFMRIV*FL	1162	190	209
TLSLACGSYVQCSMEFLSSG	428	725	751333333
TLLPLQMFTNHWALMPSSHR	136	0	266666667
TLTYTKYYHFNCNRTLYESV	499	80	88
TLS*QDEVVG*IQRHASRRG	360	11	146666667
TLHCSVYMCTTYGNTHLYVH	416	2811	300133333
TLVGTFYSMQRSDRIWR*KC	116	0	433333333
TLCNFKCVYTGSLKIFHRYM	157	644	580666667
TLCQREPG*RKVMIQKPAVW	180	0	433333333
TLCLRYAWRSW*VIEAVWR*	187	47	446666667
TETSWDGVVLSLISCRFQSY	119	6817	645766667
TEVSQWGVREVFSLSTSRRL	288	27	25
TEYTILLASRNLFPTR*SYI	217	30	323333333
TEFPQEEPGTSLAQFP**YQ	636	0	1
TDYQNWFNVEINKF*NYHGY	115	155	147333333
TDSPLRLKRDYSPNSFCRSG	114	0	1
TDFPYK*LGHFRQYVAMCSF	396	7	566666667
TAKTRC*PLHPAEDGHCPNS	312	0	233333333
TAIYIDRNECSLKVYRIKDK	224	0	116666667
TALAEQ*REDGRKTSEDSTE	245	0	133333333
TAVKTGGLLRVVALGNSLNA	381	36	326666667
TAYSLMSIVFGWQPPKCGYE	317	54	536666667
TAYVNSGVEIYGFSVTRNNS	223	228	283
TALWYSYFSTKNDMSLQFAP	720	0	166666667
TAFNHRMPGDLWRDDGGARV	154	34	346666667
TAFTYYASVSFVSRL*RMDH	398	418	404333333
TGIMIVNYLVSELKPRTIST	715	261	241333333
TGSVVRDMVMAFTD*KGSWS	261	2	2
TGFSVFYSVYRRQGH*LQR*	175	50	563333333
TGFILLTTTVSAINVYQVYR	538	10341	10094
TGFCSTFCWLFEVASLNFLS	160	15	12
TGNACAGRICSGDMRCY*DY	840	39	346666667
TGTDFEFVMTNNFCRFALMH	294	0	1
TGTSSKYVGEVLHSLVVWFA	280	0	1
TGLCCLIL*W*IYWTLCLCS	148	52	55
TVRWDVSLMFMRPMMYGEPK	193	0	166666667
TVSAYNCIKVVCRSEFPPTR	175	9	10
TVIVCVTFLRGWVSSACGLS	109	1	3
TVQNVLCHCMMSNMAYWGHQ	122	2678	260566667
TVPIILVSTVRANMFFETRN	281	382	414333333
TVRVYIHIYHIGFLGPMRSE	158	38	426666667
TVGANVRAYYVYFWTSGSGG	529	3801	387533333
TVGGEIVNSLGVWCYRVCKR	148	32	306666667
TVVMIFLISYNFF*CFV*WC	168	309	360333333
TVTFYNCIVGCVSNWVSVQG	574	1628	162433333
TVTGFTCNGCFHAVNSVVLT	229	0	333333333
TVRDTEFLWFGDWLRRGSLS	275	0	366666667
TVRKSRSRSTQDEAFNPGTH	293	0	333333333
TV*SGPCYCKINLIWDSYAL	400	2	3
TVSTNDFSL*MCYERYVVMA	812	0	266666667
TVCYYWRN*SF*QGAGNNDA	164	48	523333333
TVCLVAITKAPRRCNSQHWD	372	0	33333333
TVLLYLNDMVNNNFGFEGSF	105	16	15
TVLLLGRWYN*LRLFYWDET	177	149	129333333
T*NALRCYL*IYIPCCLTRA	904	0	4
T*HLMVLLEGF*G*GNS*FK	519	0	166666667
T*AVFFVFLWLM*NRVTRFM	268	185	146333333
T*CCNVFMSFFGKEMFFLDK	906	521	494333333
TYTFLSPVIDYKLYVYQCRT	629	1213	1404
TYRRFMDNNGVIILILPNER	463	980	111666667
TYSRFEISCMCWASYTIK*W	233	50	43
TYMGSTYLSNSYVLVSNNIK	111	265	259333333
TYAYELRIFSDYSHGLGFDP	983	0	166666667
TYGQLCIKVTGLGHFYRPMG	197	67	66
TYYVISMSLGISTYLTMIYN	202	33	353333333
TYFTFSREVKMMVHTNCCLL	366	37	533333333
TYFVVDGYVGMFCLIGDISS	769	18321	18941
TYFYAFALTVPYSWHSEDRM	1006	5492	514733333
TYFYSIIYYIYGYVFLRRAY	534	0	333333333
TSMMSWQSSHCHVYWRTDWV	123	10	116666667
TSMIFRGDRMLQSTCTSLIG	210	0	33333333
TSYYIYTVSFDGCCSNLRTV	117	171	181333333
TSFGYNLGLRRCSYRMTAEW	142	157	164
TSQGIYHVVCCSSSEFRTLG	600	8206	884233333
TSEV*WD*VS*ICLSS*PWQ	635	0	66666667
TSVNVWFPFLGVREGFGCSP	115	123	114666667
TSCVGRSLVSDWDMGVLALE	355	35	336666667
TSLASNFANVTSVTCY*PQD	721	0	2
TWNSMRCNRLLAVAECGKEG	457	0	3
TWRD*DFSSCVNC*DSRCVW	153	9	666666667
TWSMNIIMCLNRQVDQGFSL	373	1209	115533333
TWMKMSTEWRTLDLDCWNSS	179	145	162333333
TWQFSGYWCSLYMSA*WSNL	109	216	222666667
TWRLIVYVVVTCSELRWS*A	101	2	566666667
TWELHV*KHKNHAAASSGVP	209	2	166666667
TWGKRFYSGIMVQCIREEWA	340	0	66666667
TWSACPTLCLD*GNITLHTI	406	0	133333333
TCNIFLGAPHGAVGRCCRAR	119	389	352666667
TCRICTFGVWDFCRTDERRH	288	2189	232166667
TCMYNMVVGSLVGRWNC*SA	165	187	173333333
TCHYRLKTGLSASFDIKFAW	141	0	5
TCHLSKHEISYQLGDTNGHC	646	0	266666667
TCHLILRVFGSYNMHGS*TL	171	0	233333333
TCDIRCCTASPLYNRVM*RL	202	7	866666667
TCACIWGVSVWCYRSQVFAQ	651	5	666666667
TCVIKGGCCGLN*IVHMEGY	235	0	33333333
TCYK*SVGYGGEPVCTRCMR	153	13	12
TCCWPSSMCMCHRKRRCSWV	408	5	466666667
TCLQVSTFFVQASKSLYLPI	614	225	219666667
TCFVLQNKYVSRCGCWMCYS	1237	7361	7449
TCFSYLIFSCGFHSY*YKCG	138	0	533333333
TLTRVRTRCTKWRFICNCPM	245	18	16
TLSVLFSVSAAAFGVHRIQD	101	45	506666667
TLPKVMFVIQNYGFFSGFTL	802	730	723666667
TLPMLDNTNNFTSPL*MYIG	673	27	213333333
TLRR*IVFQFNVIGPSGLVL	415	3	266666667
TLVWQNSAPVVHIKTDMWNI	167	1260	122733333
TLVFVIGLYRTAWYLYHNSG	445	0	166666667
TLSYVCTNAGGSVFMTCLFF	598	0	4
TFKHTFNNVHCSGAFTGSQL	613	29	32
TFNRWCLVFLLMHNVLVCEW	455	21	16
TFRLAEQQSEFSDLK*LEAY	761	0	4
TFSPVGMISLYCYGT*GSLL	352	11	833333333
TFQRFQLGHIRFRQVFSWIC	363	0	66666667
TFHLRDCKSF*VPGLQVLKL	100	0	2
TFRICADMCCTGVR*LSLRF	232	298	278
TFRLILILRTSI*MSQGFYT	290	91	85
TFLKGSLFCCYYTRDAVDYI	624	13680	13744
TFLRQGMNSDISYLVRFGGN	462	7	7
TFLTNTYWSDFRCTYTNVKS	367	0	14
TFLLCVVDGCCICRRGSCAS	100	663	737666667
TFD*VTQDTD*SCRSYFDYR	809	446	409666667
TFAMGLSARSISYCTNTRCP	118	10	116666667
TFAVNHRLLFMNFGWKFDST	377	16	176666667
TFALFLGWIMPTSGGDTGYY	393	13	116666667
TFGWINVAYSYSFSICGCTG	838	17132	175596667
TFSVRLSYLSRNAICDERVL	171	14	10
TFWVFIAQKRCSGGKYGCMC	464	0	433333333
TFCMLCYQNSIFTVYNSEYQ	238	29145	303846667
TFFRVMSWELRVDAVCCVWM	266	564	487666667
TFFFTVLG*LGYRVQS*VAR	144	221	222
TFFFVVGHSNDEVYSCVKTV	403	182	215333333
TKNRVYQWMSLSGM*WYVLW	697	202	185333333
TKSYPRTMFEPALALDMP*G	107	30	31
TKSYYTFFASNSEFEFKG*L	334	100	100666667
TKIYVLLFTSLVLVDTVLFL	514	14	103333333
TKAAMPRNNYLFILY*SGSY	664	0	4
TNNHLASGVTLCMGNLSSAT	347	236	253666667
TNNCCNLLCMIQNPESCSFA	237	17058	169443333
TNMYSDSVIYVMHYGIPGGP	257	441	472666667
TNLVAIKYLFT*LWSERPSP	298	7	766666667
TNVSKLLIMSFVCSIHRSHG	279	46	676666667
TNVLCRSTKNVFYTKGL*SL	816	71	696666667
TNYICCSFRFPWNHSYV*IW	291	38820	41921
TNYFESFY*IGIMPTR*FSR	128	0	133333333
TNCGNQTILFIIYVTILEVC	1329	121	119
TNLSSSFLTQLRVILMSFLG	220	60	543333333
TNLACWVTFCPNCMMLDYLG	383	2821	298066667
TTTAYWNESDTLRCMLV*ML	500	0	66666667
TTMVIRNAMCNILNVVRKRR	525	6	183333333
TTENVR*WFKRLRTVVASME	100	9	733333333
[truncated: 42,189 more rows]

[truncated: 2 more sheets: SD_7_NNK4, SD_7_Replication]
