# Supplementary material for: Massive experimental quantification allows interpretable deep learning of protein aggregation
Source: Sci Adv. 2025 Apr 30;11(18):eadt5111. doi: 10.1126/sciadv.adt5111 (PMC12042874; doi:10.1126/sciadv.adt5111)
Supplement: Supplementary file 3 — Tables S1 to S7 [file sciadv.adt5111_tables_s1_to_s7.zip › adt5111_tables_s1_to_s7.xlsx]

## Sheet: Table S1
Supplementary Table 1 Characteristics of external datasets. We include summaries of the sample sizes, lengths, hydrophobicities, and Q/N compositions of each dataset. The first number represents the median, the first bracketed number the first quartile of the distribution, and the second bracketed number the third quartile.
Dataset	N	Length	Hydrophobicity (Kite-Doolittle)	Q/N Composition (%)
NNK4 Cases Controls	7040 1749 5291	19 [9, 20] 20 [15, 20] 17 [7, 20]	0.26 [-0.33, 0.83] 0.45 [-0.02, 0.93] 0.19 [-0.43, 0.78]	5.00 [0.00, 10.00] 5.00 [7.69, 11.76] 5.00 [0.00, 10.00]
WALTZ-DB Cases Controls	1400 508 892	6 [6, 6] 6 [6, 6] 6 [6, 6]	0.083 [-1.14, 1.08] 1.05 [0.38, 1.70] -0.55 [-1.69, 0.40]	16.67 [0.00, 33.33] 0.00 [0.00, 16.67] 16.67 [0.00, 33.33]
CPAD Cases Controls	479 304 175	16 [10, 22] 18 [13, 29] 10 [10, 16]	-0.29 [-0.84, 0.27] 0.03 [-0.47, 0.48] -0.79 [-1.48, -0.33]	7.69 [0.00, 13.12] 6.67 [4.30, 12.90] 10.00 [0.00, 13.33]
Context-free Amypro Cases Controls	312 156 156	14.5 [7, 37] 17 [9, 32] 9 [7, 45.5]	-0.29 [-0.78, 0,39] -0.02 [-0.60, 0.83] -0.44 [-0.91, -0.16]	11.32 [3.46, 16.67] 10.22 [2.62, 17.78] 11.80 [4.37, 16.67]

## Sheet: Table S2
Supplementary Table 2 Amino acid frequencies in aggregating and non-aggregating sequences. The frequency of each amino acid in all full length (stop-codon-free) sequences.
Amino Acid	Frequency in Aggregators (n=14,956)	Frequency in non-aggregators (n=48,179)	Frequency in aggregators - Frequency in non-aggregators	p-value (chi-square test)
A	0.0400323	0.0422871	-0.0022548	1.96537e-07
V	0.0866511	0.0811285	0.00552258	1.77285e-20
L	0.0895149	0.0971629	-0.00764798	2.57881e-33
M	0.0379159	0.0369205	0.000995392	0.0152665
I	0.0537729	0.0485504	0.00522255	1.37799e-28
F	0.0639885	0.0595672	0.00442132	1.15048e-17
Y	0.0515092	0.051538	-2.88289e-05	0.955854
W	0.033622	0.0358843	-0.0022623	1.5662e-08
K	0.0297269	0.0356607	-0.00593377	2.83738e-51
R	0.0670428	0.0774526	-0.0104098	1.91996e-74
D	0.0329896	0.0366173	-0.00362771	1.89091e-19
E	0.0260546	0.0292949	-0.00324031	2.58607e-19
S	0.0927452	0.0930016	-0.000256354	0.686049
T	0.0486777	0.0464779	0.0021998	1.60275e-06
N	0.0506504	0.0413873	0.00926313	1.3076e-97
Q	0.0228315	0.0211425	0.001689	7.93301e-08
H	0.0252749	0.0251685	0.000106359	0.759084
G	0.0661265	0.0681592	-0.00203273	0.000188046
P	0.02553	0.0293527	-0.00382273	2.53016e-26
C	0.0553432	0.0432459	0.0120972	1.37881e-156

## Sheet: Table S3
Supplementary Table 3 Known human amyloids used in Figure 2 analysis. We include the collection of proteins to which we compared the NNK sequences.
Name	Full Name	Organism	Start	End	UniProtID
B2M	Beta-2-microglobulin	Human	27	112	P61769
FUS	RNA-binding protein FUS	Human	34	124	P35637
TCERG1	Transcription elongation regulator 1	Human	428	462	O14776
GCG	Glucagon	Human	53	81	P01275
ADan		Human	1	34
ABri		Human	1	34
GSN	Gelsolin	Human	200	270	P06396
RIPK3	Receptor-interacting serine/threonine-protein kinase 3	Human	450	466	Q9Y572
RIPK1	Receptor-interacting serine/threonine-protein kinase 1	Human	531	547	Q13546
TTR	Transthyretin	Human	78	143	P02766
beta-endorphin		Human	237	267	P01189
SAA1	Serum amyloid A-1 protein	Human	20	87	P0DJI8
HNRNPA1	Heterogeneous nuclear ribonucleoprotein A1	Human	251	295	P09651
HNRNPA2	Heterogeneous nuclear ribonucleoprotein A2	Human	263	319	P22626
TDP-43	TAR DNA-binding protein 43	Human	276	414	Q13148
APOA1	Apolipoprotein A-I	Human	2	83	P02647
APOA4	Apolipoprotein A-IV	Human	21	94	P06727
SOD1	Superoxide dismutase	Human	4	154	P00441
LYZ	Lysozyme C	Human	32	108	P61626
FGA	Fibrinogen alpha chain	Human	500	580	P02671
TGFBI	Transforming growth factor-beta-induced protein ig-h3	Human	611	633	Q15582
Obestatin		Human	76	98	Q9UBU3
CRF	Corticoliberin	Human	1	196	P06850
Calcitonin		Human	1	141	P01258
AB42	Beta-Amyloid	Human	1	42
Tau	Microtubule-associated protein tau	Human	297	391	P10636
IAPP	Islet amyloid polypeptide	Human	34	70	P10997
PRP	Prion protein PRP	Human	23	159	Q9UKY0
SYN	Alpha-synuclein	Human	30	103	P37840
Medin	Medin	Human	268	317	Q08431
LTF	Lactoferrin	Human	540	590	P02788
HNRNPDL	Heterogeneous nuclear ribonucleoprotein D-like	Human	224	280	O14979

## Sheet: Table S4
Supplementary Table 4 Amino acid composition non-aggregators differently predicted by CamSol and CANYA. The composition and average hydrophobicity of non-aggregating sequences with high CamSol scores and low CANYA scores (top 95 percentile difference in scores). Amino acids are sorted by largest absolute difference between composition in differently predicted non-aggregators and all other held ou…
	V	L	W	F	R	N	S	Y	G	K	D	I	C	E	Q	P	T	A	H	M	Mean hydrophobicity
Composition in poorly predicted non-nucleators	0.118	0.133	0.071	0.097	0.041	0.016	0.066	0.076	0.045	0.019	0.023	0.063	0.037	0.017	0.013	0.021	0.043	0.037	0.023	0.039	0.922
Composition in all other sequences	0.08	0.096	0.033	0.063	0.073	0.045	0.091	0.053	0.066	0.035	0.036	0.051	0.048	0.028	0.022	0.028	0.047	0.041	0.026	0.038	0.09
Difference in composition	0.038	0.038	0.038	0.034	-0.032	-0.029	-0.025	0.023	-0.021	-0.016	-0.013	0.012	-0.011	-0.01	-0.009	-0.007	-0.005	-0.003	-0.002	0.002	0.832

## Sheet: Table S5
Supplementary Table 5 Amino acid composition of aggregators differently predicted by CamSol and CANYA. The composition and average hydrophobicity of aggregating sequences with low CamSol scores and high CANYA scores (top 95 percentile difference in scores). Amino acids are sorted by largest absolute difference between composition in differently predicted aggregators and all other held out test se…
	N	C	R	L	A	F	D	P	I	E	W	G	S	K	Q	V	Y	T	M	H	Mean hydrophobicity
Composition in poorly predicted nucleators	0.083	0.085	0.053	0.078	0.027	0.077	0.027	0.02	0.059	0.021	0.028	0.06	0.095	0.03	0.026	0.078	0.05	0.044	0.036	0.025	0.192
Composition in all other sequences	0.043	0.047	0.073	0.097	0.041	0.064	0.036	0.028	0.051	0.027	0.034	0.066	0.09	0.035	0.022	0.081	0.054	0.047	0.038	0.026	0.109
Difference in composition	0.04	0.038	-0.02	-0.019	-0.014	0.013	-0.009	-0.008	0.008	-0.006	-0.006	-0.006	0.005	-0.004	0.004	-0.004	-0.004	-0.003	-0.002	-0.001	0.083

## Sheet: Table S6
Supplementary Table 6 Filters organized by cluster and effect sizes. GIA effect size for each filter and the corresponding effect size for a cluster when performing GIA experiments following a cluster-first, filter-second protocol (Methods).
Cluster	Filter	GIA (filter)	GIA (cluster)
1	1	1.4544	1.06393
1	2	1.40861	1.06393
1	3	0.893007	1.06393
1	4	0.765509	1.06393
1	5	0.597419	1.06393
1	6	0.194133	1.06393
2	1	0.634754	0.420781
2	2	0.571979	0.420781
2	3	0.454333	0.420781
2	4	0.356612	0.420781
2	5	0.0944491	0.420781
2	6	0.0243087	0.420781
2	7	0.00460403	0.420781
3	1	0.581779	0.309735
3	2	0.558014	0.309735
3	3	0.535122	0.309735
3	4	0.439439	0.309735
3	5	0.427459	0.309735
3	6	0.423649	0.309735
3	7	0.354384	0.309735
3	8	0.346581	0.309735
3	9	0.336208	0.309735
3	10	0.239018	0.309735
3	11	0.200784	0.309735
3	12	0.138718	0.309735
3	13	0.131247	0.309735
3	14	0.127037	0.309735
3	15	0.12294	0.309735
3	16	0.0392274	0.309735
4	1	0.44914	0.157409
4	2	0.172796	0.157409
4	3	0.142944	0.157409
4	4	0.136729	0.157409
4	5	0.136393	0.157409
4	6	0.114283	0.157409
4	7	0.113079	0.157409
4	8	0.00667806	0.157409
4	9	0.00664096	0.157409
5	1	0.39929	0.186996
5	2	0.331514	0.186996
5	3	0.203409	0.186996
5	4	0.169216	0.186996
5	5	0.144298	0.186996
5	6	0.122786	0.186996
5	7	0.122357	0.186996
5	8	0.0873249	0.186996
5	9	0.0403961	0.186996
6	1	-0.336768	-0.13959
6	2	-0.274515	-0.13959
6	3	-0.255404	-0.13959
6	4	-0.239449	-0.13959
6	5	-0.226084	-0.13959
6	6	-0.21942	-0.13959
6	7	-0.12648	-0.13959
6	8	-0.104617	-0.13959
6	9	-0.101649	-0.13959
6	10	-0.0489097	-0.13959
7	1	-0.274015	-0.128027
7	2	-0.20486	-0.128027
7	3	-0.184551	-0.128027
7	4	-0.18123	-0.128027
7	5	-0.150195	-0.128027
8	1	-0.230046	-0.0697115
8	2	-0.211206	-0.0697115
8	3	-0.200167	-0.0697115
8	4	-0.19831	-0.0697115
8	5	-0.161081	-0.0697115
8	6	-0.156496	-0.0697115
8	7	-0.141621	-0.0697115
8	8	-0.0858452	-0.0697115
8	9	-0.0441901	-0.0697115
8	10	-0.0329956	-0.0697115
9	1	-0.201001	-0.0248915
9	2	-0.195726	-0.0248915
9	3	-0.151518	-0.0248915
9	4	-0.147459	-0.0248915
9	5	-0.131154	-0.0248915
9	6	-0.129906	-0.0248915
9	7	-0.109838	-0.0248915
9	8	-0.0852336	-0.0248915
9	9	-0.081982	-0.0248915
9	10	-0.0618613	-0.0248915
10	1	-0.194342	-0.0358486
10	2	-0.156276	-0.0358486
10	3	-0.126107	-0.0358486
10	4	-0.110811	-0.0358486
10	5	-0.0911677	-0.0358486
10	6	-0.0534694	-0.0358486
10	7	-0.0371159	-0.0358486
10	8	-0.0143867	-0.0358486
11	1	-0.17286	-0.0941922
11	2	-0.0894678	-0.0941922
11	3	-0.0263549	-0.0941922

## Sheet: Table S7
Supplementary Table 7 Amyloid strains used to examine secondary structure enrichment. In this table we include the protein, number of strains, and PDB of strains used for calculating filter enrichment within a secondary structure element in structurally resolved amyloids (Methods).
Protein	N_strains	PDB_ids
Abeta40	13	2LNQ,6TI7,6TI5,2LMP,2M4J,2LMQ,6SHS,6W0O,2MPZ,2MVX,2LMN,6TI6,2LMO
Abeta42	5	5KK3,2NAO,2BEG,5OQV,2MXU
Asyn	28	6L4S,7C1D,7NCG,6XYP,6RTB,7NCA,6XYQ,7NCJ,6CU7,6RT0,7E0F,6PES,6OSJ,7NCH,6SSX,6LRQ,7L7H,6OSM,6H6B,7NCI,6CU8,6SST,7LC9,6FLT,6XYO,7NCK,6OSL,6PEO
B2m	2	2E8D,6GK3
Gcg	1	6NZN
IAPP	1	6VW2
Light chain	4	6Z1O,6IC3,6HUD,6Z1I
Orb2	1	6VPS
PI3K	1	6R4R
PRP	3	6LNI,6UUR,7DWV
RIPK3	1	7DAC
RNA-binding protein FUS	3	6XFM,7VQQ,5W3N
TCERG	1	2NNT
TDP43	6	7PY2,6N3C,6N3A,6N37,7KWZ,6N3B
TTR	3	6SDZ,2M5N,7OB4
Tau	31	7NRS,6VHA,7MKG,6NWQ,5O3O,6QJM,7NRT,7NRX,7P65,7QJW,6TJO,5O3T,6VH7,6HRE,7MKH,7P68,7P6B,7NRQ,7P6E,7NRV,7P66,7P6C,5O3L,7P6D,7P67,7MKF,6HRF,6QJP,6QJH,6TJX,6QJQ
beta-Endorphin	1	6TUB
hSAA1	1	6MST
hnRNPA1	1	7BX7
hnRNPA2	1	6WQK
mRIP3	1	6JPD
mSAA2	4	6ZCF,6ZCH,6ZCG,6DSO
maPrP	1	7LNA
